# Supplementary material for: Crystal structure of bis­(μ2-meth­anolato-κO:κO)hexa­methyl­bis­(μ2-tri­phenyl­acetato-κO:κO′)bis­(μ2-tri­phenyl­acetato-κ2 O,O′:κO)dialuminiumdi­lanthanum toluene tetra­solvate
Source: Acta Crystallogr E Crystallogr Commun. 2018 Nov 13;74(Pt 12):1790–4. doi: 10.1107/S2056989018015876 (PMC6281095; doi:10.1107/S2056989018015876)
Supplement: Supplementary file 1 [file e-74-01790-sup1.cif]

##############################################################################
#                                                                            #
# This CIF contains the data in a paper accepted for publication in          #
# Acta Crystallographica Section E. It conforms to the requirements of       #
# Notes for Authors for Acta Crystallographica Section E, and has been       #
# peer reviewed under the auspices of the IUCr Commission on Journals.       #
#                                                                            #
# Full details of the Crystallographic Information File format               #
# are given in the paper "The Crystallographic Information File (CIF):       #
# a New Standard Archive File for Crystallography" by S. R. Hall, F. H.      #
# Allen and I. D. Brown [Acta Cryst. (1991), A47, 655-685].                  #
#                                                                            #
# The current version of the core CIF dictionary is obtainable from          #
# ftp://ftp.iucr.org/pub/cif_core.dic.                                       #
#                                                                            #
# Software is freely available for graphical display of the structure(s)     #
# in this CIF. For information consult the CIF software page                 #
# http://www.iucr.org/resources/cif/software.                                #
#                                                                            #
# This file may be used for bona fide research purposes within the           #
# scientific community so long as proper attribution is given to the journal # 
# article from which it was obtained.                                        #
#                                                                            #
##############################################################################
data_I
_audit_creation_method     'SHELXL-2017/1'
_journal_date_recd_electronic     2018-10-29
_journal_date_accepted     2018-11-08
_journal_name_full     'Acta Crystallographica, Section E'
_journal_year     2018
_journal_volume     74
_journal_issue     12
_journal_page_first     1790
_journal_page_last     1794
_journal_paper_category     GM
_journal_paper_doi     10.1107/S2056989018015876
_journal_coeditor_code     RZ5247
_publ_contact_author_name     'Mikhail E. Minyaev'
_publ_contact_author_address
;
A.V.Topchiev Institute of Petrochemical Synthesis, Russian Academy of Sciences,
29 Leninsky prospect, 119991, Moscow, Russian Federation
;
_publ_contact_author_email     'mminyaev@mail.ru'
_publ_contact_author_fax     '+7-495-633-8520'
_publ_contact_author_phone     '+7-926-811-5391'
_publ_section_title
;\
Crystal structure of
hexamethylbis(\m~2~-methoxy-\k<i>O</i>:\k<i>O</i>)bis(\m~2~-triphenylacetato-\
\k<i>O</i>:\k<i>O</i>')bis(\m~2~-triphenylacetato-\k^2^<i>O</i>,<i>O</i>':\
\k<i>O</i>)dialuminiumdilanthanum toluene tetrasolvate
;
loop_
    _publ_author_name
    _publ_author_footnote
    _publ_author_address
    'Vinogradov, Alexander A.' .
;
A.V. Topchiev Institute of Petrochemical Synthesis,
Russian Academy of Sciences,
29 Leninsky Prospect, 119991, Moscow,
Russian Federation
;
    'Roitershtein, Dmitrii M.' .
;
A.V. Topchiev Institute of Petrochemical Synthesis,
Russian Academy of Sciences,
29 Leninsky Prospect, 119991, Moscow,
Russian Federation
N.D. Zelinsky Institute of Organic Chemistry,
Russian Academy of Sciences,
47 Leninsky Prospect, Moscow, 119991, Russian Federation
;
    'Minyaev, Mikhail E.' .
;
A.V. Topchiev Institute of Petrochemical Synthesis,
Russian Academy of Sciences,
29 Leninsky Prospect, 119991, Moscow,
Russian Federation
;
    'Lyssenko, Konstantin A.' .
;
A.N. Nesmeyanov Institute of Organoelement Compounds,
Russian Academy of Sciences, 28 Vavilova Str., 119991, Moscow,
Russian Federation
;
    'Nifant'ev, Ilya E.' .
;
A.V. Topchiev Institute of Petrochemical Synthesis,
Russian Academy of Sciences,
29 Leninsky Prospect, 119991, Moscow,
Russian Federation
Chemistry Department, M.V. Lomonosov Moscow State
University, 1 Leninskie Gory Str., Building 3, Moscow 119991,
Russian Federation
;
_publ_section_synopsis
;
The complex [{La(Ph~3~CCOO)~2~(Me~3~AlOMe)}~2~] has an La~2~(\m-OCO)~4~ core,
contains the carboxylate ligands in \m~2~-\k^1^<i>O</i>:\k^1^<i>O</i>'
bridging and \m~2~-\k^2^<i>O</i>,<i>O</i>':\k^1^<i>O</i> semi-bridging
coordination modes, and displays La---C interactions with the \p-system of a
phenyl ring.
;
_chemical_name_systematic
;\
Hexamethylbis(\m~2~-methoxy-\k<i>O</i>:\k<i>O</i>)\
bis(\m~2~-triphenylacetato-\k<i>O</i>:\k<i>O</i>')\
bis(\m~2~-triphenylacetato-\k^2^<i>O</i>,<i>O</i>':\k<i>O</i>)\
dialuminiumdilanthanum toluene tetrasolvate
;
_chemical_name_common     ?
_chemical_formula_moiety     'C88 H84 Al2 La2 O10, 4(C7 H8)'
_chemical_formula_sum     'C116 H116 Al2 La2 O10'
_chemical_formula_iupac
;
[Al2 La2 (C H3)6 (C20 H15 O2)4 (C H3 O)2], 4C7 H8
;
_chemical_formula_weight     2001.86
_chemical_melting_point     ?
_space_group_crystal_system     triclinic
_space_group_name_H-M_alt     'P -1'
_space_group_name_Hall     '-P 1'
loop_
    _space_group_symop_operation_xyz
    'x, y, z'
    '-x, -y, -z'
_cell_length_a     13.8404(6)
_cell_length_b     14.2089(6)
_cell_length_c     14.6084(7)
_cell_angle_alpha     73.1980(10)
_cell_angle_beta     81.9680(10)
_cell_angle_gamma     63.5230(10)
_cell_volume     2461.54(19)
_cell_formula_units_Z     1
_cell_measurement_reflns_used     4587
_cell_measurement_theta_min     2.5
_cell_measurement_theta_max     27.332
_cell_measurement_temperature     100(2)
_exptl_crystal_description     block
_exptl_crystal_colour     colorless
_exptl_crystal_size_max     0.43
_exptl_crystal_size_mid     0.17
_exptl_crystal_size_min     0.14
_exptl_crystal_density_diffrn     1.350
_exptl_crystal_density_meas     ?
_exptl_crystal_density_method     'not measured'
_exptl_crystal_F_000     1032
_exptl_absorpt_coefficient_mu     0.934
_exptl_absorpt_correction_type     multi-scan
_exptl_absorpt_process_details
;
(SADABS; Bruker, 2008)
;
_exptl_absorpt_correction_T_min     0.7132
_exptl_absorpt_correction_T_max     0.8479
_exptl_special_details     'moisture and air sensitive'
_diffrn_ambient_temperature     100(2)
_diffrn_radiation_type     MoK\a
_diffrn_radiation_wavelength     0.71073
_diffrn_radiation_source     'fine-focus sealed tube'
_diffrn_radiation_monochromator     'graphite'
_diffrn_measurement_device_type     'Bruker APEXII CCD'
_diffrn_measurement_method     '\w scans'
_diffrn_detector_area_resol_mean     ?
_diffrn_reflns_number     30779
_diffrn_reflns_av_R_equivalents     0.0652
_diffrn_reflns_av_unetI/netI     0.0937
_diffrn_reflns_theta_min     1.905
_diffrn_reflns_theta_max     29.000
_diffrn_reflns_theta_full     25.242
_diffrn_measured_fraction_theta_max     0.999
_diffrn_measured_fraction_theta_full     1.000
_diffrn_reflns_limit_h_min     -18
_diffrn_reflns_limit_h_max     18
_diffrn_reflns_limit_k_min     -19
_diffrn_reflns_limit_k_max     19
_diffrn_reflns_limit_l_min     -19
_diffrn_reflns_limit_l_max     19
_refine_special_details
;
 Refinement of F^2^ against ALL reflections.  The weighted R-factor wR and
 goodness of fit S are based on F^2^, conventional R-factors R are based
 on F, with F set to zero for negative F^2^. The threshold expression of
 F^2^ > 2sigma(F^2^) is used only for calculating R-factors(gt) etc. and is
 not relevant to the choice of reflections for refinement.  R-factors based
 on F^2^ are statistically about twice as large as those based on F, and R-
 factors based on ALL data will be even larger.
;
_reflns_number_total     13082
_reflns_number_gt     10174
_reflns_threshold_expression     'I > 2\s(I)'
_refine_ls_structure_factor_coef     Fsqd
_refine_ls_matrix_type     full
_refine_ls_R_factor_all     0.0711
_refine_ls_R_factor_gt     0.0491
_refine_ls_wR_factor_gt     0.1025
_refine_ls_wR_factor_ref     0.1106
_refine_ls_goodness_of_fit_ref     1.008
_refine_ls_restrained_S_all     1.008
_refine_ls_number_reflns     13082
_refine_ls_number_parameters     596
_refine_ls_number_restraints     2
_refine_ls_hydrogen_treatment     constr
_refine_ls_weighting_scheme     calc
_refine_ls_weighting_details
                      'w=1/[\s^2^(Fo^2^)+(0.0491P)^2^] where P=(Fo^2^+2Fc^2^)/3'
_atom_sites_solution_hydrogens     geom
_atom_sites_solution_primary     direct
_atom_sites_solution_secondary     difmap
_refine_ls_shift/su_max     0.001
_refine_ls_shift/su_mean     0.000
_refine_diff_density_max     1.253
_refine_diff_density_min     -1.357
_refine_ls_extinction_method     none
_refine_ls_extinction_coef     .
loop_
    _atom_type_symbol
    _atom_type_description
    _atom_type_scat_dispersion_real
    _atom_type_scat_dispersion_imag
    _atom_type_scat_source
    'C' 'C' 0.0033 0.0016
                         'International Tables Vol C Tables 4.2.6.8 and 6.1.1.4'
    'H' 'H' 0.0000 0.0000
                         'International Tables Vol C Tables 4.2.6.8 and 6.1.1.4'
    'Al' 'Al' 0.0645 0.0514
                         'International Tables Vol C Tables 4.2.6.8 and 6.1.1.4'
    'La' 'La' -0.2871 2.4523
                         'International Tables Vol C Tables 4.2.6.8 and 6.1.1.4'
    'O' 'O' 0.0106 0.0060
                         'International Tables Vol C Tables 4.2.6.8 and 6.1.1.4'
_computing_data_collection
;
APEX2 (Bruker, 2008)
;
_computing_cell_refinement
;
SAINT (Bruker, 2008)
;
_computing_data_reduction
;
SAINT (Bruker, 2008)
;
_computing_structure_solution
;
SHELXS97 (Sheldrick, 2008)
;
_computing_structure_refinement
;
SHELXL2017 (Sheldrick, 2015)
;
_computing_molecular_graphics
;
SHELXTL (Sheldrick, 2008)
;
_computing_publication_material
;
SHELXTL (Sheldrick, 2015) and publCIF (Westrip, 2010)
;
loop_
    _atom_site_type_symbol
    _atom_site_label
    _atom_site_fract_x
    _atom_site_fract_y
    _atom_site_fract_z
    _atom_site_U_iso_or_equiv
    _atom_site_adp_type
    _atom_site_calc_flag
    _atom_site_occupancy
    _atom_site_disorder_assembly
    _atom_site_disorder_group
    La La1 -0.03227(2) 0.49487(2) 0.37122(2) 0.01306(6) Uani d 1 . .
    Al Al1 -0.12529(11) 0.40803(10) 0.21948(9) 0.0286(3) Uani d 1 . .
    O O1 -0.0005(2) 0.3834(3) 0.2697(2) 0.0386(7) Uani d 1 . .
    C C1 0.0953(4) 0.3005(4) 0.2479(4) 0.0524(14) Uani d 1 . .
    H H1A 0.088611 0.290505 0.185791 0.079 Uiso calc 1 . .
    H H1B 0.109110 0.232657 0.297403 0.079 Uiso calc 1 . .
    H H1C 0.155252 0.320192 0.245107 0.079 Uiso calc 1 . .
    C C2 -0.2300(4) 0.5359(3) 0.2694(3) 0.0336(10) Uani d 1 . .
    H H2A -0.300473 0.565883 0.239855 0.050 Uiso calc 1 . .
    H H2B -0.203033 0.591960 0.253632 0.050 Uiso calc 1 . .
    H H2C -0.237368 0.512220 0.338947 0.050 Uiso calc 1 . .
    C C3 -0.1116(4) 0.4476(4) 0.0776(3) 0.0460(12) Uani d 1 . .
    H H3A -0.097311 0.384953 0.053500 0.069 Uiso calc 1 . .
    H H3B -0.051864 0.468840 0.059015 0.069 Uiso calc 1 . .
    H H3C -0.178880 0.508554 0.050371 0.069 Uiso calc 1 . .
    C C4 -0.1619(4) 0.2840(4) 0.2695(3) 0.0406(11) Uani d 1 . .
    H H4A -0.110910 0.223099 0.243557 0.061 Uiso calc 1 . .
    H H4B -0.235322 0.304856 0.250611 0.061 Uiso calc 1 . .
    H H4C -0.157613 0.261936 0.339463 0.061 Uiso calc 1 . .
    O O2 -0.1140(2) 0.3706(2) 0.46652(19) 0.0320(7) Uani d 1 . .
    O O3 -0.0402(2) 0.4255(2) 0.54830(18) 0.0232(6) Uani d 1 . .
    C C5 -0.0957(3) 0.3754(3) 0.5459(3) 0.0214(8) Uani d 1 . .
    C C6 -0.1398(3) 0.3264(3) 0.6418(3) 0.0220(8) Uani d 1 . .
    C C7 -0.0810(3) 0.3348(3) 0.7189(3) 0.0234(8) Uani d 1 . .
    C C8 0.0289(3) 0.2683(3) 0.7329(3) 0.0271(8) Uani d 1 . .
    H H8 0.064082 0.213330 0.699308 0.033 Uiso calc 1 . .
    C C9 0.0885(4) 0.2798(3) 0.7944(3) 0.0307(9) Uani d 1 . .
    H H9 0.163386 0.233326 0.802589 0.037 Uiso calc 1 . .
    C C10 0.0381(4) 0.3596(4) 0.8438(3) 0.0340(10) Uani d 1 . .
    H H10 0.077959 0.367317 0.886831 0.041 Uiso calc 1 . .
    C C11 -0.0703(4) 0.4277(4) 0.8303(3) 0.0325(10) Uani d 1 . .
    H H11 -0.104716 0.482567 0.864064 0.039 Uiso calc 1 . .
    C C12 -0.1300(3) 0.4167(3) 0.7672(3) 0.0279(9) Uani d 1 . .
    H H12 -0.204174 0.465268 0.757361 0.033 Uiso calc 1 . .
    C C13 -0.2633(3) 0.3918(3) 0.6482(3) 0.0233(8) Uani d 1 . .
    C C14 -0.3158(3) 0.3660(4) 0.7337(3) 0.0342(10) Uani d 1 . .
    H H14 -0.275619 0.309338 0.785860 0.041 Uiso calc 1 . .
    C C15 -0.4279(4) 0.4235(4) 0.7427(3) 0.0391(11) Uani d 1 . .
    H H15 -0.463027 0.406832 0.801646 0.047 Uiso calc 1 . .
    C C16 -0.4875(4) 0.5041(4) 0.6668(4) 0.0387(11) Uani d 1 . .
    H H16 -0.563524 0.542101 0.673235 0.046 Uiso calc 1 . .
    C C17 -0.4364(3) 0.5292(3) 0.5818(3) 0.0340(10) Uani d 1 . .
    H H17 -0.477381 0.584819 0.529442 0.041 Uiso calc 1 . .
    C C18 -0.3253(3) 0.4737(3) 0.5721(3) 0.0284(9) Uani d 1 . .
    H H18 -0.291035 0.491608 0.513002 0.034 Uiso calc 1 . .
    C C19 -0.1186(3) 0.2076(3) 0.6507(3) 0.0249(8) Uani d 1 . .
    C C20 -0.0899(4) 0.1297(3) 0.7379(3) 0.0328(10) Uani d 1 . .
    H H20 -0.078929 0.148647 0.791600 0.039 Uiso calc 1 . .
    C C21 -0.0772(4) 0.0247(4) 0.7475(4) 0.0424(11) Uani d 1 . .
    H H21 -0.059311 -0.026807 0.807948 0.051 Uiso calc 1 . .
    C C22 -0.0904(4) -0.0056(4) 0.6695(4) 0.0415(12) Uani d 1 . .
    H H22 -0.078727 -0.078289 0.675550 0.050 Uiso calc 1 . .
    C C23 -0.1208(3) 0.0713(3) 0.5833(3) 0.0340(10) Uani d 1 . .
    H H23 -0.131851 0.051784 0.530019 0.041 Uiso calc 1 . .
    C C24 -0.1355(3) 0.1779(3) 0.5732(3) 0.0276(9) Uani d 1 . .
    H H24 -0.157055 0.230159 0.513513 0.033 Uiso calc 1 . .
    O O4 -0.1812(2) 0.6313(2) 0.43281(18) 0.0240(6) Uani d 1 . .
    O O5 -0.1427(2) 0.6352(2) 0.57488(19) 0.0263(6) Uani d 1 . .
    C C25 -0.2039(3) 0.6717(3) 0.5035(3) 0.0227(8) Uani d 1 . .
    C C26 -0.3096(3) 0.7777(3) 0.5032(3) 0.0227(8) Uani d 1 . .
    C C27 -0.2810(3) 0.8697(3) 0.4371(3) 0.0231(8) Uani d 1 . .
    C C28 -0.1853(3) 0.8743(3) 0.4508(3) 0.0301(9) Uani d 1 . .
    H H28 -0.137299 0.820458 0.499793 0.036 Uiso calc 1 . .
    C C29 -0.1600(3) 0.9568(3) 0.3933(3) 0.0337(10) Uani d 1 . .
    H H29 -0.093985 0.957802 0.402696 0.040 Uiso calc 1 . .
    C C30 -0.2283(4) 1.0370(4) 0.3232(3) 0.0368(10) Uani d 1 . .
    H H30 -0.210354 1.093329 0.284112 0.044 Uiso calc 1 . .
    C C31 -0.3234(4) 1.0339(4) 0.3106(3) 0.0382(11) Uani d 1 . .
    H H31 -0.371889 1.089322 0.262629 0.046 Uiso calc 1 . .
    C C32 -0.3499(3) 0.9516(3) 0.3667(3) 0.0304(9) Uani d 1 . .
    H H32 -0.416150 0.951342 0.356674 0.037 Uiso calc 1 . .
    C C33 -0.3352(3) 0.7907(3) 0.6049(3) 0.0257(8) Uani d 1 . .
    C C34 -0.3485(3) 0.8825(3) 0.6307(3) 0.0314(9) Uani d 1 . .
    H H34 -0.339816 0.940681 0.584050 0.038 Uiso calc 1 . .
    C C35 -0.3746(4) 0.8894(4) 0.7256(4) 0.0437(12) Uani d 1 . .
    H H35 -0.383374 0.952358 0.742752 0.052 Uiso calc 1 . .
    C C36 -0.3876(4) 0.8057(4) 0.7943(3) 0.0447(12) Uani d 1 . .
    H H36 -0.404321 0.810532 0.858570 0.054 Uiso calc 1 . .
    C C37 -0.3762(3) 0.7144(4) 0.7688(3) 0.0382(11) Uani d 1 . .
    H H37 -0.386189 0.656965 0.815430 0.046 Uiso calc 1 . .
    C C38 -0.3502(3) 0.7074(4) 0.6750(3) 0.0311(9) Uani d 1 . .
    H H38 -0.342435 0.644566 0.658109 0.037 Uiso calc 1 . .
    C C39 -0.4077(3) 0.7783(3) 0.4627(3) 0.0229(8) Uani d 1 . .
    C C40 -0.4009(3) 0.7506(3) 0.3772(3) 0.0257(8) Uani d 1 . .
    H H40 -0.334014 0.729044 0.343230 0.031 Uiso calc 1 . .
    C C41 -0.4902(3) 0.7541(3) 0.3408(3) 0.0300(9) Uani d 1 . .
    H H41 -0.482883 0.732093 0.283689 0.036 Uiso calc 1 . .
    C C42 -0.5896(3) 0.7893(3) 0.3865(3) 0.0316(9) Uani d 1 . .
    H H42 -0.650696 0.792166 0.361079 0.038 Uiso calc 1 . .
    C C43 -0.5981(3) 0.8199(4) 0.4696(3) 0.0334(10) Uani d 1 . .
    H H43 -0.666067 0.844944 0.501464 0.040 Uiso calc 1 . .
    C C44 -0.5089(3) 0.8148(3) 0.5072(3) 0.0287(9) Uani d 1 . .
    H H44 -0.516858 0.836590 0.564489 0.034 Uiso calc 1 . .
    C C45 0.3342(4) -0.0048(5) 1.0374(4) 0.0480(13) Uani d 1 . .
    C C46 0.3902(4) -0.0087(5) 0.9511(4) 0.0585(15) Uani d 1 . .
    H H46 0.427274 -0.076125 0.934371 0.070 Uiso calc 1 . .
    C C47 0.3928(5) 0.0844(6) 0.8891(5) 0.074(2) Uani d 1 . .
    H H47 0.430937 0.080655 0.829926 0.088 Uiso calc 1 . .
    C C48 0.3409(6) 0.1817(6) 0.9125(5) 0.075(2) Uani d 1 . .
    H H48 0.344572 0.245235 0.870865 0.090 Uiso calc 1 . .
    C C49 0.2825(5) 0.1870(5) 0.9978(5) 0.0677(19) Uani d 1 . .
    H H49 0.244438 0.254804 1.013625 0.081 Uiso calc 1 . .
    C C50 0.2794(4) 0.0939(5) 1.0599(4) 0.0563(15) Uani d 1 . .
    H H50 0.239503 0.098150 1.118164 0.068 Uiso calc 1 . .
    C C51 0.3334(5) -0.1067(5) 1.1063(4) 0.0719(19) Uani d 1 . .
    H H51A 0.398951 -0.169935 1.096588 0.108 Uiso calc 1 . .
    H H51B 0.269827 -0.115018 1.094882 0.108 Uiso calc 1 . .
    H H51C 0.330958 -0.101436 1.172030 0.108 Uiso calc 1 . .
    C C52 1.0278(10) -0.0489(11) -0.0048(11) 0.153(5) Uani d 0.5 A -1
    C C53 1.0634(11) 0.0326(16) -0.0286(11) 0.153(5) Uani d 0.5 A -1
    H H53 1.131932 0.020149 -0.058622 0.184 Uiso calc 0.5 A -1
    C C54 0.9986(15) 0.1324(13) -0.0086(9) 0.153(5) Uani d 0.5 A -1
    H H54 1.022959 0.188084 -0.024851 0.184 Uiso calc 0.5 A -1
    C C55 0.8983(14) 0.1506(8) 0.0354(9) 0.153(5) Uani d 0.5 A -1
    H H55 0.854108 0.218810 0.049064 0.184 Uiso calc 0.5 A -1
    C C56 0.8628(8) 0.0691(11) 0.0592(7) 0.088(5) Uani d 0.5 A -1
    H H56 0.794229 0.081601 0.089209 0.106 Uiso calc 0.5 A -1
    C C57 0.9275(10) -0.0306(9) 0.0391(8) 0.066(4) Uani d 0.5 A -1
    H H57 0.903200 -0.086335 0.055439 0.079 Uiso calc 0.5 A -1
    C C58 1.1043(16) -0.1507(13) -0.0328(18) 0.167(13) Uani d 0.5 A -1
    H H58A 1.147324 -0.132880 -0.088484 0.251 Uiso calc 0.5 A -1
    H H58B 1.063330 -0.184832 -0.048928 0.251 Uiso calc 0.5 A -1
    H H58C 1.152284 -0.201064 0.020591 0.251 Uiso calc 0.5 A -1
    C C59 0.4395(9) 0.4875(10) -0.0082(9) 0.088(6) Uani d 0.5 B -1
    C C60 0.3781(7) 0.5983(10) -0.0446(7) 0.153(5) Uani d 0.5 B -1
    H H60 0.308346 0.623626 -0.069200 0.184 Uiso calc 0.5 B -1
    C C61 0.4186(10) 0.6720(8) -0.0449(8) 0.079(4) Uani d 0.5 B -1
    H H61 0.376605 0.747699 -0.069740 0.095 Uiso calc 0.5 B -1
    C C62 0.5206(11) 0.6349(10) -0.0089(8) 0.153(5) Uani d 0.5 B -1
    H H62 0.548327 0.685295 -0.009072 0.184 Uiso calc 0.5 B -1
    C C63 0.5821(8) 0.5242(11) 0.0275(8) 0.134(11) Uani d 0.5 B -1
    H H63 0.651790 0.498818 0.052136 0.161 Uiso calc 0.5 B -1
    C C64 0.5415(9) 0.4504(8) 0.0278(8) 0.104(7) Uani d 0.5 B -1
    H H64 0.583532 0.374743 0.052676 0.125 Uiso calc 0.5 B -1
    C C65 0.421(2) 0.4005(15) -0.0297(12) 0.153(5) Uani d 0.5 B -1
    H H65A 0.409788 0.418014 -0.098456 0.230 Uiso calc 0.5 B -1
    H H65B 0.357617 0.395283 0.005788 0.230 Uiso calc 0.5 B -1
    H H65C 0.484644 0.330811 -0.010675 0.230 Uiso calc 0.5 B -1
loop_
    _atom_site_aniso_label
    _atom_site_aniso_U_11
    _atom_site_aniso_U_22
    _atom_site_aniso_U_33
    _atom_site_aniso_U_12
    _atom_site_aniso_U_13
    _atom_site_aniso_U_23
    La1 0.01304(9) 0.01478(10) 0.01329(9) -0.00636(7) -0.00039(6) -0.00557(7)
    Al1 0.0374(7) 0.0314(7) 0.0258(6) -0.0203(6) 0.0014(5) -0.0117(5)
    O1 0.0376(18) 0.049(2) 0.0400(18) -0.0229(16) 0.0015(14) -0.0198(15)
    C1 0.052(3) 0.047(3) 0.067(4) -0.018(3) -0.012(3) -0.025(3)
    C2 0.047(3) 0.027(2) 0.029(2) -0.018(2) 0.0001(19) -0.0075(18)
    C3 0.060(3) 0.065(3) 0.030(2) -0.038(3) -0.004(2) -0.016(2)
    C4 0.047(3) 0.041(3) 0.047(3) -0.028(2) -0.005(2) -0.014(2)
    O2 0.0475(18) 0.0466(18) 0.0183(14) -0.0334(16) -0.0007(13) -0.0097(13)
    O3 0.0256(14) 0.0203(13) 0.0257(14) -0.0117(11) -0.0054(11) -0.0034(11)
    C5 0.0194(18) 0.0199(18) 0.025(2) -0.0081(15) 0.0007(15) -0.0069(15)
    C6 0.0241(19) 0.0241(19) 0.0222(19) -0.0139(16) 0.0003(15) -0.0067(15)
    C7 0.029(2) 0.027(2) 0.0189(18) -0.0185(17) -0.0003(15) -0.0031(15)
    C8 0.032(2) 0.030(2) 0.024(2) -0.0181(18) -0.0006(16) -0.0053(16)
    C9 0.037(2) 0.034(2) 0.027(2) -0.023(2) -0.0081(18) 0.0000(17)
    C10 0.050(3) 0.042(3) 0.022(2) -0.032(2) -0.0093(19) -0.0013(18)
    C11 0.049(3) 0.040(3) 0.019(2) -0.027(2) 0.0043(18) -0.0113(18)
    C12 0.036(2) 0.031(2) 0.023(2) -0.0203(19) 0.0058(17) -0.0101(17)
    C13 0.026(2) 0.027(2) 0.025(2) -0.0165(17) 0.0047(16) -0.0115(16)
    C14 0.031(2) 0.033(2) 0.035(2) -0.0144(19) 0.0036(19) -0.0057(19)
    C15 0.036(2) 0.043(3) 0.041(3) -0.022(2) 0.014(2) -0.012(2)
    C16 0.027(2) 0.036(3) 0.056(3) -0.014(2) 0.003(2) -0.016(2)
    C17 0.031(2) 0.029(2) 0.044(3) -0.0140(19) -0.004(2) -0.0091(19)
    C18 0.029(2) 0.032(2) 0.027(2) -0.0155(18) 0.0020(17) -0.0097(17)
    C19 0.0196(19) 0.027(2) 0.031(2) -0.0126(16) 0.0006(16) -0.0089(16)
    C20 0.039(2) 0.030(2) 0.034(2) -0.021(2) -0.0053(19) -0.0018(18)
    C21 0.048(3) 0.032(3) 0.050(3) -0.024(2) -0.008(2) 0.001(2)
    C22 0.035(3) 0.024(2) 0.067(3) -0.014(2) -0.005(2) -0.008(2)
    C23 0.025(2) 0.030(2) 0.055(3) -0.0130(18) 0.000(2) -0.021(2)
    C24 0.022(2) 0.026(2) 0.038(2) -0.0117(17) -0.0013(17) -0.0103(17)
    O4 0.0219(13) 0.0260(14) 0.0255(14) -0.0085(11) -0.0015(11) -0.0110(11)
    O5 0.0196(13) 0.0295(15) 0.0269(15) -0.0044(11) -0.0029(11) -0.0120(12)
    C25 0.0205(19) 0.0220(19) 0.028(2) -0.0091(15) 0.0005(15) -0.0101(16)
    C26 0.0171(18) 0.0212(19) 0.031(2) -0.0064(15) -0.0023(15) -0.0105(16)
    C27 0.0201(18) 0.0227(19) 0.030(2) -0.0083(15) -0.0005(15) -0.0125(16)
    C28 0.022(2) 0.028(2) 0.043(3) -0.0088(17) -0.0016(18) -0.0158(19)
    C29 0.024(2) 0.034(2) 0.053(3) -0.0145(19) 0.0061(19) -0.024(2)
    C30 0.040(3) 0.031(2) 0.047(3) -0.022(2) 0.010(2) -0.015(2)
    C31 0.040(3) 0.030(2) 0.046(3) -0.017(2) -0.007(2) -0.004(2)
    C32 0.028(2) 0.027(2) 0.039(2) -0.0135(18) -0.0037(18) -0.0078(18)
    C33 0.0177(18) 0.033(2) 0.026(2) -0.0042(16) -0.0031(15) -0.0161(17)
    C34 0.022(2) 0.033(2) 0.038(2) -0.0033(17) -0.0048(17) -0.0196(19)
    C35 0.035(3) 0.046(3) 0.046(3) -0.003(2) -0.007(2) -0.028(2)
    C36 0.035(3) 0.065(3) 0.031(3) -0.010(2) 0.002(2) -0.027(2)
    C37 0.032(2) 0.050(3) 0.026(2) -0.011(2) -0.0008(18) -0.011(2)
    C38 0.027(2) 0.038(2) 0.027(2) -0.0113(19) 0.0001(17) -0.0112(18)
    C39 0.0200(18) 0.0205(19) 0.027(2) -0.0074(15) -0.0043(15) -0.0049(15)
    C40 0.0205(19) 0.029(2) 0.027(2) -0.0090(16) -0.0006(16) -0.0084(17)
    C41 0.028(2) 0.033(2) 0.030(2) -0.0114(18) -0.0058(17) -0.0111(18)
    C42 0.024(2) 0.038(2) 0.038(2) -0.0156(19) -0.0055(18) -0.0116(19)
    C43 0.019(2) 0.038(2) 0.044(3) -0.0092(18) 0.0008(18) -0.017(2)
    C44 0.023(2) 0.030(2) 0.032(2) -0.0074(17) -0.0003(17) -0.0139(18)
    C45 0.035(3) 0.063(4) 0.046(3) -0.023(3) -0.008(2) -0.006(3)
    C46 0.043(3) 0.071(4) 0.052(3) -0.019(3) 0.004(3) -0.012(3)
    C47 0.058(4) 0.099(6) 0.054(4) -0.043(4) -0.009(3) 0.014(4)
    C48 0.081(5) 0.069(5) 0.081(5) -0.047(4) -0.048(4) 0.019(4)
    C49 0.069(4) 0.054(4) 0.081(5) -0.015(3) -0.043(4) -0.018(3)
    C50 0.048(3) 0.074(4) 0.050(3) -0.021(3) -0.014(3) -0.022(3)
    C51 0.071(4) 0.081(5) 0.064(4) -0.046(4) -0.012(3) 0.010(3)
    C52 0.237(14) 0.187(12) 0.044(5) -0.111(12) -0.030(6) 0.006(6)
    C53 0.237(14) 0.187(12) 0.044(5) -0.111(12) -0.030(6) 0.006(6)
    C54 0.237(14) 0.187(12) 0.044(5) -0.111(12) -0.030(6) 0.006(6)
    C55 0.237(14) 0.187(12) 0.044(5) -0.111(12) -0.030(6) 0.006(6)
    C56 0.077(10) 0.133(15) 0.049(8) -0.037(11) -0.010(7) -0.023(10)
    C57 0.085(9) 0.077(9) 0.061(8) -0.075(8) -0.048(7) 0.034(6)
    C58 0.19(2) 0.063(12) 0.20(2) 0.052(12) -0.125(19) -0.094(15)
    C59 0.090(12) 0.167(18) 0.083(12) -0.115(14) 0.040(9) -0.058(12)
    C60 0.237(14) 0.187(12) 0.044(5) -0.111(12) -0.030(6) 0.006(6)
    C61 0.072(9) 0.066(9) 0.099(11) -0.038(8) 0.035(8) -0.023(8)
    C62 0.237(14) 0.187(12) 0.044(5) -0.111(12) -0.030(6) 0.006(6)
    C63 0.112(15) 0.29(3) 0.127(16) -0.16(2) 0.072(12) -0.15(2)
    C64 0.095(13) 0.22(3) 0.046(9) -0.107(16) 0.015(7) -0.042(12)
    C65 0.237(14) 0.187(12) 0.044(5) -0.111(12) -0.030(6) 0.006(6)
_geom_special_details
;
 All esds (except the esd in the dihedral angle between two l.s. planes)
 are estimated using the full covariance matrix.  The cell esds are taken
 into account individually in the estimation of esds in distances, angles
 and torsion angles; correlations between esds in cell parameters are only
 used when they are defined by crystal symmetry.  An approximate (isotropic)
 treatment of cell esds is used for estimating esds involving l.s. planes.
;
loop_
    _geom_bond_atom_site_label_1
    _geom_bond_atom_site_label_2
    _geom_bond_site_symmetry_2
    _geom_bond_distance
    _geom_bond_publ_flag
    La1 O1 . 2.336(3) y
    La1 O2 . 2.501(3) y
    La1 O3 . 2.494(3) y
    La1 O3 2_566 2.403(2) y
    La1 O4 . 2.396(3) y
    La1 O5 2_566 2.367(3) y
    La1 C2 . 3.042(4) y
    La1 C5 . 2.892(4) y
    La1 C7 2_566 3.318(4) y
    La1 C8 2_566 3.287(4) y
    La1 C9 2_566 3.246(4) y
    La1 C10 2_566 3.212(4) y
    La1 C11 2_566 3.201(4) y
    La1 C12 2_566 3.239(4) y
    Al1 O1 . 1.819(3) y
    Al1 C2 . 2.014(4) y
    Al1 C3 . 1.990(5) y
    Al1 C4 . 1.961(4) y
    La1 Al1 . 3.4481(12) ?
    La1 La1 2_566 4.0432(4) ?
    O1 C1 . 1.398(6) ?
    C1 H1A . 0.9800 ?
    C1 H1B . 0.9800 ?
    C1 H1C . 0.9800 ?
    C2 H2A . 0.9800 ?
    C2 H2B . 0.9800 ?
    C2 H2C . 0.9800 ?
    C3 H3A . 0.9800 ?
    C3 H3B . 0.9800 ?
    C3 H3C . 0.9800 ?
    C4 H4A . 0.9800 ?
    C4 H4B . 0.9800 ?
    C4 H4C . 0.9800 ?
    O2 C5 . 1.247(4) ?
    O3 C5 . 1.269(4) ?
    C5 C6 . 1.548(5) ?
    C6 C7 . 1.538(5) ?
    C6 C13 . 1.544(5) ?
    C6 C19 . 1.548(5) ?
    C7 C8 . 1.394(5) ?
    C7 C12 . 1.397(5) ?
    C8 C9 . 1.389(5) ?
    C8 H8 . 0.9500 ?
    C9 C10 . 1.385(6) ?
    C9 H9 . 0.9500 ?
    C10 C11 . 1.379(6) ?
    C10 H10 . 0.9500 ?
    C11 C12 . 1.403(5) ?
    C11 H11 . 0.9500 ?
    C12 H12 . 0.9500 ?
    C13 C14 . 1.394(5) ?
    C13 C18 . 1.397(5) ?
    C14 C15 . 1.402(6) ?
    C14 H14 . 0.9500 ?
    C15 C16 . 1.378(6) ?
    C15 H15 . 0.9500 ?
    C16 C17 . 1.376(6) ?
    C16 H16 . 0.9500 ?
    C17 C18 . 1.389(6) ?
    C17 H17 . 0.9500 ?
    C18 H18 . 0.9500 ?
    C19 C20 . 1.393(6) ?
    C19 C24 . 1.397(5) ?
    C20 C21 . 1.388(6) ?
    C20 H20 . 0.9500 ?
    C21 C22 . 1.389(7) ?
    C21 H21 . 0.9500 ?
    C22 C23 . 1.379(6) ?
    C22 H22 . 0.9500 ?
    C23 C24 . 1.400(5) ?
    C23 H23 . 0.9500 ?
    C24 H24 . 0.9500 ?
    O4 C25 . 1.260(4) ?
    O5 C25 . 1.271(4) ?
    C25 C26 . 1.563(5) ?
    C26 C33 . 1.522(5) ?
    C26 C39 . 1.550(5) ?
    C26 C27 . 1.557(5) ?
    C27 C32 . 1.383(5) ?
    C27 C28 . 1.400(5) ?
    C28 C29 . 1.383(6) ?
    C28 H28 . 0.9500 ?
    C29 C30 . 1.370(6) ?
    C29 H29 . 0.9500 ?
    C30 C31 . 1.376(6) ?
    C30 H30 . 0.9500 ?
    C31 C32 . 1.385(6) ?
    C31 H31 . 0.9500 ?
    C32 H32 . 0.9500 ?
    C33 C34 . 1.388(5) ?
    C33 C38 . 1.398(6) ?
    C34 C35 . 1.403(6) ?
    C34 H34 . 0.9500 ?
    C35 C36 . 1.380(7) ?
    C35 H35 . 0.9500 ?
    C36 C37 . 1.387(7) ?
    C36 H36 . 0.9500 ?
    C37 C38 . 1.388(6) ?
    C37 H37 . 0.9500 ?
    C38 H38 . 0.9500 ?
    C39 C40 . 1.394(5) ?
    C39 C44 . 1.396(5) ?
    C40 C41 . 1.388(5) ?
    C40 H40 . 0.9500 ?
    C41 C42 . 1.382(6) ?
    C41 H41 . 0.9500 ?
    C42 C43 . 1.378(6) ?
    C42 H42 . 0.9500 ?
    C43 C44 . 1.385(6) ?
    C43 H43 . 0.9500 ?
    C44 H44 . 0.9500 ?
    C45 C50 . 1.378(8) ?
    C45 C46 . 1.387(7) ?
    C45 C51 . 1.509(7) ?
    C46 C47 . 1.383(8) ?
    C46 H46 . 0.9500 ?
    C47 C48 . 1.365(9) ?
    C47 H47 . 0.9500 ?
    C48 C49 . 1.389(9) ?
    C48 H48 . 0.9500 ?
    C49 C50 . 1.385(9) ?
    C49 H49 . 0.9500 ?
    C50 H50 . 0.9500 ?
    C51 H51A . 0.9800 ?
    C51 H51B . 0.9800 ?
    C51 H51C . 0.9800 ?
    C52 C53 . 1.3900 ?
    C52 C57 . 1.3900 ?
    C52 C58 . 1.496(8) ?
    C53 C54 . 1.3900 ?
    C53 H53 . 0.9500 ?
    C54 C55 . 1.3900 ?
    C54 H54 . 0.9500 ?
    C55 C56 . 1.3900 ?
    C55 H55 . 0.9500 ?
    C56 C57 . 1.3900 ?
    C56 H56 . 0.9500 ?
    C57 H57 . 0.9500 ?
    C58 H58A . 0.9800 ?
    C58 H58B . 0.9800 ?
    C58 H58C . 0.9800 ?
    C59 C60 . 1.3900 ?
    C59 C64 . 1.3900 ?
    C59 C65 . 1.489(9) ?
    C60 C61 . 1.3900 ?
    C60 H60 . 0.9500 ?
    C61 C62 . 1.3900 ?
    C61 H61 . 0.9500 ?
    C62 C63 . 1.3900 ?
    C62 H62 . 0.9500 ?
    C63 C64 . 1.3900 ?
    C63 H63 . 0.9500 ?
    C64 H64 . 0.9500 ?
    C65 H65A . 0.9800 ?
    C65 H65B . 0.9800 ?
    C65 H65C . 0.9800 ?
loop_
    _geom_angle_atom_site_label_1
    _geom_angle_atom_site_label_2
    _geom_angle_atom_site_label_3
    _geom_angle_site_symmetry_1
    _geom_angle_site_symmetry_3
    _geom_angle
    _geom_angle_publ_flag
    O1 La1 O5 . 2_566 82.41(10) ?
    O1 La1 O4 . . 139.15(10) ?
    O5 La1 O4 2_566 . 135.39(9) ?
    O1 La1 O3 . 2_566 147.59(10) ?
    O5 La1 O3 2_566 2_566 71.61(9) ?
    O4 La1 O3 . 2_566 72.32(9) ?
    O1 La1 O3 . . 121.24(10) ?
    O5 La1 O3 2_566 . 71.46(9) ?
    O4 La1 O3 . . 71.58(9) ?
    O3 La1 O3 2_566 . 68.70(10) ?
    O1 La1 O2 . . 78.88(10) ?
    O5 La1 O2 2_566 . 91.47(10) ?
    O4 La1 O2 . . 84.39(9) ?
    O3 La1 O2 2_566 . 119.83(8) ?
    O3 La1 O2 . . 51.29(8) ?
    O1 La1 C5 . . 101.05(11) ?
    O5 La1 C5 2_566 . 82.20(10) ?
    O4 La1 C5 . . 75.29(10) ?
    O3 La1 C5 2_566 . 94.40(9) ?
    O3 La1 C5 . . 25.94(9) ?
    O2 La1 C5 . . 25.44(9) ?
    O1 La1 C2 . . 64.73(11) ?
    O5 La1 C2 2_566 . 144.59(10) ?
    O4 La1 C2 . . 74.60(10) ?
    O3 La1 C2 2_566 . 143.78(10) ?
    O3 La1 C2 . . 113.77(10) ?
    O2 La1 C2 . . 70.40(10) ?
    C5 La1 C2 . . 91.12(11) ?
    O1 La1 C11 . 2_566 67.47(11) ?
    O5 La1 C11 2_566 2_566 89.35(11) ?
    O4 La1 C11 . 2_566 117.69(10) ?
    O3 La1 C11 2_566 2_566 92.66(9) ?
    O3 La1 C11 . 2_566 156.40(10) ?
    O2 La1 C11 . 2_566 145.92(9) ?
    C5 La1 C11 . 2_566 166.69(10) ?
    C2 La1 C11 . 2_566 89.83(11) ?
    O1 La1 C10 . 2_566 73.06(11) ?
    O5 La1 C10 2_566 2_566 114.19(11) ?
    O4 La1 C10 . 2_566 97.09(11) ?
    O3 La1 C10 2_566 2_566 99.91(9) ?
    O3 La1 C10 . 2_566 165.67(10) ?
    O2 La1 C10 . 2_566 138.28(9) ?
    C5 La1 C10 . 2_566 160.95(11) ?
    C2 La1 C10 . 2_566 69.92(11) ?
    C11 La1 C10 2_566 2_566 24.84(11) ?
    O1 La1 C12 . 2_566 86.54(10) ?
    O5 La1 C12 2_566 2_566 75.20(10) ?
    O4 La1 C12 . 2_566 114.12(10) ?
    O3 La1 C12 2_566 2_566 68.61(9) ?
    O3 La1 C12 . 2_566 132.01(9) ?
    O2 La1 C12 . 2_566 161.48(10) ?
    C5 La1 C12 . 2_566 155.02(11) ?
    C2 La1 C12 . 2_566 113.49(11) ?
    C11 La1 C12 2_566 2_566 25.16(10) ?
    C10 La1 C12 2_566 2_566 44.00(11) ?
    O1 La1 C9 . 2_566 96.80(11) ?
    O5 La1 C9 2_566 2_566 125.80(10) ?
    O4 La1 C9 . 2_566 74.39(10) ?
    O3 La1 C9 2_566 2_566 83.65(9) ?
    O3 La1 C9 . 2_566 141.16(9) ?
    O2 La1 C9 . 2_566 141.89(10) ?
    C5 La1 C9 . 2_566 148.71(11) ?
    C2 La1 C9 . 2_566 73.57(10) ?
    C11 La1 C9 2_566 2_566 43.54(11) ?
    C10 La1 C9 2_566 2_566 24.77(11) ?
    C12 La1 C9 2_566 2_566 50.79(11) ?
    O1 La1 C8 . 2_566 115.26(11) ?
    O5 La1 C8 2_566 2_566 109.86(10) ?
    O4 La1 C8 . 2_566 71.71(10) ?
    O3 La1 C8 2_566 2_566 59.29(9) ?
    O3 La1 C8 . 2_566 122.88(9) ?
    O2 La1 C8 . 2_566 155.27(10) ?
    C5 La1 C8 . 2_566 142.66(10) ?
    C2 La1 C8 . 2_566 96.47(10) ?
    C11 La1 C8 2_566 2_566 50.24(11) ?
    C10 La1 C8 2_566 2_566 43.27(10) ?
    C12 La1 C8 2_566 2_566 42.94(10) ?
    C9 La1 C8 2_566 2_566 24.55(9) ?
    O1 La1 C7 . 2_566 110.09(10) ?
    O5 La1 C7 2_566 2_566 85.71(10) ?
    O4 La1 C7 . 2_566 90.93(9) ?
    O3 La1 C7 2_566 2_566 50.27(9) ?
    O3 La1 C7 . 2_566 118.89(8) ?
    O2 La1 C7 . 2_566 170.08(9) ?
    C5 La1 C7 . 2_566 144.67(10) ?
    C2 La1 C7 . 2_566 116.78(10) ?
    C11 La1 C7 2_566 2_566 43.70(10) ?
    C10 La1 C7 2_566 2_566 50.94(10) ?
    C12 La1 C7 2_566 2_566 24.56(9) ?
    C9 La1 C7 2_566 2_566 43.50(10) ?
    C8 La1 C7 2_566 2_566 24.35(9) ?
    O1 La1 Al1 . . 29.38(8) ?
    O5 La1 Al1 2_566 . 110.37(7) ?
    O4 La1 Al1 . . 109.78(6) ?
    O3 La1 Al1 2_566 . 169.94(6) ?
    O3 La1 Al1 . . 121.36(6) ?
    O2 La1 Al1 . . 70.20(6) ?
    C5 La1 Al1 . . 95.64(8) ?
    C2 La1 Al1 . . 35.46(8) ?
    C11 La1 Al1 2_566 . 77.62(7) ?
    C10 La1 Al1 2_566 . 70.17(7) ?
    C12 La1 Al1 2_566 . 102.03(7) ?
    C9 La1 Al1 2_566 . 87.46(7) ?
    C8 La1 Al1 2_566 . 111.50(7) ?
    C7 La1 Al1 2_566 . 119.68(7) ?
    O1 La1 La1 . 2_566 145.25(8) ?
    O5 La1 La1 2_566 2_566 67.44(6) ?
    O4 La1 La1 . 2_566 67.95(6) ?
    O3 La1 La1 2_566 2_566 35.07(6) ?
    O3 La1 La1 . 2_566 33.63(6) ?
    O2 La1 La1 . 2_566 84.84(6) ?
    C5 La1 La1 . 2_566 59.40(7) ?
    C2 La1 La1 . 2_566 136.72(8) ?
    C11 La1 La1 2_566 2_566 126.35(7) ?
    C10 La1 La1 2_566 2_566 134.41(7) ?
    C12 La1 La1 2_566 2_566 101.30(7) ?
    C9 La1 La1 2_566 2_566 114.49(7) ?
    C8 La1 La1 2_566 2_566 91.79(7) ?
    C7 La1 La1 2_566 2_566 85.30(6) ?
    Al1 La1 La1 . 2_566 154.99(2) ?
    O1 Al1 C4 . . 111.77(18) ?
    O1 Al1 C3 . . 108.32(18) ?
    C4 Al1 C3 . . 113.2(2) ?
    O1 Al1 C2 . . 100.03(17) ?
    C4 Al1 C2 . . 110.7(2) ?
    C3 Al1 C2 . . 112.0(2) ?
    O1 Al1 La1 . . 39.05(10) ?
    C4 Al1 La1 . . 120.09(15) ?
    C3 Al1 La1 . . 124.87(14) ?
    C2 Al1 La1 . . 61.19(13) ?
    C1 O1 Al1 . . 118.0(3) ?
    C1 O1 La1 . . 130.3(3) ?
    Al1 O1 La1 . . 111.57(15) ?
    O1 C1 H1A . . 109.5 ?
    O1 C1 H1B . . 109.5 ?
    H1A C1 H1B . . 109.5 ?
    O1 C1 H1C . . 109.5 ?
    H1A C1 H1C . . 109.5 ?
    H1B C1 H1C . . 109.5 ?
    Al1 C2 La1 . . 83.34(15) ?
    Al1 C2 H2A . . 109.5 ?
    La1 C2 H2A . . 166.5 ?
    Al1 C2 H2B . . 109.5 ?
    La1 C2 H2B . . 60.7 ?
    H2A C2 H2B . . 109.5 ?
    Al1 C2 H2C . . 109.5 ?
    La1 C2 H2C . . 68.5 ?
    H2A C2 H2C . . 109.5 ?
    H2B C2 H2C . . 109.5 ?
    Al1 C3 H3A . . 109.5 ?
    Al1 C3 H3B . . 109.5 ?
    H3A C3 H3B . . 109.5 ?
    Al1 C3 H3C . . 109.5 ?
    H3A C3 H3C . . 109.5 ?
    H3B C3 H3C . . 109.5 ?
    Al1 C4 H4A . . 109.5 ?
    Al1 C4 H4B . . 109.5 ?
    H4A C4 H4B . . 109.5 ?
    Al1 C4 H4C . . 109.5 ?
    H4A C4 H4C . . 109.5 ?
    H4B C4 H4C . . 109.5 ?
    C5 O2 La1 . . 95.0(2) ?
    C5 O3 La1 . 2_566 152.7(2) ?
    C5 O3 La1 . . 94.8(2) ?
    La1 O3 La1 2_566 . 111.30(9) ?
    O2 C5 O3 . . 118.4(3) ?
    O2 C5 C6 . . 123.7(3) ?
    O3 C5 C6 . . 117.8(3) ?
    O2 C5 La1 . . 59.51(19) ?
    O3 C5 La1 . . 59.24(19) ?
    C6 C5 La1 . . 172.3(2) ?
    C7 C6 C13 . . 111.8(3) ?
    C7 C6 C5 . . 104.6(3) ?
    C13 C6 C5 . . 110.0(3) ?
    C7 C6 C19 . . 112.2(3) ?
    C13 C6 C19 . . 106.7(3) ?
    C5 C6 C19 . . 111.6(3) ?
    C8 C7 C12 . . 117.8(4) ?
    C8 C7 C6 . . 119.4(3) ?
    C12 C7 C6 . . 122.2(4) ?
    C9 C8 C7 . . 122.0(4) ?
    C9 C8 H8 . . 119.0 ?
    C7 C8 H8 . . 119.0 ?
    C10 C9 C8 . . 119.5(4) ?
    C10 C9 H9 . . 120.2 ?
    C8 C9 H9 . . 120.2 ?
    C11 C10 C9 . . 119.8(4) ?
    C11 C10 H10 . . 120.1 ?
    C9 C10 H10 . . 120.1 ?
    C10 C11 C12 . . 120.6(4) ?
    C10 C11 H11 . . 119.7 ?
    C12 C11 H11 . . 119.7 ?
    C7 C12 C11 . . 120.3(4) ?
    C7 C12 H12 . . 119.8 ?
    C11 C12 H12 . . 119.8 ?
    C14 C13 C18 . . 118.4(4) ?
    C14 C13 C6 . . 118.1(4) ?
    C18 C13 C6 . . 123.5(3) ?
    C13 C14 C15 . . 120.0(4) ?
    C13 C14 H14 . . 120.0 ?
    C15 C14 H14 . . 120.0 ?
    C16 C15 C14 . . 120.6(4) ?
    C16 C15 H15 . . 119.7 ?
    C14 C15 H15 . . 119.7 ?
    C17 C16 C15 . . 119.7(4) ?
    C17 C16 H16 . . 120.1 ?
    C15 C16 H16 . . 120.1 ?
    C16 C17 C18 . . 120.3(4) ?
    C16 C17 H17 . . 119.9 ?
    C18 C17 H17 . . 119.9 ?
    C17 C18 C13 . . 120.9(4) ?
    C17 C18 H18 . . 119.5 ?
    C13 C18 H18 . . 119.5 ?
    C20 C19 C24 . . 118.4(4) ?
    C20 C19 C6 . . 120.8(3) ?
    C24 C19 C6 . . 120.7(4) ?
    C21 C20 C19 . . 120.9(4) ?
    C21 C20 H20 . . 119.5 ?
    C19 C20 H20 . . 119.5 ?
    C20 C21 C22 . . 120.6(4) ?
    C20 C21 H21 . . 119.7 ?
    C22 C21 H21 . . 119.7 ?
    C23 C22 C21 . . 119.0(4) ?
    C23 C22 H22 . . 120.5 ?
    C21 C22 H22 . . 120.5 ?
    C22 C23 C24 . . 120.9(4) ?
    C22 C23 H23 . . 119.6 ?
    C24 C23 H23 . . 119.6 ?
    C19 C24 C23 . . 120.2(4) ?
    C19 C24 H24 . . 119.9 ?
    C23 C24 H24 . . 119.9 ?
    C25 O4 La1 . . 139.1(2) ?
    C25 O5 La1 . 2_566 141.2(2) ?
    O4 C25 O5 . . 124.1(3) ?
    O4 C25 C26 . . 119.6(3) ?
    O5 C25 C26 . . 116.2(3) ?
    C33 C26 C39 . . 109.6(3) ?
    C33 C26 C27 . . 111.5(3) ?
    C39 C26 C27 . . 109.9(3) ?
    C33 C26 C25 . . 109.0(3) ?
    C39 C26 C25 . . 113.0(3) ?
    C27 C26 C25 . . 103.8(3) ?
    C32 C27 C28 . . 117.8(4) ?
    C32 C27 C26 . . 122.1(3) ?
    C28 C27 C26 . . 120.0(3) ?
    C29 C28 C27 . . 120.4(4) ?
    C29 C28 H28 . . 119.8 ?
    C27 C28 H28 . . 119.8 ?
    C30 C29 C28 . . 121.3(4) ?
    C30 C29 H29 . . 119.3 ?
    C28 C29 H29 . . 119.3 ?
    C29 C30 C31 . . 118.4(4) ?
    C29 C30 H30 . . 120.8 ?
    C31 C30 H30 . . 120.8 ?
    C30 C31 C32 . . 121.2(4) ?
    C30 C31 H31 . . 119.4 ?
    C32 C31 H31 . . 119.4 ?
    C27 C32 C31 . . 120.8(4) ?
    C27 C32 H32 . . 119.6 ?
    C31 C32 H32 . . 119.6 ?
    C34 C33 C38 . . 118.4(4) ?
    C34 C33 C26 . . 123.6(4) ?
    C38 C33 C26 . . 118.0(3) ?
    C33 C34 C35 . . 120.1(4) ?
    C33 C34 H34 . . 119.9 ?
    C35 C34 H34 . . 119.9 ?
    C36 C35 C34 . . 120.7(4) ?
    C36 C35 H35 . . 119.6 ?
    C34 C35 H35 . . 119.6 ?
    C35 C36 C37 . . 119.5(4) ?
    C35 C36 H36 . . 120.2 ?
    C37 C36 H36 . . 120.2 ?
    C36 C37 C38 . . 119.8(5) ?
    C36 C37 H37 . . 120.1 ?
    C38 C37 H37 . . 120.1 ?
    C37 C38 C33 . . 121.3(4) ?
    C37 C38 H38 . . 119.3 ?
    C33 C38 H38 . . 119.3 ?
    C40 C39 C44 . . 117.2(3) ?
    C40 C39 C26 . . 121.8(3) ?
    C44 C39 C26 . . 120.8(3) ?
    C41 C40 C39 . . 121.1(4) ?
    C41 C40 H40 . . 119.5 ?
    C39 C40 H40 . . 119.5 ?
    C42 C41 C40 . . 120.9(4) ?
    C42 C41 H41 . . 119.6 ?
    C40 C41 H41 . . 119.6 ?
    C43 C42 C41 . . 118.6(4) ?
    C43 C42 H42 . . 120.7 ?
    C41 C42 H42 . . 120.7 ?
    C42 C43 C44 . . 120.8(4) ?
    C42 C43 H43 . . 119.6 ?
    C44 C43 H43 . . 119.6 ?
    C43 C44 C39 . . 121.4(4) ?
    C43 C44 H44 . . 119.3 ?
    C39 C44 H44 . . 119.3 ?
    C50 C45 C46 . . 118.9(6) ?
    C50 C45 C51 . . 120.2(6) ?
    C46 C45 C51 . . 120.9(6) ?
    C47 C46 C45 . . 120.8(6) ?
    C47 C46 H46 . . 119.6 ?
    C45 C46 H46 . . 119.6 ?
    C48 C47 C46 . . 120.3(7) ?
    C48 C47 H47 . . 119.8 ?
    C46 C47 H47 . . 119.8 ?
    C47 C48 C49 . . 119.4(6) ?
    C47 C48 H48 . . 120.3 ?
    C49 C48 H48 . . 120.3 ?
    C50 C49 C48 . . 120.4(6) ?
    C50 C49 H49 . . 119.8 ?
    C48 C49 H49 . . 119.8 ?
    C45 C50 C49 . . 120.2(6) ?
    C45 C50 H50 . . 119.9 ?
    C49 C50 H50 . . 119.9 ?
    C45 C51 H51A . . 109.5 ?
    C45 C51 H51B . . 109.5 ?
    H51A C51 H51B . . 109.5 ?
    C45 C51 H51C . . 109.5 ?
    H51A C51 H51C . . 109.5 ?
    H51B C51 H51C . . 109.5 ?
    C53 C52 C57 . . 120.0 ?
    C53 C52 C58 . . 114.2(15) ?
    C57 C52 C58 . . 125.7(15) ?
    C54 C53 C52 . . 120.0 ?
    C54 C53 H53 . . 120.0 ?
    C52 C53 H53 . . 120.0 ?
    C55 C54 C53 . . 120.0 ?
    C55 C54 H54 . . 120.0 ?
    C53 C54 H54 . . 120.0 ?
    C54 C55 C56 . . 120.0 ?
    C54 C55 H55 . . 120.0 ?
    C56 C55 H55 . . 120.0 ?
    C55 C56 C57 . . 120.0 ?
    C55 C56 H56 . . 120.0 ?
    C57 C56 H56 . . 120.0 ?
    C56 C57 C52 . . 120.0 ?
    C56 C57 H57 . . 120.0 ?
    C52 C57 H57 . . 120.0 ?
    C52 C58 H58A . . 109.5 ?
    C52 C58 H58B . . 109.5 ?
    H58A C58 H58B . . 109.5 ?
    C52 C58 H58C . . 109.5 ?
    H58A C58 H58C . . 109.5 ?
    H58B C58 H58C . . 109.5 ?
    C60 C59 C64 . . 120.0 ?
    C60 C59 C65 . . 124.4(10) ?
    C64 C59 C65 . . 113.0(12) ?
    C61 C60 C59 . . 120.0 ?
    C61 C60 H60 . . 120.0 ?
    C59 C60 H60 . . 120.0 ?
    C60 C61 C62 . . 120.0 ?
    C60 C61 H61 . . 120.0 ?
    C62 C61 H61 . . 120.0 ?
    C63 C62 C61 . . 120.0 ?
    C63 C62 H62 . . 120.0 ?
    C61 C62 H62 . . 120.0 ?
    C62 C63 C64 . . 120.0 ?
    C62 C63 H63 . . 120.0 ?
    C64 C63 H63 . . 120.0 ?
    C63 C64 C59 . . 120.0 ?
    C63 C64 H64 . . 120.0 ?
    C59 C64 H64 . . 120.0 ?
    C59 C65 H65A . . 109.5 ?
    C59 C65 H65B . . 109.5 ?
    H65A C65 H65B . . 109.5 ?
    C59 C65 H65C . . 109.5 ?
    H65A C65 H65C . . 109.5 ?
    H65B C65 H65C . . 109.5 ?
loop_
    _geom_torsion_atom_site_label_1
    _geom_torsion_atom_site_label_2
    _geom_torsion_atom_site_label_3
    _geom_torsion_atom_site_label_4
    _geom_torsion_site_symmetry_1
    _geom_torsion_site_symmetry_2
    _geom_torsion_site_symmetry_3
    _geom_torsion_site_symmetry_4
    _geom_torsion
    _geom_torsion_publ_flag
    C4 Al1 O1 C1 . . . . 65.1(4) ?
    C3 Al1 O1 C1 . . . . -60.3(4) ?
    C2 Al1 O1 C1 . . . . -177.7(4) ?
    La1 Al1 O1 C1 . . . . 176.5(4) ?
    C4 Al1 O1 La1 . . . . -111.4(2) ?
    C3 Al1 O1 La1 . . . . 123.2(2) ?
    C2 Al1 O1 La1 . . . . 5.8(2) ?
    La1 O2 C5 O3 . . . . -6.3(4) ?
    La1 O2 C5 C6 . . . . 171.8(3) ?
    La1 O3 C5 O2 2_566 . . . 169.6(3) ?
    La1 O3 C5 O2 . . . . 6.4(4) ?
    La1 O3 C5 C6 2_566 . . . -8.6(7) ?
    La1 O3 C5 C6 . . . . -171.9(3) ?
    La1 O3 C5 La1 2_566 . . . 163.3(5) ?
    O2 C5 C6 C7 . . . . 170.6(4) ?
    O3 C5 C6 C7 . . . . -11.2(4) ?
    O2 C5 C6 C13 . . . . -69.2(5) ?
    O3 C5 C6 C13 . . . . 109.0(4) ?
    O2 C5 C6 C19 . . . . 49.1(5) ?
    O3 C5 C6 C19 . . . . -132.8(3) ?
    C13 C6 C7 C8 . . . . 170.5(3) ?
    C5 C6 C7 C8 . . . . -70.4(4) ?
    C19 C6 C7 C8 . . . . 50.7(5) ?
    C13 C6 C7 C12 . . . . -18.2(5) ?
    C5 C6 C7 C12 . . . . 100.9(4) ?
    C19 C6 C7 C12 . . . . -138.0(4) ?
    C12 C7 C8 C9 . . . . 1.7(6) ?
    C6 C7 C8 C9 . . . . 173.3(3) ?
    C7 C8 C9 C10 . . . . 0.0(6) ?
    C8 C9 C10 C11 . . . . -1.0(6) ?
    C9 C10 C11 C12 . . . . 0.2(6) ?
    C8 C7 C12 C11 . . . . -2.4(6) ?
    C6 C7 C12 C11 . . . . -173.8(3) ?
    C10 C11 C12 C7 . . . . 1.5(6) ?
    C7 C6 C13 C14 . . . . -58.2(4) ?
    C5 C6 C13 C14 . . . . -173.9(3) ?
    C19 C6 C13 C14 . . . . 64.8(4) ?
    C7 C6 C13 C18 . . . . 123.4(4) ?
    C5 C6 C13 C18 . . . . 7.6(5) ?
    C19 C6 C13 C18 . . . . -113.7(4) ?
    C18 C13 C14 C15 . . . . -1.6(6) ?
    C6 C13 C14 C15 . . . . 179.8(4) ?
    C13 C14 C15 C16 . . . . 1.6(7) ?
    C14 C15 C16 C17 . . . . -0.8(7) ?
    C15 C16 C17 C18 . . . . 0.1(7) ?
    C16 C17 C18 C13 . . . . -0.2(6) ?
    C14 C13 C18 C17 . . . . 1.0(6) ?
    C6 C13 C18 C17 . . . . 179.4(3) ?
    C7 C6 C19 C20 . . . . 24.5(5) ?
    C13 C6 C19 C20 . . . . -98.2(4) ?
    C5 C6 C19 C20 . . . . 141.6(4) ?
    C7 C6 C19 C24 . . . . -160.1(3) ?
    C13 C6 C19 C24 . . . . 77.2(4) ?
    C5 C6 C19 C24 . . . . -43.1(5) ?
    C24 C19 C20 C21 . . . . 0.7(6) ?
    C6 C19 C20 C21 . . . . 176.1(4) ?
    C19 C20 C21 C22 . . . . 1.5(7) ?
    C20 C21 C22 C23 . . . . -2.7(7) ?
    C21 C22 C23 C24 . . . . 1.6(7) ?
    C20 C19 C24 C23 . . . . -1.7(6) ?
    C6 C19 C24 C23 . . . . -177.2(3) ?
    C22 C23 C24 C19 . . . . 0.5(6) ?
    La1 O4 C25 O5 . . . . -7.1(6) ?
    La1 O4 C25 C26 . . . . 168.7(2) ?
    La1 O5 C25 O4 2_566 . . . 6.7(7) ?
    La1 O5 C25 C26 2_566 . . . -169.3(3) ?
    O4 C25 C26 C33 . . . . 163.5(3) ?
    O5 C25 C26 C33 . . . . -20.4(5) ?
    O4 C25 C26 C39 . . . . 41.4(5) ?
    O5 C25 C26 C39 . . . . -142.5(3) ?
    O4 C25 C26 C27 . . . . -77.6(4) ?
    O5 C25 C26 C27 . . . . 98.5(4) ?
    C33 C26 C27 C32 . . . . -108.6(4) ?
    C39 C26 C27 C32 . . . . 13.0(5) ?
    C25 C26 C27 C32 . . . . 134.2(4) ?
    C33 C26 C27 C28 . . . . 68.4(4) ?
    C39 C26 C27 C28 . . . . -170.0(3) ?
    C25 C26 C27 C28 . . . . -48.8(4) ?
    C32 C27 C28 C29 . . . . -1.8(6) ?
    C26 C27 C28 C29 . . . . -179.0(4) ?
    C27 C28 C29 C30 . . . . 1.3(6) ?
    C28 C29 C30 C31 . . . . -0.1(7) ?
    C29 C30 C31 C32 . . . . -0.5(7) ?
    C28 C27 C32 C31 . . . . 1.2(6) ?
    C26 C27 C32 C31 . . . . 178.3(4) ?
    C30 C31 C32 C27 . . . . -0.1(7) ?
    C39 C26 C33 C34 . . . . -112.0(4) ?
    C27 C26 C33 C34 . . . . 9.8(5) ?
    C25 C26 C33 C34 . . . . 123.8(4) ?
    C39 C26 C33 C38 . . . . 65.4(4) ?
    C27 C26 C33 C38 . . . . -172.8(3) ?
    C25 C26 C33 C38 . . . . -58.7(4) ?
    C38 C33 C34 C35 . . . . 1.0(6) ?
    C26 C33 C34 C35 . . . . 178.4(4) ?
    C33 C34 C35 C36 . . . . -0.1(7) ?
    C34 C35 C36 C37 . . . . -0.9(7) ?
    C35 C36 C37 C38 . . . . 1.0(7) ?
    C36 C37 C38 C33 . . . . -0.1(6) ?
    C34 C33 C38 C37 . . . . -0.9(6) ?
    C26 C33 C38 C37 . . . . -178.5(4) ?
    C33 C26 C39 C40 . . . . -169.7(4) ?
    C27 C26 C39 C40 . . . . 67.6(4) ?
    C25 C26 C39 C40 . . . . -47.9(5) ?
    C33 C26 C39 C44 . . . . 15.3(5) ?
    C27 C26 C39 C44 . . . . -107.4(4) ?
    C25 C26 C39 C44 . . . . 137.1(4) ?
    C44 C39 C40 C41 . . . . -3.2(6) ?
    C26 C39 C40 C41 . . . . -178.4(4) ?
    C39 C40 C41 C42 . . . . 2.6(6) ?
    C40 C41 C42 C43 . . . . -0.6(6) ?
    C41 C42 C43 C44 . . . . -0.6(7) ?
    C42 C43 C44 C39 . . . . -0.2(7) ?
    C40 C39 C44 C43 . . . . 2.1(6) ?
    C26 C39 C44 C43 . . . . 177.3(4) ?
    C50 C45 C46 C47 . . . . 1.0(8) ?
    C51 C45 C46 C47 . . . . -178.5(5) ?
    C45 C46 C47 C48 . . . . 0.6(9) ?
    C46 C47 C48 C49 . . . . -2.0(9) ?
    C47 C48 C49 C50 . . . . 1.8(9) ?
    C46 C45 C50 C49 . . . . -1.2(8) ?
    C51 C45 C50 C49 . . . . 178.3(5) ?
    C48 C49 C50 C45 . . . . -0.2(8) ?
    C57 C52 C53 C54 . . . . 0.0 ?
    C58 C52 C53 C54 . . . . 178.4(16) ?
    C52 C53 C54 C55 . . . . 0.0 ?
    C53 C54 C55 C56 . . . . 0.0 ?
    C54 C55 C56 C57 . . . . 0.0 ?
    C55 C56 C57 C52 . . . . 0.0 ?
    C53 C52 C57 C56 . . . . 0.0 ?
    C58 C52 C57 C56 . . . . -178.3(18) ?
    C64 C59 C60 C61 . . . . 0.0 ?
    C65 C59 C60 C61 . . . . -160.7(16) ?
    C59 C60 C61 C62 . . . . 0.0 ?
    C60 C61 C62 C63 . . . . 0.0 ?
    C61 C62 C63 C64 . . . . 0.0 ?
    C62 C63 C64 C59 . . . . 0.0 ?
    C60 C59 C64 C63 . . . . 0.0 ?
    C65 C59 C64 C63 . . . . 162.8(13) ?
loop_
    _geom_hbond_atom_site_label_D
    _geom_hbond_atom_site_label_H
    _geom_hbond_atom_site_label_A
    _geom_hbond_site_symmetry_A
    _geom_hbond_distance_DH
    _geom_hbond_distance_HA
    _geom_hbond_distance_DA
    _geom_hbond_angle_DHA
    C1 H1C ...Cg1 2_566 0.98 2.69 3.425(6) 132
    C17 H17 ...Cg2 1_555 0.95 2.71 3.485(4) 139
    C21 H21 ...Cg3 2_656 0.95 2.93 3.677(8) 136
    C29 H29 ...Cg4 1_555 0.95 2.62 3.415(4) 142
    C32 H32 ...Cg2 1_555 0.95 2.95 3.654(5) 132
    C44 H44 ...Cg1 1_555 0.95 2.88 3.592(5) 132
_shelx_space_group_comment
;
The symmetry employed for this shelxl refinement is uniquely defined
by the following loop, which should always be used as a source of
symmetry information in preference to the above space-group names.
They are only intended as comments.
;
_shelx_estimated_absorpt_T_min     0.690
_shelx_estimated_absorpt_T_max     0.880
_shelx_hkl_file
;
  -1   0   0   -0.54    0.07
  -1   0   0   -0.46    0.13
   1   0   0   -0.53    0.16
  -2   0   0  265.61    5.10
  -2   0   0  244.33    5.72
   2   0   0  246.01    5.78
  -3   0   0  134.62    3.10
  -3   0   0  134.11    3.73
   3   0   0  135.66    3.65
  -4   0   0  133.08    3.23
  -4   0   0  128.50    4.01
   4   0   0  127.68    3.79
  -5   0   0   -0.33    1.15
   5   0   0    0.95    0.62
   5   0   0    1.95    1.06
  -6   0   0   13.70    1.88
   6   0   0   12.54    1.09
   6   0   0    9.86    1.45
  -7   0   0    2.49    1.39
   7   0   0    4.51    1.44
   7   0   0    4.66    0.95
  -8   0   0    7.78    1.89
   8   0   0    6.28    1.04
   8   0   0    6.21    1.46
  -9   0   0    0.97    1.71
   9   0   0    0.32    0.71
   9   0   0    1.14    1.39
 -10   0   0   -0.83    1.67
  10   0   0    0.53    0.78
  10   0   0    2.07    1.54
 -11   0   0   29.07    3.60
  11   0   0   35.97    2.07
  11   0   0   35.05    2.96
 -12   0   0   11.47    2.75
  12   0   0   15.02    1.73
  12   0   0   12.64    2.28
 -13   0   0   30.13    3.90
  13   0   0   33.20    2.20
  13   0   0   37.64    3.26
 -14   0   0   13.46    3.10
  14   0   0   20.01    2.90
 -15   0   0    7.93    3.01
  15   0   0   10.46    2.54
 -16   0   0   17.09    3.98
  16   0   0   19.38    3.16
 -17   0   0   17.83    4.33
  17   0   0   17.72    3.17
 -18   0   0    8.76    3.71
 -18   1   0    7.14    3.66
 -17   1   0   13.20    4.00
 -16   1   0    7.17    3.19
  15  -1   0   24.39    3.15
 -15   1   0   17.52    3.79
  14  -1   0   24.06    3.07
 -14   1   0   24.51    4.08
  13  -1   0   28.26    2.27
  13  -1   0   30.26    3.19
 -13   1   0   23.73    3.96
  12  -1   0   32.44    3.22
  12  -1   0   36.61    2.32
 -12   1   0   31.78    3.90
  11  -1   0   23.91    2.62
  11  -1   0   19.69    1.76
 -11   1   0   21.39    3.36
  10  -1   0   -0.63    0.83
  10  -1   0    1.10    1.41
 -10   1   0    0.74    2.23
   9  -1   0   -0.16    1.32
   9  -1   0   -0.41    0.78
  -9   1   0   -0.67    1.95
   8  -1   0   -0.62    0.71
   8  -1   0    0.60    1.21
  -8   1   0    0.95    1.87
   7  -1   0    1.86    0.83
   7  -1   0    2.21    1.19
  -7   1   0    1.75    1.55
   6  -1   0   11.91    1.23
   6  -1   0    8.83    1.36
  -6   1   0    8.16    1.71
   5  -1   0   33.79    2.01
   5  -1   0   34.96    1.67
  -5   1   0   34.92    2.57
   4  -1   0  113.09    3.16
   4  -1   0  119.69    3.50
  -4   1   0  113.67    3.90
   3  -1   0   41.47    1.75
   3  -1   0   40.19    1.56
  -3   1   0   42.74    2.15
   2  -1   0 1000.00   21.20
   2  -1   0  915.62   19.46
  -2   1   0  916.16   20.77
   1  -1   0  178.03    3.81
   1  -1   0  182.68    3.93
  -1   1   0  173.72    3.91
  -1   1   0  180.23    4.19
   0  -1   0   -0.22    0.18
  -2  -1   0   28.19    1.14
  -2  -1   0   26.63    0.71
   2   1   0   28.09    0.72
   2   1   0   25.70    1.16
  -3  -1   0   23.37    0.83
  -3  -1   0   25.44    1.37
   3   1   0   25.53    1.52
  -4  -1   0  157.89    4.35
  -4  -1   0  158.45    3.47
   4   1   0  156.63    4.41
  -5  -1   0   21.32    1.10
  -5  -1   0   20.24    1.80
   5   1   0   21.45    1.68
  -6  -1   0   98.75    3.71
  -6  -1   0   95.81    2.63
   6   1   0   91.95    3.58
  -7  -1   0   83.93    3.58
   7   1   0   84.30    2.51
   7   1   0   78.76    3.37
  -8  -1   0   -0.46    1.40
   8   1   0   -0.28    0.59
   8   1   0    1.22    1.40
  -9  -1   0   -0.08    1.47
   9   1   0    1.85    1.52
   9   1   0    0.58    0.68
 -10  -1   0   37.99    3.46
  10   1   0   40.97    3.03
  10   1   0   44.87    2.00
 -11  -1   0   30.51    3.63
  11   1   0   25.52    2.89
  11   1   0   25.38    1.65
 -12  -1   0   25.59    3.38
  12   1   0   23.77    1.70
  12   1   0   30.64    3.27
 -13  -1   0   29.92    3.83
  13   1   0   25.08    3.08
  13   1   0   28.48    1.93
 -14  -1   0   11.91    3.22
  14   1   0   15.07    2.70
 -15  -1   0   16.37    3.38
  15   1   0   20.77    3.28
 -16  -1   0    4.05    2.96
  16   1   0   10.02    2.67
 -17  -1   0   19.65    3.99
  17   1   0   20.94    3.49
 -18  -1   0   19.52    4.54
  18   1   0   15.84    3.20
 -17   2   0    7.24    3.39
 -16   2   0    2.99    3.34
 -15   2   0   23.05    4.26
  14  -2   0   16.62    2.59
 -14   2   0   19.23    3.93
  13  -2   0   24.89    2.49
  13  -2   0   15.08    2.43
 -13   2   0   19.07    3.55
  12  -2   0    9.48    2.06
  12  -2   0   12.70    1.81
 -12   2   0    8.31    2.76
  11  -2   0    7.12    1.45
  11  -2   0    9.48    2.00
 -11   2   0    6.71    2.49
  10  -2   0   22.06    1.92
  10  -2   0   22.52    2.47
 -10   2   0   17.78    3.27
   9  -2   0    0.02    0.89
   9  -2   0    0.80    1.26
  -9   2   0    0.97    1.88
   8  -2   0   -0.15    1.19
   8  -2   0   -0.06    0.83
  -8   2   0    3.40    1.88
   7  -2   0   -0.30    0.78
   7  -2   0    0.20    1.12
  -7   2   0    1.50    1.86
   6  -2   0    1.03    0.95
   6  -2   0   -0.05    0.68
  -6   2   0    1.02    1.45
   5  -2   0   14.40    1.41
   5  -2   0   12.50    1.31
  -5   2   0   10.37    1.83
   4  -2   0  207.21    5.20
   4  -2   0  193.70    5.01
  -4   2   0  206.53    5.99
   3  -2   0  128.48    3.38
   3  -2   0  128.32    3.48
  -3   2   0  123.56    4.12
   2  -2   0   54.53    1.93
   2  -2   0   54.91    1.63
  -2   2   0   50.82    2.39
   1  -2   0  515.38   10.08
   1  -2   0  494.88   10.59
  -1   2   0  476.71   10.52
  -1   2   0  501.96   10.87
   0  -2   0  200.99    4.32
   0   2   0  200.41    4.68
  -1  -2   0   75.39    1.73
   1   2   0   63.32    1.92
   1   2   0   66.34    1.85
  -2  -2   0  256.71    5.11
   2   2   0  257.42    5.81
   2   2   0  257.25    6.00
  -3  -2   0   51.91    1.86
  -3  -2   0   52.53    1.29
   3   2   0   55.68    1.39
   3   2   0   49.74    2.08
  -4  -2   0   19.04    0.78
  -4  -2   0   18.41    1.37
  -5  -2   0   16.67    1.63
  -5  -2   0   12.53    0.79
   5   2   0   14.07    1.60
  -6  -2   0   17.46    0.98
  -6  -2   0   18.95    1.81
   6   2   0   16.53    1.82
  -7  -2   0    6.36    1.49
  -7  -2   0    6.97    0.84
   7   2   0    7.85    1.67
  -8  -2   0   15.31    2.01
   8   2   0   18.12    2.14
  -9  -2   0   -0.46    1.21
   9   2   0    0.49    0.61
   9   2   0   -0.30    1.29
 -10  -2   0   30.89    3.18
  10   2   0   31.43    3.14
  10   2   0   31.89    1.61
 -11  -2   0   20.03    2.87
  11   2   0   17.99    1.34
  11   2   0   16.33    2.43
 -12  -2   0   35.22    3.84
  12   2   0   38.54    1.87
  12   2   0   41.04    3.41
 -13  -2   0   23.94    3.49
  13   2   0   18.57    2.75
 -14  -2   0   18.44    3.47
  14   2   0   19.10    2.99
 -15  -2   0   25.75    4.25
  15   2   0   18.68    3.16
 -16  -2   0   10.66    3.30
  16   2   0   13.90    2.79
 -17  -2   0   15.71    3.78
  17   2   0   12.17    2.94
 -18  -2   0    2.12    3.08
  18   2   0    5.04    2.52
 -19  -2   0    3.80    3.24
  19   2   0    2.03    2.49
 -17   3   0    8.11    3.52
 -16   3   0    6.94    3.59
 -15   3   0   12.58    3.81
  14  -3   0   22.57    2.93
 -14   3   0   16.00    3.69
  13  -3   0   15.16    2.20
 -13   3   0   16.40    3.46
  12  -3   0   16.80    2.36
  12  -3   0   18.57    2.26
 -12   3   0   15.76    3.49
  11  -3   0    5.53    1.54
  11  -3   0    6.82    1.75
 -11   3   0    6.66    2.62
  10  -3   0    1.33    1.35
  10  -3   0    3.90    1.29
 -10   3   0    1.83    2.03
   9  -3   0    3.39    1.19
   9  -3   0    1.55    1.26
  -9   3   0    3.45    2.08
   8  -3   0    1.41    0.99
   8  -3   0   -0.45    1.07
  -8   3   0   -0.39    2.03
   7  -3   0    1.25    1.09
   7  -3   0    1.32    0.95
  -7   3   0    4.62    1.94
   6  -3   0    0.95    0.86
   6  -3   0    2.52    0.96
  -6   3   0   -0.14    1.50
   5  -3   0   39.08    1.88
   5  -3   0   39.41    2.07
  -5   3   0   38.46    2.75
   4  -3   0  268.36    6.58
   4  -3   0  273.88    6.51
  -4   3   0  274.27    7.54
   3  -3   0  288.19    6.50
   3  -3   0  291.18    6.71
  -3   3   0  273.93    7.38
   2  -3   0  170.43    4.43
   2  -3   0  172.13    3.92
  -2   3   0  176.04    5.01
   1  -3   0   38.20    1.62
  -1   3   0   37.22    1.99
   0  -3   0   75.24    1.80
   0  -3   0   76.01    2.31
   0   3   0   77.79    2.65
   0   3   0   78.73    1.79
  -1  -3   0   82.50    2.24
   1   3   0   81.90    2.18
   1   3   0   76.72    2.48
  -2  -3   0   59.98    1.71
   2   3   0   59.87    2.08
   2   3   0   61.09    2.05
  -3  -3   0    0.35    0.44
   3   3   0    0.44    0.86
   3   3   0    0.55    0.94
  -4  -3   0    1.89    0.50
  -4  -3   0    2.26    0.81
   4   3   0    3.66    1.10
  -5  -3   0   17.15    1.63
  -5  -3   0   10.36    0.71
   5   3   0   16.39    1.69
  -6  -3   0   26.12    1.82
  -6  -3   0   26.71    1.01
   6   3   0   29.48    2.09
  -7  -3   0   23.56    1.05
  -7  -3   0   21.99    1.96
   7   3   0   24.16    2.14
  -8  -3   0    3.55    1.29
  -8  -3   0    5.64    0.74
   8   3   0    2.46    1.41
  -9  -3   0   17.37    2.33
   9   3   0   15.57    2.29
 -10  -3   0   46.46    3.15
  10   3   0   47.88    3.37
  10   3   0   52.41    1.86
 -11  -3   0   73.47    4.05
  11   3   0   71.14    2.36
  11   3   0   70.54    4.15
 -12  -3   0   24.86    3.17
  12   3   0   25.40    1.46
  12   3   0   24.92    2.96
 -13  -3   0   57.09    4.14
  13   3   0   57.06    4.12
 -14  -3   0   16.25    3.31
  14   3   0   17.80    2.91
 -15  -3   0   15.23    3.15
  15   3   0   16.14    3.09
 -16  -3   0   24.87    4.29
  16   3   0   23.46    3.38
 -17  -3   0   12.01    3.73
  17   3   0    7.34    2.67
 -18  -3   0    5.03    2.92
  18   3   0    1.07    2.35
 -19  -3   0   11.01    3.47
  19   3   0    5.53    2.83
 -16   4   0   14.76    4.27
 -15   4   0   20.33    4.37
  14  -4   0   31.14    3.18
 -14   4   0   22.26    4.50
  13  -4   0   10.55    2.04
 -13   4   0    7.88    2.96
  12  -4   0    1.44    1.37
 -12   4   0    0.15    2.49
  11  -4   0   11.51    1.95
 -11   4   0   10.84    3.16
  10  -4   0    2.30    1.35
  10  -4   0    1.92    1.22
 -10   4   0    4.01    2.58
   9  -4   0   -0.19    1.09
   9  -4   0    0.31    1.12
  -9   4   0   -1.60    1.88
   8  -4   0   -0.78    0.98
   8  -4   0   -0.25    1.01
  -8   4   0   -0.33    2.13
   7  -4   0    1.24    1.01
   7  -4   0    1.89    1.08
  -7   4   0    1.28    1.81
   6  -4   0   11.55    1.37
   6  -4   0    9.06    1.54
  -6   4   0   12.36    2.48
   5  -4   0   23.23    1.72
   5  -4   0   29.03    1.57
  -5   4   0   27.44    2.88
   4  -4   0   67.10    2.73
   4  -4   0   68.82    2.15
  -4   4   0   62.76    3.30
   3  -4   0  271.60    6.83
   3  -4   0  298.42    6.35
  -3   4   0  279.13    7.62
   2  -4   0  262.75    6.41
  -2   4   0  269.59    7.12
   1  -4   0   32.78    1.77
  -1   4   0   31.23    2.21
   0  -4   0   55.31    1.42
   0  -4   0   54.62    2.13
   0   4   0   54.54    2.42
   0   4   0   57.89    1.40
  -1  -4   0    5.61    0.94
   1   4   0    5.78    0.73
   1   4   0    3.86    1.10
  -2  -4   0   50.50    1.76
   2   4   0   47.58    2.18
   2   4   0   48.66    1.90
  -3  -4   0    0.01    0.54
   3   4   0   -0.04    0.89
   3   4   0    0.68    0.92
  -4  -4   0   41.84    1.42
   4   4   0   40.75    2.13
   4   4   0   44.60    2.16
  -5  -4   0   34.85    1.23
  -5  -4   0   37.43    1.97
   5   4   0   36.09    2.13
  -6  -4   0    0.24    0.44
  -6  -4   0   -0.96    0.91
   6   4   0   -0.22    1.10
  -7  -4   0    4.83    1.22
  -7  -4   0    5.37    0.61
   7   4   0    4.45    1.45
  -8  -4   0   24.00    2.15
  -8  -4   0   22.03    1.02
   8   4   0   33.97    2.57
  -9  -4   0   32.25    1.27
  -9  -4   0   32.41    2.43
   9   4   0   29.39    2.70
 -10  -4   0   12.04    2.06
  10   4   0   12.83    2.22
 -11  -4   0   75.72    4.21
  11   4   0   70.66    4.13
  11   4   0   80.80    2.31
 -12  -4   0   17.32    2.87
  12   4   0   18.64    2.73
 -13  -4   0   13.34    2.70
  13   4   0   12.60    2.62
 -14  -4   0   23.11    3.60
  14   4   0   18.02    3.03
 -15  -4   0   40.44    4.71
  15   4   0   35.82    3.90
 -16  -4   0   36.38    4.64
  16   4   0   24.86    3.79
 -17  -4   0   16.87    3.60
  17   4   0   21.15    3.75
 -18  -4   0   13.67    3.80
  18   4   0    6.05    2.42
 -19  -4   0    0.86    2.58
  19   4   0    1.34    2.58
 -20  -4   0    1.52    2.79
  20   4   0    3.87    2.75
 -16   5   0   13.26    4.18
 -15   5   0   20.88    4.50
  14  -5   0   14.26    2.45
 -14   5   0    8.27    3.36
  13  -5   0   17.53    2.57
 -13   5   0   15.51    3.80
  12  -5   0    6.88    1.90
 -12   5   0    2.82    2.90
  11  -5   0   -1.50    1.18
 -11   5   0   -0.89    2.50
  10  -5   0    5.08    1.61
 -10   5   0    2.29    2.32
   9  -5   0   -1.45    1.04
  -9   5   0   -0.67    1.95
   8  -5   0   -0.64    0.88
   8  -5   0    0.75    1.23
  -8   5   0    1.76    2.00
   7  -5   0    2.06    1.26
   7  -5   0    2.55    0.98
  -7   5   0    3.13    2.09
   6  -5   0   20.60    1.44
   6  -5   0   22.21    2.34
  -6   5   0   18.89    2.78
   5  -5   0   32.01    1.52
   5  -5   0   29.73    2.19
  -5   5   0   36.25    3.02
   4  -5   0   57.81    1.79
   4  -5   0   56.48    2.63
  -4   5   0   57.67    3.33
   3  -5   0   30.64    1.90
  -3   5   0   31.81    2.69
   2  -5   0   90.78    3.15
  -2   5   0   81.05    3.54
   1  -5   0   51.73    2.38
  -1   5   0   57.19    2.84
   0  -5   0    8.62    0.48
   0  -5   0    9.07    1.27
   0   5   0    8.00    1.47
  -1  -5   0   38.01    1.88
   1   5   0   36.75    1.42
   1   5   0   38.16    2.15
  -2  -5   0    5.04    0.96
   2   5   0    4.64    0.89
   2   5   0    5.48    1.26
  -3  -5   0  139.95    3.60
   3   5   0  142.41    4.04
   3   5   0  140.55    4.26
  -4  -5   0  120.54    3.14
   4   5   0  126.57    3.97
   4   5   0  126.78    3.95
  -5  -5   0   64.35    1.91
   5   5   0   66.10    2.74
   5   5   0   63.32    2.79
  -6  -5   0    2.93    1.02
  -6  -5   0    3.57    0.64
   6   5   0    5.70    1.50
  -7  -5   0   49.43    1.52
  -7  -5   0   47.87    2.63
   7   5   0   45.99    2.77
  -8  -5   0   23.27    1.99
  -8  -5   0   23.88    1.03
   8   5   0   31.68    2.72
  -9  -5   0   28.86    1.13
  -9  -5   0   27.55    2.27
   9   5   0   33.00    2.77
 -10  -5   0   40.41    1.37
 -10  -5   0   37.97    2.76
  10   5   0   39.97    3.37
 -11  -5   0    1.78    1.68
  11   5   0    4.43    1.86
 -12  -5   0   36.84    3.24
  12   5   0   37.90    3.29
 -13  -5   0    8.82    2.21
  13   5   0   10.85    2.40
 -14  -5   0   13.03    2.77
  14   5   0    9.46    2.72
 -15  -5   0   28.97    3.76
  15   5   0   29.95    3.90
 -16  -5   0   27.66    4.13
  16   5   0   27.43    3.70
 -17  -5   0   22.81    4.11
  17   5   0   18.93    3.67
 -18  -5   0   15.93    3.77
  18   5   0   11.19    3.01
 -19  -5   0   12.03    3.42
  19   5   0    2.24    2.83
 -20  -5   0    4.54    3.44
  20   5   0   -3.32    2.23
 -15   6   0    3.83    3.26
  14  -6   0    7.10    1.89
 -14   6   0    7.23    3.22
  13  -6   0    4.21    1.88
 -13   6   0    2.04    2.74
  12  -6   0   10.68    2.19
 -12   6   0    7.22    3.03
  11  -6   0    5.92    1.80
 -11   6   0    6.96    2.72
  10  -6   0    0.11    1.40
 -10   6   0   -0.96    2.01
   9  -6   0    1.78    1.48
  -9   6   0   -1.09    1.96
   8  -6   0    0.84    1.27
  -8   6   0    1.33    2.19
   7  -6   0    7.38    1.65
  -7   6   0    4.93    2.25
   6  -6   0   15.76    2.21
   6  -6   0   16.73    1.24
  -6   6   0   18.02    2.95
   5  -6   0   10.33    1.74
   5  -6   0    9.63    0.86
  -5   6   0    7.35    2.24
   4  -6   0   30.69    2.20
  -4   6   0   37.17    3.52
   3  -6   0   38.93    2.30
  -3   6   0   33.86    2.81
   2  -6   0   52.98    2.59
  -2   6   0   57.22    3.32
   1  -6   0   40.72    2.15
  -1   6   0   35.91    2.66
   0  -6   0   79.18    2.99
   0   6   0   75.19    3.27
  -1  -6   0   88.43    3.06
   1   6   0   94.42    3.67
   1   6   0   95.14    2.54
  -2  -6   0   36.35    1.85
   2   6   0   39.04    1.65
   2   6   0   33.60    2.20
  -3  -6   0   33.23    1.74
   3   6   0   34.22    2.31
   3   6   0   34.90    1.88
  -4  -6   0   35.23    1.61
   4   6   0   37.11    2.09
   4   6   0   34.93    2.13
  -5  -6   0   19.01    1.21
   5   6   0   19.86    1.91
   5   6   0   22.40    2.06
  -6  -6   0    0.26    0.56
   6   6   0   -0.30    1.22
   6   6   0   -0.14    1.03
  -7  -6   0   80.84    3.39
  -7  -6   0   86.93    2.35
   7   6   0   85.62    3.86
  -8  -6   0   52.95    1.66
  -8  -6   0   50.68    2.80
   8   6   0   49.76    3.10
  -9  -6   0   10.77    0.84
  -9  -6   0    7.91    1.61
   9   6   0    8.47    1.93
 -10  -6   0    8.03    0.73
 -10  -6   0    3.75    1.48
  10   6   0    5.43    2.10
 -11  -6   0    3.98    1.67
  11   6   0    5.34    2.02
 -12  -6   0    3.78    1.78
  12   6   0    5.38    2.21
 -13  -6   0   21.71    2.95
  13   6   0   23.15    3.33
 -14  -6   0   30.87    3.68
  14   6   0   29.98    3.81
 -15  -6   0   32.56    4.11
  15   6   0   28.72    3.98
 -16  -6   0   32.57    4.20
  16   6   0   29.27    3.96
 -17  -6   0   22.51    3.98
  17   6   0   22.78    3.78
 -18  -6   0    9.51    2.96
  18   6   0    9.30    3.10
 -19  -6   0    3.75    2.69
  19   6   0   -0.46    2.66
 -20  -6   0    8.58    3.47
  20   6   0   -1.85    2.45
  14  -7   0   11.24    2.36
 -14   7   0    7.73    3.32
  13  -7   0    2.28    1.76
 -13   7   0    0.89    2.64
  12  -7   0    8.69    2.14
 -12   7   0   10.61    3.26
  11  -7   0    4.75    1.80
 -11   7   0    6.92    2.99
  10  -7   0    1.90    1.46
 -10   7   0   -0.75    2.20
   9  -7   0    1.27    1.48
  -9   7   0    3.05    2.39
   8  -7   0    3.81    1.65
  -8   7   0    4.84    2.27
   7  -7   0   15.36    2.22
  -7   7   0   14.03    2.96
   6  -7   0   31.14    3.05
  -6   7   0   35.30    3.96
   5  -7   0   31.94    2.95
  -5   7   0   23.81    3.23
   4  -7   0   29.90    2.28
  -4   7   0   33.14    3.09
   3  -7   0   32.92    2.30
  -3   7   0   43.72    3.19
   2  -7   0   26.27    2.15
  -2   7   0   26.51    2.53
   1  -7   0   38.62    2.35
  -1   7   0   34.67    2.68
   0  -7   0   88.61    3.38
   0   7   0   92.91    4.07
  -1  -7   0   22.46    1.68
   1   7   0   22.96    1.12
   1   7   0   24.78    2.21
  -2  -7   0   58.74    2.53
   2   7   0   57.28    2.93
   2   7   0   61.30    2.20
  -3  -7   0   15.88    1.57
   3   7   0   18.26    1.47
   3   7   0   18.21    2.04
  -4  -7   0   28.55    1.63
   4   7   0   28.72    2.15
   4   7   0   28.00    1.92
  -5  -7   0   14.50    1.35
   5   7   0   14.17    1.75
   5   7   0   10.60    1.64
  -6  -7   0    6.14    0.94
   6   7   0    5.61    1.41
   6   7   0    7.24    1.58
  -7  -7   0    1.58    1.03
  -7  -7   0    1.33    0.70
   7   7   0    0.51    1.44
  -8  -7   0   12.07    1.82
  -8  -7   0   13.05    1.09
   8   7   0   17.15    2.40
  -9  -7   0    6.33    1.67
  -9  -7   0    7.86    0.89
   9   7   0    5.43    1.91
 -10  -7   0    4.17    0.66
 -10  -7   0    3.40    1.52
  10   7   0    2.64    1.72
 -11  -7   0   68.17    3.80
  11   7   0   68.61    4.09
 -12  -7   0    6.82    1.96
  12   7   0    8.07    2.41
 -13  -7   0   47.57    3.43
  13   7   0   40.23    3.60
 -14  -7   0   29.89    3.49
  14   7   0   31.23    3.83
 -15  -7   0   20.93    3.40
 -16  -7   0   22.96    3.59
  16   7   0   21.33    3.70
 -17  -7   0   12.68    2.92
  17   7   0   13.02    3.17
 -18  -7   0   13.28    3.38
  18   7   0   11.25    3.07
 -19  -7   0    7.24    2.78
  19   7   0    3.41    2.81
 -20  -7   0    1.94    2.28
  20   7   0    1.79    2.87
  13  -8   0    4.99    1.99
 -13   8   0    3.65    3.38
 -12   8   0   -3.19    2.31
  11  -8   0   -0.12    1.50
 -11   8   0   -2.53    2.72
  10  -8   0    1.75    1.57
 -10   8   0   -0.79    2.75
   9  -8   0    2.83    1.61
  -9   8   0    2.36    2.35
   8  -8   0    0.90    1.43
  -8   8   0   -1.68    2.27
   7  -8   0    3.68    1.70
  -7   8   0    3.35    2.33
   6  -8   0   17.70    2.48
  -6   8   0   18.94    3.12
   5  -8   0   12.84    2.12
  -5   8   0   10.12    2.59
   4  -8   0   54.56    3.23
  -4   8   0   55.33    3.85
   3  -8   0   47.23    2.94
  -3   8   0   43.70    3.49
   2  -8   0   41.73    2.76
  -2   8   0   44.46    3.20
   1  -8   0   24.82    2.22
  -1   8   0   29.52    2.80
   0  -8   0   77.61    3.29
   0   8   0   85.87    4.13
  -1  -8   0  117.83    4.12
   1   8   0  124.54    3.09
   1   8   0  125.93    4.77
  -2  -8   0   48.59    2.51
   2   8   0   52.40    3.16
   2   8   0   50.27    2.01
  -3  -8   0   36.32    2.10
   3   8   0   36.67    1.92
   3   8   0   42.40    2.73
  -4  -8   0   18.77    1.79
   4   8   0   15.32    2.04
   4   8   0   17.36    1.73
  -5  -8   0   10.96    1.37
   5   8   0   11.73    1.66
   5   8   0   12.37    1.82
  -6  -8   0    4.51    1.03
   6   8   0    5.76    1.71
   6   8   0    5.91    1.65
  -7  -8   0    2.77    0.86
   7   8   0    0.71    1.33
   7   8   0    3.20    1.56
  -8  -8   0   -0.14    0.66
  -8  -8   0   -0.12    0.96
   8   8   0   -1.33    1.32
  -9  -8   0    9.46    1.04
  -9  -8   0    9.63    1.87
   9   8   0    7.49    1.93
 -10  -8   0   -0.75    0.60
 -10  -8   0   -0.43    1.21
  10   8   0    0.08    1.77
 -11  -8   0    3.10    1.51
  11   8   0    2.24    1.88
 -12  -8   0   25.60    3.01
  12   8   0   24.85    3.22
 -13  -8   0   39.10    3.18
  13   8   0   39.08    3.80
 -14  -8   0   56.53    4.07
  14   8   0   55.03    4.22
 -15  -8   0   32.92    3.91
  15   8   0   40.98    4.68
 -16  -8   0   18.72    3.35
  16   8   0   11.56    3.17
 -17  -8   0   22.91    3.77
  17   8   0   14.55    3.23
 -18  -8   0    8.62    2.90
  18   8   0    5.81    2.78
 -19  -8   0    2.08    2.21
  19   8   0    0.39    2.75
 -20  -8   0    9.97    3.33
  20   8   0    4.33    3.09
  13  -9   0    1.46    1.80
 -13   9   0   -0.10    2.89
  12  -9   0    0.98    1.72
 -12   9   0    1.03    3.03
  11  -9   0    0.14    1.58
 -11   9   0    3.87    2.99
  10  -9   0    4.36    1.88
 -10   9   0    3.30    2.86
   9  -9   0    1.28    1.55
  -9   9   0    1.90    2.63
   8  -9   0    1.26    1.57
  -8   9   0   -0.75    2.27
   7  -9   0    8.19    2.02
  -7   9   0    3.83    2.34
   6  -9   0   28.01    3.07
  -6   9   0   26.44    3.77
   5  -9   0   19.17    2.57
  -5   9   0   12.81    2.67
   4  -9   0   68.02    3.69
  -4   9   0   66.17    4.40
   3  -9   0   10.41    1.92
  -3   9   0    3.80    2.06
   2  -9   0   19.44    2.41
  -2   9   0   23.36    2.97
   1  -9   0   39.86    2.60
  -1   9   0   39.57    3.22
   0  -9   0   53.49    2.99
   0   9   0   53.97    3.51
  -1  -9   0   91.61    3.76
   1   9   0   88.25    2.27
   1   9   0   90.82    4.28
  -2  -9   0   99.30    3.90
   2   9   0  107.86    3.10
   2   9   0  104.59    4.65
  -3  -9   0   33.80    2.25
   3   9   0   37.83    1.97
   3   9   0   36.26    2.85
  -4  -9   0   -0.07    0.88
   4   9   0   -0.41    1.58
   4   9   0    1.43    1.05
  -5  -9   0    3.09    1.11
   5   9   0    4.48    1.37
   5   9   0    3.86    1.74
  -6  -9   0    3.77    1.12
   6   9   0    3.89    1.50
   6   9   0    5.01    1.84
  -7  -9   0    1.32    0.90
   7   9   0   -0.38    1.36
   7   9   0    2.43    1.66
  -8  -9   0   25.68    1.60
   8   9   0   31.89    3.13
   8   9   0   27.63    2.70
  -9  -9   0    0.07    0.73
  -9  -9   0   -0.06    1.17
   9   9   0    2.08    1.62
 -10  -9   0   15.27    2.28
 -10  -9   0   14.46    1.24
  10   9   0   15.65    2.51
 -11  -9   0   14.55    2.28
  11   9   0   19.00    2.97
 -12  -9   0   32.45    3.37
  12   9   0   32.58    3.49
 -13  -9   0   52.96    3.63
  13   9   0   54.79    4.02
 -14  -9   0   49.37    3.86
  14   9   0   52.22    4.44
 -15  -9   0   27.87    3.66
  15   9   0   28.20    3.80
 -16  -9   0   23.12    3.37
  16   9   0   19.78    3.59
 -17  -9   0   11.38    2.95
  17   9   0    3.51    2.45
 -18  -9   0    7.23    2.80
  18   9   0    0.99    2.48
 -19  -9   0    7.72    2.84
  19   9   0    3.98    2.72
 -20  -9   0    9.77    3.05
  20   9   0    1.81    2.68
  12 -10   0    3.30    2.02
 -12  10   0   -1.67    2.74
  11 -10   0    0.93    1.62
 -11  10   0    3.14    2.84
  10 -10   0    0.34    1.57
 -10  10   0    3.07    2.65
   9 -10   0    0.89    1.68
  -9  10   0    2.14    2.72
   8 -10   0    5.47    2.07
  -8  10   0    3.55    2.45
   7 -10   0    5.91    2.01
  -7  10   0    4.00    2.66
   6 -10   0   10.17    2.22
  -6  10   0    5.99    2.39
   5 -10   0    1.95    1.59
  -5  10   0    4.89    2.46
   4 -10   0   13.15    2.29
  -4  10   0   11.79    2.74
   3 -10   0   22.31    2.81
  -3  10   0   17.69    3.03
   2 -10   0   18.01    2.32
  -2  10   0   21.82    2.88
   1 -10   0   22.87    2.48
  -1  10   0   30.18    3.53
   0 -10   0   61.96    3.39
   0  10   0   58.99    3.84
  -1 -10   0   28.35    2.48
   1  10   0   37.20    3.64
  -2 -10   0   45.72    2.76
   2  10   0   46.66    1.81
   2  10   0   43.34    3.28
  -3 -10   0   58.27    3.01
   3  10   0   60.89    2.50
   3  10   0   63.53    3.93
  -4 -10   0    1.36    1.13
   4  10   0    2.42    1.12
   4  10   0    0.40    1.77
  -5 -10   0    7.40    1.43
   5  10   0    7.51    1.57
   5  10   0    7.45    1.94
  -6 -10   0    1.06    1.08
   6  10   0    1.14    1.27
   6  10   0    0.79    1.51
  -7 -10   0    0.12    0.90
   7  10   0    0.39    1.40
   7  10   0    0.04    1.35
  -8 -10   0    1.09    0.91
   8  10   0   -0.06    1.35
   8  10   0    2.97    1.81
  -9 -10   0    4.99    1.07
  -9 -10   0    1.85    1.28
   9  10   0    2.53    1.65
 -10 -10   0   10.22    1.23
 -10 -10   0    8.45    1.95
  10  10   0    6.34    2.22
 -11 -10   0   26.84    2.92
  11  10   0   35.48    3.35
 -12 -10   0   30.38    2.78
  12  10   0   30.87    3.59
 -13 -10   0   51.44    3.61
  13  10   0   50.28    4.14
 -14 -10   0   20.40    3.07
  14  10   0   16.97    3.36
 -15 -10   0    6.47    2.04
  15  10   0    6.17    2.69
 -16 -10   0    8.48    2.45
  16  10   0    9.43    2.71
 -17 -10   0   11.06    2.93
  17  10   0    6.93    2.63
 -18 -10   0    6.18    2.63
  18  10   0    4.59    2.67
 -19 -10   0    9.23    3.00
  19  10   0    3.93    3.15
 -20 -10   0    9.34    3.10
  20  10   0    4.23    3.32
  11 -11   0    1.53    1.81
 -11  11   0    0.78    3.02
  10 -11   0    0.76    1.84
 -10  11   0   -3.06    2.50
   9 -11   0    0.72    1.66
  -9  11   0   -1.70    2.69
   8 -11   0    2.89    1.86
  -8  11   0   -0.66    2.58
   7 -11   0    3.54    1.92
  -7  11   0    3.69    2.71
   6 -11   0    4.88    2.00
  -6  11   0    6.30    2.70
   5 -11   0   15.77    2.67
  -5  11   0   14.73    3.15
   4 -11   0   19.15    2.80
  -4  11   0   15.31    3.13
   3 -11   0   12.47    2.15
  -3  11   0   12.35    2.61
   2 -11   0   31.19    3.18
  -2  11   0   21.44    3.24
   1 -11   0   28.31    3.02
  -1  11   0   24.52    3.25
   0 -11   0   35.13    2.86
   0  11   0   30.43    3.40
  -1 -11   0   37.39    2.81
   1  11   0   33.37    3.51
  -2 -11   0   21.99    2.53
   2  11   0   20.75    2.86
  -3 -11   0   22.61    2.55
   3  11   0   22.33    1.65
   3  11   0   27.99    3.36
  -4 -11   0    9.95    1.83
   4  11   0   11.76    1.55
   4  11   0    8.02    2.37
  -5 -11   0    1.36    1.28
   5  11   0    2.38    1.25
   5  11   0    2.41    1.76
  -6 -11   0    0.62    1.12
   6  11   0   -1.58    1.19
   6  11   0   -0.30    1.48
  -7 -11   0   -0.57    1.00
   7  11   0   -1.47    1.54
   7  11   0    0.33    1.44
  -8 -11   0    4.35    1.19
   8  11   0    5.60    2.11
   8  11   0    7.86    1.86
  -9 -11   0    8.25    1.29
   9  11   0   10.87    2.43
   9  11   0    7.64    2.04
 -10 -11   0   28.28    2.60
 -10 -11   0   29.12    1.76
  10  11   0   30.86    3.33
 -11 -11   0   38.21    2.99
  11  11   0   43.00    3.41
 -12 -11   0   20.88    2.92
  12  11   0   25.52    3.17
 -13 -11   0   48.68    3.58
  13  11   0   50.27    4.10
 -14 -11   0    9.89    2.43
  14  11   0    5.59    2.37
 -15 -11   0    6.92    2.22
  15  11   0    8.93    2.71
 -16 -11   0    9.43    2.62
  16  11   0    9.01    2.62
 -17 -11   0    6.97    2.35
  17  11   0    1.35    2.06
 -18 -11   0    8.37    2.81
  18  11   0    3.75    2.81
 -19 -11   0    8.76    2.87
  19  11   0   -1.31    2.38
 -20 -11   0   10.02    3.13
  20  11   0    4.40    3.30
  10 -12   0   -2.06    1.45
 -10  12   0   -1.03    2.81
   9 -12   0   -0.63    1.65
  -9  12   0   -1.58    2.36
   8 -12   0    1.43    1.83
  -8  12   0    3.83    2.97
   7 -12   0    3.55    1.93
  -7  12   0    3.97    2.55
   6 -12   0    4.85    2.04
  -6  12   0    3.61    2.73
   5 -12   0    5.47    2.05
  -5  12   0    6.67    3.06
   4 -12   0   24.35    3.22
  -4  12   0   16.11    3.14
   3 -12   0   14.50    2.65
  -3  12   0   10.86    2.97
   2 -12   0   64.75    3.99
  -2  12   0   55.58    4.38
   1 -12   0   31.98    3.39
  -1  12   0   28.36    3.56
   0 -12   0   11.05    2.11
   0  12   0   10.62    2.50
  -1 -12   0   23.81    2.82
   1  12   0   19.63    2.93
  -2 -12   0   22.29    2.52
   2  12   0   22.06    3.18
  -3 -12   0    3.47    1.61
   3  12   0    0.75    1.84
  -4 -12   0    2.18    1.41
   4  12   0    1.70    1.89
   4  12   0    3.66    1.15
  -5 -12   0    2.85    1.37
   5  12   0    0.30    1.81
   5  12   0    1.21    1.20
  -6 -12   0    1.26    1.22
   6  12   0    0.69    1.31
   6  12   0    1.68    1.95
  -7 -12   0   -0.42    1.08
   7  12   0   -1.14    1.28
   7  12   0   -1.01    1.74
  -8 -12   0    5.42    1.39
   8  12   0    6.31    1.96
   8  12   0    5.09    1.84
  -9 -12   0   44.71    2.37
   9  12   0   44.69    3.54
   9  12   0   44.48    3.37
 -10 -12   0   21.97    1.85
 -10 -12   0   15.51    2.46
  10  12   0   21.25    2.92
 -11 -12   0   61.13    3.77
  11  12   0   58.20    4.15
 -12 -12   0   58.54    3.93
 -13 -12   0   35.00    3.88
  13  12   0   21.81    2.96
 -14 -12   0   12.28    2.62
  14  12   0    8.51    2.36
 -15 -12   0    7.38    2.28
  15  12   0    2.97    1.80
 -16 -12   0   15.83    2.97
  16  12   0    9.24    2.29
 -17 -12   0   22.08    3.68
  17  12   0    8.40    2.36
 -18 -12   0   11.93    3.05
  18  12   0   13.64    3.36
 -19 -12   0    8.93    2.87
  19  12   0    6.70    3.36
 -20 -12   0    3.62    2.43
  20  12   0    1.80    2.67
   9 -13   0   -0.17    1.72
  -9  13   0    5.06    3.07
   8 -13   0    1.70    1.92
  -8  13   0   -1.74    2.89
   7 -13   0    1.99    1.88
  -7  13   0   -3.02    2.37
   6 -13   0    8.47    2.43
  -6  13   0    4.65    2.64
   5 -13   0    3.86    2.07
  -5  13   0    2.57    2.49
   4 -13   0   12.32    2.60
  -4  13   0   17.60    3.59
   3 -13   0   19.29    2.84
  -3  13   0   14.70    3.43
   2 -13   0   22.95    2.96
  -2  13   0   20.41    3.32
   1 -13   0   41.19    3.40
  -1  13   0   38.90    4.28
   0 -13   0   39.17    3.79
   0  13   0   29.57    3.69
  -1 -13   0    9.15    2.12
   1  13   0    7.49    2.73
  -2 -13   0   17.61    2.65
   2  13   0   16.62    3.06
  -3 -13   0    7.63    1.95
   3  13   0    3.85    2.12
  -4 -13   0    2.75    1.51
   4  13   0    2.59    1.99
  -5 -13   0    6.55    1.74
   5  13   0   10.01    1.55
   5  13   0    6.53    2.26
  -6 -13   0    2.08    1.32
   6  13   0    0.99    1.76
   6  13   0   -0.13    1.24
  -7 -13   0    8.89    1.78
   7  13   0    8.64    2.53
   7  13   0    8.28    1.87
  -8 -13   0   14.40    1.92
   8  13   0   12.07    2.54
   8  13   0   15.43    2.38
  -9 -13   0   40.79    2.51
   9  13   0   39.89    4.02
   9  13   0   35.55    3.04
 -10 -13   0   33.43    2.22
  10  13   0   32.30    3.60
  10  13   0   32.33    3.16
 -11 -13   0   29.59    3.48
  11  13   0   22.21    2.81
 -12 -13   0   21.10    3.04
  12  13   0   18.73    2.82
 -13 -13   0   24.79    3.38
  13  13   0   14.68    2.43
 -14 -13   0    7.88    2.36
  14  13   0    3.63    1.77
 -15 -13   0   23.19    3.47
  15  13   0   10.84    2.24
 -16 -13   0   22.05    3.35
 -17 -13   0   16.83    3.38
  17  13   0   16.88    3.48
 -18 -13   0   15.93    3.36
  18  13   0    7.60    2.94
 -19 -13   0    8.75    2.84
  19  13   0    5.93    3.05
 -20 -13   0    2.28    2.23
   7 -14   0    3.12    2.13
  -7  14   0    5.66    3.26
   6 -14   0    2.46    2.04
  -6  14   0    4.55    2.88
   5 -14   0    4.57    2.24
  -5  14   0    7.43    3.15
   4 -14   0    6.48    2.45
  -4  14   0    7.06    2.80
   3 -14   0   22.54    3.30
  -3  14   0   23.72    4.10
   2 -14   0   37.75    3.97
  -2  14   0   24.55    3.77
   1 -14   0   24.74    3.34
  -1  14   0   18.17    3.42
   0 -14   0   19.18    2.94
   0  14   0   15.92    3.07
  -1 -14   0   24.95    3.04
   1  14   0   16.68    3.19
  -2 -14   0    5.75    1.83
   2  14   0   11.70    2.96
  -3 -14   0    3.93    1.74
   3  14   0    5.12    2.56
  -4 -14   0    1.03    1.37
   4  14   0    0.15    1.92
  -5 -14   0    1.04    1.40
   5  14   0   -0.51    1.78
  -6 -14   0   -0.54    1.31
   6  14   0   -1.11    1.71
  -7 -14   0    2.32    1.40
   7  14   0    0.67    1.91
   7  14   0    0.55    1.37
  -8 -14   0   19.43    2.36
   8  14   0   19.82    2.57
   8  14   0   21.32    3.23
  -9 -14   0   20.91    2.34
   9  14   0   15.18    2.47
   9  14   0   17.32    2.99
 -10 -14   0   22.52    2.25
  10  14   0   17.23    2.73
  10  14   0   17.37    3.01
 -11 -14   0   17.98    2.88
  11  14   0   11.83    2.30
 -12 -14   0   15.10    2.70
  12  14   0   13.95    2.34
 -13 -14   0   18.90    3.19
  13  14   0   12.40    2.18
 -14 -14   0   23.64    3.44
 -15 -14   0   28.22    3.94
 -16 -14   0   15.12    3.16
  16  14   0   15.72    3.39
 -17 -14   0   12.30    2.97
  17  14   0    9.58    2.92
 -18 -14   0    8.28    2.49
  18  14   0    8.65    3.36
 -19 -14   0    2.69    2.34
  19  14   0    1.02    2.72
   6 -15   0    9.11    2.58
  -6  15   0   10.54    3.72
   5 -15   0    7.40    2.50
  -5  15   0    6.04    2.89
   4 -15   0    6.72    2.29
  -4  15   0    5.04    2.80
   3 -15   0   18.06    3.22
  -3  15   0   10.89    3.41
   2 -15   0   20.55    3.33
  -2  15   0   15.89    3.59
   1 -15   0   17.43    2.99
  -1  15   0   10.50    2.96
   0 -15   0   13.14    2.75
   0  15   0    7.45    2.77
  -1 -15   0    5.02    1.83
   1  15   0    5.51    2.70
  -2 -15   0    9.46    2.31
   2  15   0    9.86    3.07
  -3 -15   0    5.12    1.90
   3  15   0    3.10    2.32
  -4 -15   0    4.28    1.76
   4  15   0    3.18    2.31
  -5 -15   0    1.43    1.52
   5  15   0   -0.57    1.89
  -6 -15   0    0.76    1.47
   6  15   0   -0.52    1.87
  -7 -15   0    7.49    1.98
   7  15   0    6.81    2.43
  -8 -15   0   18.34    2.47
   8  15   0   11.37    2.12
   8  15   0   16.64    3.33
  -9 -15   0   22.74    2.57
   9  15   0   23.84    2.90
   9  15   0   21.09    3.29
 -10 -15   0   21.03    2.34
  10  15   0   21.78    2.95
  10  15   0   18.80    3.49
  11  15   0   15.30    3.02
  11  15   0   24.35    3.19
 -12 -15   0   14.25    2.89
  12  15   0   12.66    2.77
 -13 -15   0    9.27    2.34
  13  15   0    5.03    2.27
 -14 -15   0   10.82    2.77
  14  15   0    9.44    2.72
 -15 -15   0   29.18    3.98
  15  15   0   13.97    3.18
 -16 -15   0   15.31    3.18
  16  15   0   10.62    3.06
 -17 -15   0    4.06    2.25
  17  15   0    4.05    2.43
 -18 -15   0    5.98    2.49
  18  15   0    7.36    3.15
 -19 -15   0    3.58    2.37
  19  15   0    1.70    2.74
  -5  16   0   12.04    3.73
   4 -16   0   11.43    2.84
  -4  16   0   13.46    3.73
   3 -16   0   13.11    2.84
  -3  16   0    0.16    2.67
   2 -16   0   11.33    2.81
  -2  16   0   13.37    3.50
   1 -16   0   14.12    2.89
  -1  16   0    7.88    3.19
   0 -16   0   10.68    2.67
   0  16   0    9.35    2.96
  -1 -16   0   13.87    2.72
   1  16   0   10.53    2.97
  -2 -16   0   13.40    2.80
   2  16   0   10.84    3.20
  -3 -16   0    7.15    2.31
   3  16   0    4.58    2.83
  -4 -16   0    1.57    1.74
   4  16   0   -1.24    2.04
  -5 -16   0    0.31    1.45
   5  16   0    3.00    2.27
  -6 -16   0    0.78    1.52
   6  16   0   -0.50    1.93
  -7 -16   0   10.09    2.18
   7  16   0    9.21    2.72
  -8 -16   0    5.80    1.87
   8  16   0    6.96    2.76
  -9 -16   0   14.60    2.30
   9  16   0   12.13    3.05
  10  16   0   12.28    2.37
  10  16   0    8.22    2.87
  11  16   0   14.06    3.12
  11  16   0   11.14    2.50
 -12 -16   0   13.33    2.70
  12  16   0    6.82    2.37
 -13 -16   0   19.98    3.34
  13  16   0   17.89    3.06
 -14 -16   0   17.59    3.34
  14  16   0   16.97    3.25
 -15 -16   0   12.36    2.97
  15  16   0    7.67    2.49
 -16 -16   0   12.77    2.95
  16  16   0   11.59    3.24
 -17 -16   0    5.50    2.22
  17  16   0    1.48    2.52
 -18 -16   0    5.64    2.54
  18  16   0   -0.56    2.31
   3 -17   0   14.84    3.21
  -3  17   0    6.08    3.26
   2 -17   0    9.36    2.79
  -2  17   0    9.20    3.24
   1 -17   0   17.62    3.37
  -1  17   0   12.25    3.47
   0 -17   0    3.07    2.23
   0  17   0    4.30    2.58
   1  17   0    5.10    2.67
  -2 -17   0    8.49    2.54
   2  17   0    4.79    2.73
  -3 -17   0    4.68    2.24
   3  17   0   -3.24    2.42
  -4 -17   0    1.23    1.77
   4  17   0    5.55    2.92
  -5 -17   0   -2.54    1.50
   5  17   0   -1.15    2.09
  -6 -17   0    3.85    2.02
   6  17   0    3.14    2.49
  -7 -17   0    2.94    1.89
   7  17   0    2.91    2.33
  -8 -17   0    5.68    2.01
   8  17   0    4.08    2.44
  -9 -17   0    5.97    1.98
   9  17   0    6.89    2.98
  10  17   0   13.44    3.36
  11  17   0   10.38    3.01
 -12 -17   0   10.31    2.71
  12  17   0   10.18    2.54
 -13 -17   0   12.24    2.89
  13  17   0    7.28    2.48
 -14 -17   0   17.88    3.48
  14  17   0   12.86    2.97
 -15 -17   0    8.75    2.91
  15  17   0   10.71    2.87
 -16 -17   0    9.05    2.83
  16  17   0    4.77    2.50
 -17 -17   0    2.60    2.36
  17  17   0    6.42    2.69
 -18 -17   0    2.07    2.24
  18  17   0    0.32    2.28
   1 -18   0   14.76    3.24
  -1  18   0    4.29    3.19
   0 -18   0    3.73    2.39
   0  18   0    6.49    3.21
  -1 -18   0    4.34    2.32
   1  18   0    2.35    2.62
  -2 -18   0    6.60    2.49
   2  18   0    6.40    3.32
  -3 -18   0    1.07    1.78
   3  18   0    3.84    2.63
  -4 -18   0   -0.29    1.74
   4  18   0    2.71    2.87
  -5 -18   0    1.28    1.74
   5  18   0    1.79    2.76
  -6 -18   0    2.32    1.82
   6  18   0    0.45    2.63
  -7 -18   0    4.23    2.04
   7  18   0   -0.49    2.52
  -8 -18   0    3.32    1.87
   8  18   0    5.06    2.76
  -9 -18   0    3.61    1.85
   9  18   0    4.64    2.87
  10  18   0   12.25    3.46
  11  18   0    3.06    2.68
 -13 -18   0    6.24    2.40
 -14 -18   0    7.90    2.72
  14  18   0    9.80    2.62
 -15 -18   0    5.75    2.49
  15  18   0    5.98    2.57
 -16 -18   0    7.70    2.98
  16  18   0    6.74    2.71
  17  18   0    4.46    2.60
  -1 -19   0    2.52    2.29
   1  19   0    3.51    3.11
  -2 -19   0    0.96    2.15
   2  19   0   -2.42    2.62
  -3 -19   0    0.98    1.98
   3  19   0    3.92    3.13
  -4 -19   0   -2.25    1.71
   4  19   0    2.48    2.86
  -5 -19   0    0.87    1.91
   5  19   0    0.18    2.40
  -6 -19   0    4.28    2.14
   6  19   0    0.50    2.45
  -7 -19   0    4.01    2.14
   7  19   0    3.82    2.63
  -8 -19   0    5.52    2.17
   8  19   0    2.14    2.86
   9  19   0   17.25    3.97
  10  19   0    1.95    2.81
  11  19   0    0.57    2.67
 -13 -19   0    8.56    3.08
 -14 -19   0    5.64    2.41
 -15 -19   0    7.13    2.83
  -4 -20   0    0.48    1.98
   4  20   0   -2.22    2.59
  -5 -20   0    2.34    2.00
   5  20   0    1.70    2.44
  -6 -20   0    0.17    1.78
   6  20   0    2.37    2.95
  -7 -20   0    3.44    2.11
   7  20   0    2.19    2.96
  -8 -20   0    1.38    1.86
   8  20   0   -0.66    2.77
   9  20   0    6.81    3.25
  10  20   0    8.44    3.24
  11  20   0    6.29    2.96
  12  20   0    6.57    3.19
 -13 -20   0   25.84    4.49
  11  20  -1    7.22    3.36
  10  20  -1   -0.76    2.49
   9  20  -1   -0.18    2.56
   8  20  -1    0.67    2.75
  -8 -20   1    0.40    1.86
   7  20  -1    4.80    3.23
  -7 -20   1    2.26    2.04
   6  20  -1    2.91    2.94
  -6 -20   1    4.29    2.17
   5  20  -1    8.43    3.48
 -14 -19   1    2.63    2.36
 -13 -19   1    7.34    2.82
 -12 -19   1    8.83    2.99
  11  19  -1    3.55    2.88
  10  19  -1   -3.91    2.22
   9  19  -1    5.68    3.12
  -9 -19   1    6.58    3.28
   8  19  -1    3.03    2.68
  -8 -19   1   -1.97    1.52
   7  19  -1    4.30    3.10
  -7 -19   1    4.24    2.12
   6  19  -1    0.45    2.72
  -6 -19   1    5.09    2.33
   5  19  -1    8.06    3.38
  -5 -19   1    4.77    2.33
   4  19  -1   11.37    3.56
  -4 -19   1   17.08    3.27
   3  19  -1    5.26    3.26
  -3 -19   1    5.99    2.54
   2  19  -1    4.58    3.34
  -2 -19   1   10.80    2.99
  16  18  -1    9.31    2.90
 -16 -18   1    8.43    2.95
  15  18  -1   -1.30    1.92
 -15 -18   1    7.82    2.77
  14  18  -1    2.11    2.15
 -14 -18   1    2.24    2.20
 -13 -18   1    3.81    2.40
 -12 -18   1    6.19    2.51
  11  18  -1    7.34    3.16
  10  18  -1    1.32    2.25
   9  18  -1   -1.05    2.44
  -9 -18   1    0.52    1.66
   8  18  -1    0.35    2.56
  -8 -18   1   -0.69    1.68
   7  18  -1    5.67    3.01
  -7 -18   1    2.02    1.88
   6  18  -1   -0.26    2.33
  -6 -18   1    5.19    2.17
   5  18  -1    1.71    2.76
  -5 -18   1    6.86    2.26
   4  18  -1   14.12    3.71
  -4 -18   1   12.04    2.77
   3  18  -1    9.37    3.15
  -3 -18   1   12.81    2.93
   2  18  -1    6.41    2.99
  -2 -18   1    6.46    2.62
   1  18  -1    5.25    2.98
  -1 -18   1    8.52    2.74
   0  18  -1    4.18    3.19
   0 -18   1    5.03    2.62
  -1  18  -1    2.07    2.93
  17  17  -1    8.01    3.00
 -17 -17   1   15.16    3.30
  16  17  -1    8.09    2.90
 -16 -17   1   13.18    3.21
  15  17  -1    7.66    2.75
 -15 -17   1    4.15    2.20
  14  17  -1    1.89    2.16
 -14 -17   1    2.45    2.21
  13  17  -1    6.76    2.49
 -13 -17   1    8.34    2.58
  12  17  -1    3.35    2.19
 -12 -17   1    1.10    1.98
  11  17  -1    5.82    2.84
  10  17  -1    4.03    2.64
   9  17  -1   -1.09    1.99
  -9 -17   1    0.93    1.66
   8  17  -1   -1.77    2.28
  -8 -17   1    3.15    1.80
   7  17  -1    1.41    2.27
  -7 -17   1    3.00    1.93
   6  17  -1    7.38    2.84
  -6 -17   1    7.84    2.36
   5  17  -1   11.15    3.31
  -5 -17   1    6.92    2.27
   4  17  -1   10.66    3.18
  -4 -17   1   13.05    2.86
   3  17  -1    8.91    3.11
  -3 -17   1    4.82    2.22
   2  17  -1   10.32    3.36
  -2 -17   1    9.54    2.43
   1  17  -1   11.89    3.39
  -1 -17   1   18.10    3.35
   0  17  -1    4.34    2.99
   0 -17   1    8.69    2.87
  -1  17  -1    6.39    2.89
   1 -17   1   11.55    3.00
  -2  17  -1    4.15    2.89
   2 -17   1    4.72    2.47
  -3  17  -1    6.12    3.21
  18  16  -1    4.75    2.57
 -18 -16   1    6.21    2.55
  17  16  -1    4.13    2.78
 -17 -16   1    8.75    2.84
  16  16  -1    8.34    3.00
 -16 -16   1   12.61    3.15
  15  16  -1   14.04    3.23
 -15 -16   1   11.43    2.96
  14  16  -1   10.84    2.83
 -14 -16   1   13.76    3.07
 -13 -16   1   13.74    3.08
  12  16  -1    5.11    2.20
 -12 -16   1    8.32    2.42
  11  16  -1    1.54    1.85
  11  16  -1    1.49    2.13
  10  16  -1    1.28    1.70
  10  16  -1    0.96    2.10
 -10 -16   1    0.84    1.49
   9  16  -1    1.39    2.26
  -9 -16   1   -0.04    1.36
   8  16  -1   10.98    3.05
  -8 -16   1   10.70    2.19
   7  16  -1    1.75    2.12
  -7 -16   1    1.28    1.68
   6  16  -1    2.04    2.47
  -6 -16   1    1.18    1.68
   5  16  -1    5.27    2.50
  -5 -16   1    1.95    1.87
   4  16  -1    9.40    3.13
  -4 -16   1    6.66    2.35
   3  16  -1    4.27    2.56
  -3 -16   1    4.33    2.22
   2  16  -1    3.78    2.54
  -2 -16   1   12.60    2.88
   1  16  -1   13.26    3.35
  -1 -16   1   16.70    3.08
   0  16  -1   16.62    3.56
   0 -16   1   23.80    3.62
  -1  16  -1   20.54    4.09
   1 -16   1   21.10    3.48
  -2  16  -1    7.01    3.15
   2 -16   1   13.71    3.16
  -3  16  -1    1.65    2.75
   3 -16   1    1.24    2.09
  -4  16  -1   -1.31    2.56
   4 -16   1    2.34    2.09
  19  15  -1   13.71    3.79
 -19 -15   1   11.73    3.03
  18  15  -1    6.86    3.07
 -18 -15   1   18.37    3.53
  17  15  -1   12.94    3.19
 -17 -15   1   12.33    2.85
  16  15  -1   11.13    3.12
 -16 -15   1   10.13    2.71
  15  15  -1   13.77    3.07
 -15 -15   1   15.09    2.96
  14  15  -1    4.18    1.67
 -14 -15   1   12.64    2.86
  13  15  -1    4.38    2.00
 -13 -15   1    6.20    2.23
  12  15  -1    3.82    1.92
 -12 -15   1    7.52    2.22
  11  15  -1    8.25    2.15
  10  15  -1    3.08    2.35
  10  15  -1   -0.59    1.76
 -10 -15   1    1.40    1.29
   9  15  -1    1.08    1.66
   9  15  -1    1.43    1.93
  -9 -15   1   -0.32    1.21
   8  15  -1    6.58    2.57
   8  15  -1    4.92    1.90
  -8 -15   1    1.66    1.49
   7  15  -1    3.78    2.13
  -7 -15   1    0.93    1.55
   6  15  -1    8.42    2.58
  -6 -15   1    9.75    2.17
   5  15  -1   17.56    3.32
  -5 -15   1   11.65    2.49
   4  15  -1   11.15    2.84
  -4 -15   1   10.82    2.38
   3  15  -1   12.02    2.92
  -3 -15   1   11.91    2.58
   2  15  -1   17.00    3.49
  -2 -15   1   10.84    2.37
   1  15  -1   14.52    3.33
  -1 -15   1   14.60    2.76
   0  15  -1   10.98    2.96
   0 -15   1   22.56    3.39
  -1  15  -1    5.32    2.62
   1 -15   1   11.62    2.76
  -2  15  -1    7.57    3.06
   2 -15   1    7.84    2.51
  -3  15  -1   -0.31    2.49
   3 -15   1    0.00    1.87
  -4  15  -1    2.03    2.57
   4 -15   1    2.08    2.14
  -5  15  -1    2.34    2.63
   5 -15   1   -0.29    1.93
  -6  15  -1   -0.54    2.74
   6 -15   1    0.88    1.87
  19  14  -1   12.24    3.69
 -19 -14   1   15.35    3.23
  18  14  -1   10.00    3.12
 -18 -14   1   12.71    3.05
  17  14  -1    7.87    2.86
 -17 -14   1    4.90    2.26
  16  14  -1    3.26    2.20
 -16 -14   1    1.04    1.79
  15  14  -1    3.52    1.63
 -15 -14   1   11.79    2.77
 -14 -14   1   18.61    3.27
  13  14  -1    9.59    2.18
 -13 -14   1   21.13    3.18
  12  14  -1   -0.40    1.77
 -12 -14   1    4.34    1.78
  11  14  -1    4.12    2.03
 -11 -14   1    8.36    2.20
  10  14  -1    2.67    1.94
  10  14  -1    5.12    2.16
 -10 -14   1    6.44    1.55
   9  14  -1   -1.45    1.63
   9  14  -1    1.51    1.73
  -9 -14   1   -0.05    1.20
   8  14  -1    4.11    1.80
   8  14  -1    2.42    2.06
  -8 -14   1    3.84    1.52
   7  14  -1   10.77    2.00
   7  14  -1    9.26    2.48
  -7 -14   1    8.44    1.92
   6  14  -1   11.50    2.63
  -6 -14   1   11.42    2.18
   5  14  -1   13.67    2.94
  -5 -14   1   14.73    2.40
   4  14  -1   18.33    3.19
  -4 -14   1   11.07    2.27
   3  14  -1   19.12    3.42
  -3 -14   1   22.20    3.05
   2  14  -1   24.65    3.66
  -2 -14   1   29.65    3.45
   1  14  -1    8.97    2.72
  -1 -14   1   19.76    2.97
   0  14  -1    9.95    2.65
   0 -14   1   12.29    2.42
  -1  14  -1   12.22    3.15
   1 -14   1   13.11    2.69
  -2  14  -1    5.40    2.52
   2 -14   1    6.35    2.34
  -3  14  -1    4.63    2.87
   3 -14   1    6.82    2.20
  -4  14  -1    4.80    2.67
   4 -14   1    3.55    2.22
  -5  14  -1   -1.16    2.65
   5 -14   1    0.28    1.76
  -6  14  -1   -3.93    2.01
   6 -14   1    2.49    2.01
  -7  14  -1    0.99    2.79
   7 -14   1    1.00    1.91
  20  13  -1    1.76    2.78
  19  13  -1    9.49    3.52
 -19 -13   1   11.63    3.14
  18  13  -1   13.27    3.21
 -18 -13   1   14.44    3.06
  17  13  -1   14.19    3.11
 -17 -13   1   17.76    3.32
 -16 -13   1   18.57    3.22
  15  13  -1   10.31    2.50
 -15 -13   1   23.86    3.34
  14  13  -1    8.84    2.15
 -14 -13   1   16.88    3.01
  13  13  -1    8.76    2.31
 -13 -13   1   12.26    2.47
  12  13  -1    2.02    1.85
 -12 -13   1    2.94    1.58
  11  13  -1    0.00    1.43
 -11 -13   1   -0.33    1.45
  10  13  -1    3.82    1.91
  10  13  -1    1.34    1.74
 -10 -13   1    1.61    1.20
   9  13  -1    0.14    1.85
   9  13  -1    0.12    1.62
  -9 -13   1    1.80    1.19
   8  13  -1   -0.04    1.61
   8  13  -1    2.23    1.77
  -8 -13   1    2.23    1.31
   7  13  -1    5.50    1.76
   7  13  -1    4.80    2.04
  -7 -13   1    4.85    1.56
   6  13  -1   15.62    2.11
   6  13  -1   17.69    2.88
  -6 -13   1   19.13    2.43
   5  13  -1   27.75    3.56
   5  13  -1   31.54    2.31
  -5 -13   1   32.85    2.83
   4  13  -1   21.74    3.26
  -4 -13   1   32.01    2.83
   3  13  -1   24.52    3.39
  -3 -13   1   31.89    3.18
   2  13  -1   37.62    3.58
  -2 -13   1   37.44    3.19
   1  13  -1   16.50    3.04
  -1 -13   1   22.10    2.93
   0  13  -1   21.99    3.33
   0 -13   1   24.25    3.12
  -1  13  -1   15.81    3.03
   1 -13   1   25.37    3.10
  -2  13  -1    5.20    2.52
   2 -13   1    8.37    2.26
  -3  13  -1    1.51    2.44
   3 -13   1    1.89    1.79
  -4  13  -1    1.63    2.67
   4 -13   1    1.26    1.88
  -5  13  -1   -2.78    2.10
   5 -13   1    1.37    1.93
  -6  13  -1   -0.69    2.26
   6 -13   1    0.85    1.88
  -7  13  -1   -0.57    2.53
   7 -13   1    1.51    1.83
  -8  13  -1    1.86    2.84
   8 -13   1    5.49    2.19
  20  12  -1    1.73    2.66
 -20 -12   1    9.98    2.99
  19  12  -1    5.87    2.53
 -19 -12   1   17.36    3.32
 -18 -12   1   24.16    3.89
 -17 -12   1   18.87    3.41
  16  12  -1    7.56    2.08
 -16 -12   1   15.72    3.00
  15  12  -1    9.43    2.17
 -15 -12   1   17.79    2.91
  14  12  -1    7.94    2.31
 -14 -12   1   16.21    2.94
  13  12  -1    2.66    1.87
 -13 -12   1    9.23    2.30
  12  12  -1    6.30    2.23
 -12 -12   1   12.89    2.43
  11  12  -1    0.86    1.87
 -11 -12   1   -1.14    1.22
  10  12  -1   -0.09    1.50
 -10 -12   1    1.05    1.06
 -10 -12   1   -0.73    1.17
   9  12  -1    2.17    1.71
   9  12  -1    0.70    1.60
  -9 -12   1    1.23    1.07
   8  12  -1    7.71    2.02
   8  12  -1    6.81    2.13
  -8 -12   1    6.75    1.56
   7  12  -1    0.46    1.58
   7  12  -1    4.14    2.02
  -7 -12   1    5.03    1.44
   6  12  -1   17.09    2.18
   6  12  -1   13.73    2.55
  -6 -12   1   21.81    2.40
   5  12  -1   23.95    3.17
   5  12  -1   23.97    2.14
  -5 -12   1   20.34    2.44
   4  12  -1   61.57    2.82
   4  12  -1   58.75    4.02
  -4 -12   1   68.89    3.60
   3  12  -1   52.09    3.87
  -3 -12   1   46.57    3.22
   2  12  -1   49.74    4.03
  -2 -12   1   48.14    3.27
   1  12  -1   47.84    3.79
  -1 -12   1   55.49    3.42
   0  12  -1   10.86    2.57
   0 -12   1   12.32    2.36
  -1  12  -1   28.61    3.76
   1 -12   1   36.91    3.71
  -2  12  -1   47.23    4.14
   2 -12   1   52.25    3.75
  -3  12  -1   -1.83    1.89
   3 -12   1    1.76    1.58
  -4  12  -1    1.02    2.07
   4 -12   1    5.17    1.93
  -5  12  -1   -0.39    2.43
   5 -12   1    2.34    2.01
  -6  12  -1   -0.62    2.53
   6 -12   1    0.98    1.86
  -7  12  -1    0.09    2.31
   7 -12   1   -3.34    1.59
  -8  12  -1    1.13    2.84
   8 -12   1    1.74    1.90
  -9  12  -1    3.30    2.85
   9 -12   1    3.64    2.01
  20  11  -1   11.63    3.88
 -20 -11   1   14.77    3.33
  19  11  -1    6.33    2.90
 -19 -11   1   12.58    3.13
  18  11  -1    7.81    2.55
 -18 -11   1    4.66    2.32
  17  11  -1   15.29    3.20
 -17 -11   1   18.18    3.19
  16  11  -1   19.77    3.15
 -16 -11   1   30.72    3.94
  15  11  -1   18.24    3.06
 -15 -11   1   22.97    3.32
  14  11  -1   12.37    2.78
 -14 -11   1   11.33    2.33
  13  11  -1   17.12    3.02
 -13 -11   1   15.47    2.59
  12  11  -1    5.06    2.13
 -12 -11   1    6.28    1.92
  11  11  -1    1.87    1.99
 -11 -11   1    3.65    1.45
  10  11  -1   -0.55    1.71
 -10 -11   1    1.36    1.00
 -10 -11   1    0.58    1.38
   9  11  -1    2.83    1.76
   9  11  -1    3.60    1.81
  -9 -11   1    2.40    1.14
   8  11  -1    9.87    2.25
   8  11  -1    5.69    1.91
  -8 -11   1    9.40    1.54
   7  11  -1   12.09    2.32
   7  11  -1   18.67    2.37
  -7 -11   1   14.84    1.86
   6  11  -1   28.26    3.09
   6  11  -1   30.38    2.60
  -6 -11   1   31.95    2.43
   5  11  -1   18.60    2.88
   5  11  -1   21.24    2.12
  -5 -11   1   16.01    2.24
   4  11  -1   43.14    2.44
   4  11  -1   39.56    3.34
  -4 -11   1   35.44    2.66
   3  11  -1   79.99    2.92
   3  11  -1   72.87    4.29
  -3 -11   1   77.14    3.75
   2  11  -1   28.37    3.23
  -2 -11   1   20.63    2.38
   1  11  -1   29.71    3.55
  -1 -11   1   27.33    2.85
   0  11  -1   64.68    4.18
   0 -11   1   70.11    3.86
  -1  11  -1    4.26    2.11
   1 -11   1    3.76    1.70
  -2  11  -1   17.78    3.05
   2 -11   1   21.47    2.79
  -3  11  -1   19.57    3.18
   3 -11   1   24.27    2.88
  -4  11  -1    1.23    2.37
   4 -11   1    2.74    1.55
  -5  11  -1    0.52    2.32
   5 -11   1    9.28    2.21
  -6  11  -1    0.00    2.31
   6 -11   1    1.82    1.78
  -7  11  -1    1.42    2.65
   7 -11   1    2.43    1.94
  -8  11  -1    3.50    2.83
   8 -11   1    4.68    2.09
  -9  11  -1    4.57    3.14
   9 -11   1    6.84    2.18
 -10  11  -1    6.01    3.30
  10 -11   1    9.92    2.35
 -11  11  -1    5.42    3.46
  20  10  -1    5.68    3.35
 -20 -10   1   13.34    3.10
  19  10  -1    8.99    3.58
 -19 -10   1   14.72    3.35
  18  10  -1   18.06    3.73
 -18 -10   1   16.48    3.41
  17  10  -1    3.62    2.75
 -17 -10   1    5.65    2.34
  16  10  -1    5.21    2.48
 -16 -10   1   11.13    2.78
  15  10  -1   14.57    3.13
 -15 -10   1   21.73    3.23
  14  10  -1    0.87    1.96
 -14 -10   1    1.89    1.52
  13  10  -1   21.15    3.42
 -13 -10   1   22.87    2.90
  12  10  -1    7.42    2.35
 -12 -10   1    1.42    1.54
  11  10  -1    0.69    1.69
 -11 -10   1    1.59    1.30
 -11 -10   1    3.19    1.16
  10  10  -1   -0.85    1.81
 -10 -10   1    2.45    0.96
 -10 -10   1    1.24    1.33
   9  10  -1    0.62    1.52
  -9 -10   1   -1.11    1.17
  -9 -10   1    0.82    0.87
   8  10  -1   14.34    2.30
   8  10  -1   16.54    2.52
  -8 -10   1   20.77    1.75
   7  10  -1   32.92    2.71
   7  10  -1   30.69    2.79
  -7 -10   1   30.84    2.09
   6  10  -1   14.95    2.08
   6  10  -1   14.11    2.45
  -6 -10   1   11.07    1.66
   5  10  -1   41.35    3.32
   5  10  -1   40.63    2.63
  -5 -10   1   39.55    2.48
   4  10  -1   32.72    2.15
   4  10  -1   27.81    3.01
  -4 -10   1   29.97    2.33
   3  10  -1   31.71    1.90
   3  10  -1   29.32    3.08
  -3 -10   1   29.94    2.47
   2  10  -1  160.74    6.30
   2  10  -1  177.31    4.56
  -2 -10   1  170.74    5.67
   1  10  -1    8.75    2.13
  -1 -10   1    8.44    1.73
   0  10  -1   23.93    2.99
   0 -10   1   27.13    2.75
  -1  10  -1   82.14    4.67
   1 -10   1   74.61    3.78
  -2  10  -1   11.49    2.50
   2 -10   1   10.42    1.89
  -3  10  -1   11.00    2.65
   3 -10   1    6.83    1.94
  -4  10  -1    6.50    2.45
   4 -10   1    5.28    1.75
  -5  10  -1   -0.82    2.00
   5 -10   1    2.15    1.67
  -6  10  -1    0.20    1.99
   6 -10   1    1.50    1.49
  -7  10  -1    3.29    2.70
   7 -10   1    5.06    1.88
  -8  10  -1    1.11    2.41
   8 -10   1   10.24    2.46
  -9  10  -1   12.14    3.52
   9 -10   1    8.81    2.37
 -10  10  -1    7.65    3.21
  10 -10   1    9.34    2.37
 -11  10  -1   -1.10    2.62
  11 -10   1    5.38    2.19
 -12  10  -1    2.38    3.20
  20   9  -1   16.99    4.30
 -20  -9   1   27.25    4.42
  19   9  -1   10.94    3.71
 -19  -9   1   11.49    2.88
  18   9  -1    6.90    3.13
 -18  -9   1    8.13    2.63
  17   9  -1   11.06    3.39
 -17  -9   1   15.96    3.10
  16   9  -1   12.46    3.36
 -16  -9   1   13.45    2.94
  15   9  -1    5.95    2.79
 -15  -9   1    3.96    2.10
  14   9  -1    6.91    2.45
 -14  -9   1    8.77    2.27
  13   9  -1    5.64    2.25
 -13  -9   1    5.46    1.81
  12   9  -1    2.09    1.92
 -12  -9   1    1.95    1.47
  11   9  -1    1.17    1.81
 -11  -9   1    3.21    1.52
 -11  -9   1    2.70    0.92
  10   9  -1   -1.00    1.66
 -10  -9   1    2.46    0.88
 -10  -9   1    1.25    1.19
   9   9  -1    9.71    2.19
  -9  -9   1    9.79    1.77
  -9  -9   1   11.36    1.31
   8   9  -1   48.59    3.32
   8   9  -1   49.29    3.18
  -8  -9   1   50.90    2.28
   7   9  -1   49.04    3.26
   7   9  -1   46.76    2.91
  -7  -9   1   45.39    2.22
   6   9  -1   38.22    2.99
   6   9  -1   40.35    2.67
  -6  -9   1   37.51    2.16
   5   9  -1   28.44    2.19
   5   9  -1   29.26    2.92
  -5  -9   1   26.64    2.00
   4   9  -1   45.43    3.22
   4   9  -1   42.46    2.39
  -4  -9   1   40.94    2.42
   3   9  -1   98.35    4.34
   3   9  -1   94.32    3.33
  -3  -9   1   91.68    3.67
   2   9  -1   95.20    2.99
   2   9  -1   88.75    4.40
  -2  -9   1   93.15    3.81
   1   9  -1  107.13    2.82
   1   9  -1  101.89    4.64
  -1  -9   1  106.45    4.18
   0   9  -1   19.28    2.75
   0  -9   1   18.11    2.15
  -1   9  -1    1.71    1.96
   1  -9   1    1.23    1.22
  -2   9  -1   12.03    2.59
   2  -9   1   11.04    2.01
  -3   9  -1    0.70    1.87
   3  -9   1   -0.42    1.29
  -4   9  -1    3.05    2.13
   4  -9   1    3.38    1.52
  -5   9  -1   -1.59    1.80
   5  -9   1    0.71    1.47
  -6   9  -1    0.14    2.25
   6  -9   1    1.05    1.35
  -7   9  -1    0.56    2.31
   7  -9   1    0.22    1.48
  -8   9  -1    6.46    2.88
   8  -9   1    9.31    2.33
  -9   9  -1    7.24    3.28
   9  -9   1    9.47    2.24
 -10   9  -1    9.23    3.13
  10  -9   1   12.01    2.41
 -11   9  -1   16.25    3.87
  11  -9   1    9.49    2.42
 -12   9  -1   11.85    3.81
  12  -9   1    9.63    2.31
  20   8  -1   16.46    4.11
 -20  -8   1   20.33    3.72
  19   8  -1   15.87    3.78
 -19  -8   1   21.73    4.01
  18   8  -1   16.71    3.87
 -18  -8   1   19.77    3.48
  17   8  -1   20.90    4.09
 -17  -8   1   17.50    3.37
  16   8  -1   15.37    3.29
 -16  -8   1   22.00    3.33
  15   8  -1   21.25    3.49
 -15  -8   1   30.62    3.78
  14   8  -1   15.31    2.96
 -14  -8   1   19.09    2.99
  13   8  -1   12.03    2.81
 -13  -8   1   11.53    2.33
  12   8  -1    1.35    2.05
 -12  -8   1    0.53    1.26
  11   8  -1   15.23    2.66
 -11  -8   1   18.71    2.59
 -11  -8   1   14.36    1.21
  10   8  -1    6.46    2.05
 -10  -8   1    5.66    1.56
 -10  -8   1    5.83    0.96
   9   8  -1    1.62    1.77
  -9  -8   1    0.31    0.75
  -9  -8   1    0.84    1.22
   8   8  -1   17.52    2.51
  -8  -8   1   16.48    2.13
  -8  -8   1   15.94    1.47
   7   8  -1   45.80    3.02
   7   8  -1   47.67    3.06
  -7  -8   1   46.00    2.08
   6   8  -1   32.02    2.64
   6   8  -1   32.94    2.49
  -6  -8   1   35.05    1.91
   5   8  -1   56.41    3.04
   5   8  -1   61.99    2.91
  -5  -8   1   59.56    2.52
   4   8  -1   47.49    3.03
   4   8  -1   50.08    2.45
  -4  -8   1   50.33    2.41
   3   8  -1   81.83    2.95
   3   8  -1   84.73    3.90
  -3  -8   1   78.43    3.17
   2   8  -1   75.66    3.78
   2   8  -1   77.35    2.63
  -2  -8   1   74.50    3.17
   1   8  -1   69.74    3.70
   1   8  -1   65.58    2.08
  -1  -8   1   59.97    2.97
   0   8  -1   36.19    2.88
   0  -8   1   37.88    2.53
  -1   8  -1   22.75    2.95
   1  -8   1   26.39    2.66
  -2   8  -1   15.73    2.45
   2  -8   1   15.61    2.20
  -3   8  -1    7.51    2.12
   3  -8   1    3.05    1.45
  -4   8  -1    8.35    2.39
   4  -8   1   12.14    2.02
  -5   8  -1    2.47    2.05
   5  -8   1    2.03    1.44
  -6   8  -1    6.70    2.33
   6  -8   1    6.25    1.68
  -7   8  -1    1.96    2.26
   7  -8   1    5.23    1.68
  -8   8  -1   20.15    3.76
   8  -8   1   29.05    3.23
  -9   8  -1   16.94    3.68
   9  -8   1   15.99    2.59
 -10   8  -1   20.83    4.04
  10  -8   1   16.34    2.58
 -11   8  -1    4.07    3.13
  11  -8   1    5.38    2.02
 -12   8  -1    2.41    2.92
  12  -8   1    5.39    1.98
 -13   8  -1    9.64    3.94
  13  -8   1   12.92    2.58
  20   7  -1    8.33    3.51
 -20  -7   1   14.50    3.63
  19   7  -1   20.13    4.21
 -19  -7   1   19.58    3.82
  18   7  -1   16.53    3.52
 -18  -7   1   28.49    4.21
  17   7  -1   24.87    3.99
 -17  -7   1   29.43    4.31
  16   7  -1   21.08    3.84
 -16  -7   1   24.49    3.64
  15   7  -1    8.60    2.61
 -15  -7   1   13.27    2.82
  14   7  -1   17.13    3.07
 -14  -7   1   12.79    2.43
  13   7  -1   17.96    3.06
 -13  -7   1   18.38    2.67
  12   7  -1    9.84    2.41
 -12  -7   1    8.02    2.03
  11   7  -1   11.37    2.40
 -11  -7   1    9.45    1.84
 -11  -7   1   10.67    1.05
  10   7  -1    6.71    2.13
 -10  -7   1    4.11    0.87
 -10  -7   1    3.37    1.35
   9   7  -1   11.51    2.16
  -9  -7   1    9.34    1.72
  -9  -7   1    7.08    1.01
   8   7  -1    2.78    1.56
  -8  -7   1    2.47    1.23
  -8  -7   1    2.75    0.86
   7   7  -1   15.87    2.08
  -7  -7   1   15.04    1.83
  -7  -7   1   14.06    1.25
   6   7  -1   95.29    3.90
   6   7  -1   97.86    3.75
  -6  -7   1   90.21    2.89
   5   7  -1   91.22    3.58
   5   7  -1   92.81    3.74
  -5  -7   1   89.33    2.95
   4   7  -1   37.24    2.35
   4   7  -1   36.44    2.13
  -4  -7   1   35.40    1.99
   3   7  -1   69.50    2.65
   3   7  -1   65.16    3.09
  -3  -7   1   65.31    2.68
   2   7  -1   80.15    3.50
   2   7  -1   83.79    2.74
  -2  -7   1   83.66    3.15
   1   7  -1    8.58    0.92
   1   7  -1    8.68    1.65
  -1  -7   1    8.93    1.52
   0   7  -1  122.21    4.68
   0   7  -1  131.10    2.94
   0  -7   1  122.40    4.18
  -1   7  -1   27.99    2.72
   1  -7   1   28.66    2.17
  -2   7  -1   15.94    2.27
   2  -7   1   16.72    2.02
  -3   7  -1    0.16    1.76
   3  -7   1    1.23    1.08
  -4   7  -1    0.72    1.72
   4  -7   1    0.32    1.19
  -5   7  -1    6.17    2.24
   5  -7   1    9.45    1.86
  -6   7  -1   14.00    3.01
   6  -7   1   12.47    2.00
  -7   7  -1    3.05    2.40
   7  -7   1    3.15    1.40
  -8   7  -1    5.14    2.39
   8  -7   1    5.30    1.77
  -9   7  -1   11.95    3.04
   9  -7   1    7.73    2.03
 -10   7  -1    1.24    2.17
  10  -7   1    4.42    1.80
 -11   7  -1   10.21    3.36
  11  -7   1   15.60    2.52
 -12   7  -1   13.75    3.44
  12  -7   1   17.07    2.74
 -13   7  -1   11.34    3.77
  13  -7   1   10.00    2.40
 -14   7  -1   14.68    3.92
  14  -7   1   23.54    3.12
  20   6  -1    3.67    3.05
 -20  -6   1    5.91    3.32
  19   6  -1    4.89    2.73
 -19  -6   1    4.50    2.97
  18   6  -1   15.23    3.50
 -18  -6   1   26.89    4.19
  17   6  -1   25.27    4.21
 -17  -6   1   29.59    4.22
  16   6  -1   22.98    3.64
 -16  -6   1   26.44    3.96
  15   6  -1   26.07    3.90
 -15  -6   1   23.88    3.34
  14   6  -1   11.42    2.70
 -14  -6   1    9.22    2.25
  13   6  -1   19.13    2.94
 -13  -6   1   21.91    3.01
  12   6  -1   -0.34    1.73
 -12  -6   1    0.31    1.41
  11   6  -1    0.02    1.86
 -11  -6   1    0.73    1.40
 -11  -6   1    1.03    0.67
  10   6  -1    0.27    1.81
 -10  -6   1   -0.14    1.10
 -10  -6   1    0.02    0.61
   9   6  -1   -0.09    1.72
  -9  -6   1    1.17    1.12
  -9  -6   1    1.56    0.73
   8   6  -1   15.46    2.32
  -8  -6   1   13.65    1.78
  -8  -6   1   12.69    1.14
   7   6  -1   19.97    2.39
  -7  -6   1   17.87    1.26
  -7  -6   1   16.62    1.91
   6   6  -1   71.76    3.20
   6   6  -1   73.91    3.32
  -6  -6   1   73.24    2.35
   5   6  -1  128.95    4.38
   5   6  -1  133.11    4.50
  -5  -6   1  138.97    3.66
   4   6  -1   44.52    2.38
   4   6  -1   41.69    2.30
  -4  -6   1   42.67    1.89
   3   6  -1    7.59    1.22
   3   6  -1    8.30    1.58
  -3  -6   1    6.63    1.12
   2   6  -1   35.40    2.38
   2   6  -1   36.04    1.77
  -2  -6   1   34.62    1.90
   1   6  -1   46.26    1.74
   1   6  -1   49.54    2.61
  -1  -6   1   44.38    2.22
   0   6  -1   87.01    3.59
   0   6  -1   84.94    2.16
   0  -6   1   73.90    3.04
  -1   6  -1   25.94    2.46
   1  -6   1   21.45    1.84
  -2   6  -1   26.90    2.48
   2  -6   1   25.45    1.88
  -3   6  -1   -0.87    1.50
   3  -6   1    1.96    1.13
  -4   6  -1    2.39    1.83
   4  -6   1    2.99    1.31
  -5   6  -1   12.86    2.41
   5  -6   1   11.05    0.92
   5  -6   1   12.00    1.97
  -6   6  -1    1.12    2.03
   6  -6   1    2.01    1.32
   6  -6   1    2.96    1.11
  -7   6  -1    1.46    2.18
   7  -6   1    1.22    1.26
  -8   6  -1   10.22    2.78
   8  -6   1    7.88    1.85
  -9   6  -1   18.01    3.23
   9  -6   1   20.65    2.59
 -10   6  -1   13.95    3.22
  10  -6   1   22.01    2.72
 -11   6  -1   12.14    3.13
  11  -6   1   15.10    2.43
 -12   6  -1   32.73    4.74
  12  -6   1   31.73    3.25
 -13   6  -1   13.64    3.85
  13  -6   1   14.56    2.55
 -14   6  -1    5.36    3.09
  14  -6   1    8.03    2.23
 -15   6  -1    7.22    3.68
  20   5  -1   14.09    3.77
 -20  -5   1   12.20    4.13
  19   5  -1   14.49    3.75
 -19  -5   1   21.67    4.37
  18   5  -1    9.85    3.31
 -18  -5   1   15.05    3.67
  17   5  -1   23.17    3.71
 -17  -5   1   27.58    4.17
  16   5  -1    3.72    2.54
 -16  -5   1   11.28    3.00
  15   5  -1    5.09    2.56
 -15  -5   1    9.80    2.78
  14   5  -1    3.22    2.12
 -14  -5   1    6.15    2.10
  13   5  -1    0.83    1.95
 -13  -5   1    0.09    1.36
  12   5  -1   13.99    2.64
 -12  -5   1   14.02    2.44
  11   5  -1   -0.81    1.79
 -11  -5   1    0.71    0.71
 -11  -5   1    1.81    1.53
  10   5  -1   -1.43    1.42
 -10  -5   1   -1.39    1.19
 -10  -5   1    0.11    0.60
   9   5  -1    8.95    2.06
  -9  -5   1    8.77    1.79
  -9  -5   1   10.80    1.01
   8   5  -1   16.04    2.22
  -8  -5   1   13.35    1.10
  -8  -5   1   15.90    1.93
   7   5  -1    3.97    1.52
  -7  -5   1    2.58    1.09
  -7  -5   1    5.18    0.81
   6   5  -1   63.33    3.17
  -6  -5   1   62.46    2.02
  -6  -5   1   59.75    2.64
   5   5  -1  103.39    3.64
   5   5  -1  105.57    3.91
  -5  -5   1  104.47    2.87
   4   5  -1   98.70    3.41
   4   5  -1   98.66    3.41
  -4  -5   1   96.04    2.78
   3   5  -1  240.00    6.09
   3   5  -1  234.55    6.13
  -3  -5   1  230.28    5.52
   2   5  -1   16.93    1.39
   2   5  -1   16.36    1.56
  -2  -5   1   18.13    1.52
   1   5  -1   71.15    2.22
   1   5  -1   69.56    2.87
  -1  -5   1   72.12    2.62
   0   5  -1   16.32    1.92
   0   5  -1   11.88    0.81
   0  -5   1   17.85    1.68
  -1   5  -1   43.42    2.65
   1  -5   1   46.24    2.25
  -2   5  -1    6.74    1.73
   2  -5   1    3.64    1.07
  -3   5  -1    0.73    1.37
   3  -5   1    1.65    1.06
  -4   5  -1    1.46    1.75
   4  -5   1   -0.54    1.00
   4  -5   1    1.31    0.55
  -5   5  -1   16.53    2.66
   5  -5   1   13.11    1.12
   5  -5   1   16.66    2.01
  -6   5  -1   -1.25    1.64
   6  -5   1    0.20    1.13
   6  -5   1    0.29    0.78
  -7   5  -1    6.90    2.36
   7  -5   1   10.84    1.34
   7  -5   1    6.83    1.62
  -8   5  -1   39.28    4.04
   8  -5   1   36.81    2.65
   8  -5   1   38.11    2.21
  -9   5  -1    9.49    2.74
   9  -5   1    8.63    1.82
 -10   5  -1   31.65    4.08
  10  -5   1   30.43    2.58
 -11   5  -1   10.78    3.31
  11  -5   1    8.96    1.98
 -12   5  -1   16.04    3.53
  12  -5   1   23.58    2.86
 -13   5  -1   19.01    3.99
  13  -5   1   27.14    2.98
 -14   5  -1   11.72    3.60
  14  -5   1   11.47    2.45
 -15   5  -1    9.75    3.91
 -16   5  -1   -0.22    3.12
  20   4  -1    4.05    2.93
 -20  -4   1    9.89    3.45
  19   4  -1   15.78    3.65
 -19  -4   1   19.53    4.20
  18   4  -1   18.34    3.73
 -18  -4   1   20.35    4.09
  17   4  -1   16.46    3.45
 -17  -4   1   27.88    4.44
  16   4  -1   10.53    2.71
 -16  -4   1   13.65    3.13
  15   4  -1   11.57    2.77
 -15  -4   1    8.49    2.42
  14   4  -1    1.92    2.05
 -14  -4   1    1.69    1.91
  13   4  -1    0.84    1.98
 -13  -4   1    0.67    1.77
  12   4  -1    3.21    1.89
 -12  -4   1    0.09    1.45
  11   4  -1    7.43    2.12
 -11  -4   1    4.66    1.95
 -11  -4   1    7.63    1.08
  10   4  -1    5.49    2.04
 -10  -4   1    6.47    1.86
 -10  -4   1    4.89    0.88
   9   4  -1   11.54    2.29
  -9  -4   1    8.90    1.78
  -9  -4   1   11.41    1.06
   8   4  -1   16.76    2.21
  -8  -4   1   16.21    1.09
  -8  -4   1   19.82    2.16
   7   4  -1   31.48    2.44
  -7  -4   1   33.52    1.37
  -7  -4   1   34.82    2.12
   6   4  -1   48.22    2.73
  -6  -4   1   47.30    2.41
  -6  -4   1   49.45    1.69
   5   4  -1   81.64    3.25
  -5  -4   1   83.27    2.32
  -5  -4   1   83.18    2.99
   4   4  -1  202.52    5.31
   4   4  -1  204.95    5.63
  -4  -4   1  199.33    4.58
   3   4  -1  197.46    5.20
   3   4  -1  203.67    5.37
  -3  -4   1  200.09    4.62
   2   4  -1  334.53    7.95
   2   4  -1  344.14    8.01
  -2  -4   1  340.42    7.34
   1   4  -1   64.98    2.53
   1   4  -1   69.17    2.11
  -1  -4   1   65.52    2.26
   0   4  -1   21.27    1.70
   0   4  -1   18.59    0.99
   0  -4   1   18.43    1.37
  -1   4  -1    4.37    0.47
  -1   4  -1    4.89    0.42
  -1   4  -1    6.48    1.31
   1  -4   1    6.41    1.14
  -2   4  -1   69.18    3.12
   2  -4   1   61.53    2.50
  -3   4  -1   26.62    2.49
   3  -4   1   24.05    1.06
   3  -4   1   26.82    1.82
  -4   4  -1   -0.16    1.31
   4  -4   1    0.91    0.60
   4  -4   1    0.91    0.91
  -5   4  -1   10.00    2.12
   5  -4   1   10.91    1.16
   5  -4   1   12.19    1.63
  -6   4  -1    2.62    2.08
   6  -4   1    0.85    0.87
   6  -4   1    1.15    1.01
  -7   4  -1    4.29    2.08
   7  -4   1    3.41    1.25
   7  -4   1    2.68    1.09
  -8   4  -1   11.94    2.69
   8  -4   1   17.63    2.11
   8  -4   1   16.48    1.82
  -9   4  -1   17.06    2.98
   9  -4   1   20.67    2.08
   9  -4   1   15.77    2.16
 -10   4  -1   20.35    3.59
  10  -4   1   24.51    2.38
  10  -4   1   21.78    2.41
 -11   4  -1   34.60    4.42
  11  -4   1   29.95    2.86
 -12   4  -1   13.45    3.51
  12  -4   1   11.08    2.06
 -13   4  -1   11.73    3.33
  13  -4   1   16.07    2.46
 -14   4  -1   23.73    4.54
  14  -4   1   23.62    3.45
 -15   4  -1    6.46    3.69
 -16   4  -1    2.70    3.38
  19   3  -1   22.38    3.91
 -19  -3   1   25.05    4.68
  18   3  -1   10.20    3.03
 -18  -3   1    8.81    3.37
  17   3  -1    7.73    2.65
 -17  -3   1    8.11    3.37
  16   3  -1    6.27    2.37
 -16  -3   1    5.50    2.60
  15   3  -1    0.79    1.95
 -15  -3   1    2.08    2.39
  14   3  -1    3.15    1.93
 -14  -3   1    3.29    2.11
  13   3  -1   12.02    2.52
 -13  -3   1   14.91    2.95
  12   3  -1    0.78    0.73
  12   3  -1    0.24    1.74
 -12  -3   1    0.33    1.76
  11   3  -1   26.81    3.19
 -11  -3   1   22.79    1.63
 -11  -3   1   26.66    3.01
  10   3  -1    2.98    1.85
 -10  -3   1    1.79    0.84
 -10  -3   1    2.66    1.47
   9   3  -1   10.25    2.05
  -9  -3   1   11.85    1.16
  -9  -3   1    6.90    1.71
   8   3  -1   35.87    2.70
  -8  -3   1   46.18    1.67
  -8  -3   1   43.20    2.66
   7   3  -1   65.86    3.21
  -7  -3   1   62.57    2.89
  -7  -3   1   64.08    1.96
   6   3  -1   57.85    2.92
  -6  -3   1   57.23    2.53
  -6  -3   1   60.52    1.83
   5   3  -1   54.34    2.79
  -5  -3   1   59.93    2.46
  -5  -3   1   58.38    1.76
   4   3  -1  166.68    4.83
  -4  -3   1  168.29    4.49
  -4  -3   1  166.01    3.80
   3   3  -1  163.87    4.53
   3   3  -1  162.21    4.22
  -3  -3   1  164.85    3.73
   2   3  -1  588.26   13.36
   2   3  -1  616.32   13.03
  -2  -3   1  616.51   12.10
   1   3  -1   10.63    0.96
   1   3  -1    9.78    1.11
  -1  -3   1    9.28    0.91
   0   3  -1   60.96    1.74
   0   3  -1   59.40    2.28
  -1   3  -1    0.68    0.37
  -1   3  -1    1.12    1.09
  -1   3  -1    0.54    0.39
   1  -3   1    0.37    0.75
  -2   3  -1   47.49    2.59
   2  -3   1   48.52    1.44
   2  -3   1   45.38    2.01
  -3   3  -1   38.97    2.38
   3  -3   1   36.07    1.78
   3  -3   1   37.06    1.43
  -4   3  -1   15.48    2.07
   4  -3   1   11.18    1.10
   4  -3   1   12.78    1.39
  -5   3  -1    0.48    1.45
   5  -3   1    2.22    0.80
   5  -3   1    1.72    0.99
  -6   3  -1    1.21    1.59
   6  -3   1    0.05    0.84
   6  -3   1    0.12    0.89
  -7   3  -1    7.87    2.18
   7  -3   1    6.85    1.33
   7  -3   1    3.50    1.20
  -8   3  -1    4.92    2.33
   8  -3   1    3.78    1.24
   8  -3   1    5.46    1.37
  -9   3  -1   29.67    3.57
   9  -3   1   28.28    2.24
   9  -3   1   22.91    1.99
 -10   3  -1    6.04    2.40
  10  -3   1    4.66    1.52
  10  -3   1    7.50    1.60
 -11   3  -1   34.87    4.20
  11  -3   1   42.53    2.81
  11  -3   1   40.44    2.68
 -12   3  -1   32.58    4.44
  12  -3   1   32.33    2.52
  12  -3   1   31.94    2.75
 -13   3  -1   17.08    3.54
  13  -3   1   16.18    2.30
 -14   3  -1   18.10    3.78
 -15   3  -1   12.15    3.50
 -16   3  -1   -0.19    3.11
 -17   3  -1   -0.31    3.00
  19   2  -1    5.72    2.77
 -19  -2   1    6.89    3.61
  18   2  -1    3.44    2.46
 -18  -2   1    6.09    2.93
  17   2  -1    7.88    2.73
 -17  -2   1    9.00    2.95
  16   2  -1    4.98    2.55
 -16  -2   1    5.62    2.60
  15   2  -1   24.26    3.45
 -15  -2   1   18.61    3.53
  14   2  -1    8.91    2.55
 -14  -2   1    8.15    2.54
  13   2  -1   15.63    1.78
  13   2  -1   13.99    2.73
 -13  -2   1   11.17    2.64
  12   2  -1   11.47    2.44
  12   2  -1    9.07    1.25
 -12  -2   1    7.27    2.45
  11   2  -1   13.71    1.39
  11   2  -1   11.87    2.32
 -11  -2   1    6.91    2.16
  10   2  -1    4.35    1.76
 -10  -2   1    5.04    1.80
 -10  -2   1    8.27    1.22
   9   2  -1   48.40    3.25
  -9  -2   1   49.63    2.04
  -9  -2   1   40.35    3.00
   8   2  -1   57.08    3.29
  -8  -2   1   60.80    3.06
  -8  -2   1   61.17    2.14
   7   2  -1   28.38    2.40
  -7  -2   1   24.64    1.33
  -7  -2   1   22.49    1.87
   6   2  -1  117.72    4.27
  -6  -2   1  115.67    2.95
  -6  -2   1  118.88    3.92
   5   2  -1    8.71    1.45
  -5  -2   1   10.79    0.88
  -5  -2   1   10.28    1.32
   4   2  -1   17.41    1.77
  -4  -2   1   14.71    1.21
  -4  -2   1   13.92    0.93
   3   2  -1   59.90    2.37
  -3  -2   1   61.50    2.05
  -3  -2   1   62.42    1.74
   2   2  -1   57.93    2.09
   2   2  -1   60.52    1.86
  -2  -2   1   57.70    1.65
   1   2  -1  439.02    9.44
   1   2  -1  454.19   10.21
  -1  -2   1  434.71    8.86
   0   2  -1    2.05    0.45
   0   2  -1    1.36    0.69
   0  -2   1    2.27    0.60
  -1   2  -1   62.31    1.71
  -1   2  -1   58.75    2.20
   1  -2   1   60.67    1.94
   1  -2   1   61.53    1.63
  -2   2  -1   70.89    2.67
   2  -2   1   67.25    2.15
   2  -2   1   64.49    1.90
  -3   2  -1    9.13    1.62
   3  -2   1    7.07    0.98
   3  -2   1   10.21    0.95
  -4   2  -1   37.03    2.64
   4  -2   1   36.53    1.78
   4  -2   1   36.00    1.64
  -5   2  -1    2.34    1.46
   5  -2   1    1.49    0.85
   5  -2   1    3.03    0.92
  -6   2  -1    3.53    1.65
   6  -2   1    1.63    0.85
   6  -2   1    2.52    1.02
  -7   2  -1    0.56    1.65
   7  -2   1    0.00    0.79
   7  -2   1    0.79    1.03
  -8   2  -1   16.50    2.74
   8  -2   1   18.00    1.89
   8  -2   1   18.48    2.05
  -9   2  -1   19.36    3.04
   9  -2   1   23.52    2.18
   9  -2   1   22.06    1.87
 -10   2  -1   53.20    4.41
  10  -2   1   59.76    2.88
  10  -2   1   56.49    3.13
 -11   2  -1   19.44    3.33
  11  -2   1   25.92    2.47
  11  -2   1   23.65    2.58
 -12   2  -1   16.01    3.26
  12  -2   1   19.56    2.53
  12  -2   1   23.14    2.36
 -13   2  -1    7.89    2.89
  13  -2   1    9.37    2.15
  13  -2   1   14.61    2.00
 -14   2  -1    6.12    2.86
  14  -2   1    3.81    2.82
 -15   2  -1   11.35    3.81
 -16   2  -1    4.39    3.05
 -17   2  -1   -1.81    3.08
 -19  -1   1    8.49    3.76
  18   1  -1    0.89    2.22
 -18  -1   1    2.93    3.14
  17   1  -1   15.35    3.19
 -17  -1   1   17.22    4.03
  16   1  -1    8.19    2.49
 -16  -1   1    6.37    2.86
  15   1  -1   12.72    2.75
 -15  -1   1    7.67    3.05
  14   1  -1    6.69    2.33
 -14  -1   1    6.45    2.48
  13   1  -1    2.07    0.96
  13   1  -1    3.68    1.98
 -13  -1   1    2.29    2.12
  12   1  -1    1.12    0.88
  12   1  -1   -0.36    1.38
 -12  -1   1    1.67    2.06
  11   1  -1    5.37    1.15
  11   1  -1    4.49    1.84
 -11  -1   1    3.24    2.00
  10   1  -1    2.70    1.72
  10   1  -1    0.67    0.78
 -10  -1   1    0.05    1.56
   9   1  -1   10.26    1.90
  -9  -1   1   13.93    1.53
  -9  -1   1    7.95    1.96
   8   1  -1   39.48    2.80
  -8  -1   1   40.65    2.90
  -8  -1   1   36.77    1.84
   7   1  -1   64.73    3.20
  -7  -1   1   61.44    3.12
  -7  -1   1   62.17    2.22
   6   1  -1  211.85    6.09
  -6  -1   1  208.08    5.93
  -6  -1   1  212.68    4.88
   5   1  -1   94.09    3.39
  -5  -1   1   97.15    3.35
  -5  -1   1   94.88    2.58
   4   1  -1   95.96    3.23
  -4  -1   1   95.68    3.04
  -4  -1   1   93.02    2.41
   3   1  -1  281.15    6.82
  -3  -1   1  283.15    6.44
  -3  -1   1  276.86    5.75
   2   1  -1   91.74    2.74
  -2  -1   1   97.11    2.49
  -2  -1   1  103.80    2.28
   1   1  -1  154.38    3.32
   1   1  -1  146.38    3.58
  -1  -1   1  146.64    3.18
   0   1  -1   67.10    1.80
   0   1  -1   73.37    1.82
   0  -1   1   73.32    1.92
   0  -1   1   69.30    1.74
  -1   1  -1   33.13    1.41
   1  -1   1   31.47    1.01
   1  -1   1   31.07    1.11
  -2   1  -1    1.63    0.98
   2  -1   1    0.55    0.53
   2  -1   1    0.66    0.56
  -3   1  -1   43.85    2.39
   3  -1   1   43.64    1.62
   3  -1   1   42.53    1.72
  -4   1  -1   -0.89    1.10
   4  -1   1    0.31    0.60
   4  -1   1    1.15    0.82
  -5   1  -1   11.25    1.83
   5  -1   1   12.66    1.19
   5  -1   1   13.72    1.47
  -6   1  -1    7.36    1.98
   6  -1   1    7.55    1.09
   6  -1   1    7.81    1.36
  -7   1  -1   31.23    2.97
   7  -1   1   23.62    1.99
   7  -1   1   25.42    1.61
  -8   1  -1    7.30    2.16
   8  -1   1   10.46    1.74
   8  -1   1   12.56    1.48
  -9   1  -1   24.94    3.28
   9  -1   1   19.72    1.68
   9  -1   1   22.85    2.38
 -10   1  -1   49.18    4.23
  10  -1   1   50.04    3.18
  10  -1   1   46.23    2.39
 -11   1  -1   27.20    3.62
  11  -1   1   31.76    2.13
  11  -1   1   31.64    2.71
 -12   1  -1   48.97    4.27
  12  -1   1   45.65    3.22
  12  -1   1   49.45    2.66
 -13   1  -1   15.80    3.55
  13  -1   1   17.46    2.57
  13  -1   1   18.10    2.04
 -14   1  -1   16.59    3.54
  14  -1   1   15.72    2.62
 -15   1  -1    7.13    3.15
  15  -1   1    5.83    2.04
 -16   1  -1    4.36    3.33
 -17   1  -1    7.58    3.73
 -18   1  -1    1.29    3.31
 -18   0   1    8.50    3.56
  17   0  -1   12.28    2.85
 -17   0   1   18.74    3.97
  16   0  -1   17.13    3.03
 -16   0   1   12.31    3.73
  15   0  -1    6.92    2.36
 -15   0   1    7.72    3.18
  14   0  -1    5.85    2.14
 -14   0   1    4.36    2.76
  13   0  -1    5.13    1.98
  13   0  -1    7.17    1.40
 -13   0   1   11.15    3.11
  12   0  -1    1.15    0.91
  12   0  -1   -1.23    1.48
 -12   0   1   -1.55    1.77
  11   0  -1   -0.24    0.81
  11   0  -1    1.49    1.59
 -11   0   1   -1.55    1.71
  10   0  -1   20.72    1.67
  10   0  -1   22.82    2.68
 -10   0   1   23.52    3.08
   9   0  -1   25.33    2.58
   9   0  -1   25.01    1.65
  -9   0   1   20.98    2.74
   8   0  -1   55.80    3.07
  -8   0   1   55.30    3.29
   7   0  -1   94.59    3.76
  -7   0   1  100.95    3.97
  -7   0   1   93.28    3.02
   6   0  -1  210.88    5.95
  -6   0   1  203.74    4.95
  -6   0   1  200.06    6.00
   5   0  -1   99.56    3.42
  -5   0   1   97.08    2.79
  -5   0   1  100.37    3.53
   4   0  -1    4.96    1.22
  -4   0   1    4.99    0.84
  -4   0   1    2.89    1.05
   3   0  -1   19.97    1.38
  -3   0   1   18.18    1.01
  -3   0   1   16.90    1.26
   2   0  -1  116.61    3.10
  -2   0   1  113.50    2.62
  -2   0   1  113.83    2.90
   1   0  -1   64.04    1.57
   1   0  -1   71.81    1.82
  -1   0   1   63.08    1.58
  -1   0   1   62.91    1.55
   0   0  -1    0.16    0.20
   0   0  -1   -0.01    0.06
   0   0   1    0.07    0.09
   0   0   1   -0.05    0.15
  -1   0  -1  144.13    3.29
   1   0   1  140.74    3.31
   1   0   1  144.33    2.96
  -2   0  -1   10.57    0.95
   2   0   1   11.23    0.62
   2   0   1   11.55    0.84
  -3   0  -1    4.06    1.02
   3   0   1    4.94    0.65
   3   0   1    5.28    0.95
  -4   0  -1    9.03    1.46
   4   0   1    9.14    1.23
   4   0   1    8.37    0.84
  -5   0  -1   23.89    2.17
   5   0   1   20.27    1.68
   5   0   1   21.03    1.16
  -6   0  -1    2.91    1.37
   6   0   1    3.66    0.75
   6   0   1    2.93    1.16
  -7   0  -1   42.25    2.78
   7   0   1   45.75    2.51
   7   0   1   45.49    1.90
  -8   0  -1   58.28    3.68
   8   0   1   62.56    3.06
   8   0   1   61.00    2.29
  -9   0  -1   57.05    3.72
   9   0   1   53.04    3.06
   9   0   1   52.72    2.30
 -10   0  -1   43.58    3.62
  10   0   1   47.05    3.11
  10   0   1   45.77    2.21
 -11   0  -1   89.13    5.03
  11   0   1   81.04    4.11
  11   0   1   81.05    3.16
 -12   0  -1   17.25    3.12
  12   0   1   19.88    1.76
  12   0   1   19.76    2.68
 -13   0  -1   45.72    4.26
  13   0   1   44.10    2.45
  13   0   1   44.00    3.38
  14   0   1   19.13    2.79
 -15   0  -1    4.22    2.68
  15   0   1    5.04    2.10
 -16   0  -1    4.13    2.85
  16   0   1    3.01    2.18
 -17   0  -1    4.13    3.39
  17   0   1    2.00    2.86
 -18   0  -1    3.45    3.48
 -18   1   1    3.63    3.46
 -17   1   1   13.71    4.11
  16  -1  -1    9.75    3.26
 -16   1   1   11.75    3.76
  15  -1  -1    7.07    2.24
 -15   1   1    1.86    2.95
  14  -1  -1   10.63    2.39
 -14   1   1    1.49    2.63
  13  -1  -1    4.25    1.29
  13  -1  -1    3.89    1.86
 -13   1   1    1.73    2.27
  12  -1  -1   -0.61    0.83
  12  -1  -1    1.13    1.65
 -12   1   1    2.33    2.38
  11  -1  -1    1.93    1.01
  11  -1  -1    1.16    1.52
 -11   1   1   -0.35    1.84
  10  -1  -1   14.23    2.25
  10  -1  -1   13.99    1.73
 -10   1   1   14.23    2.70
   9  -1  -1   17.60    1.80
   9  -1  -1   19.06    2.34
  -9   1   1   14.55    2.58
   8  -1  -1    6.47    1.67
   8  -1  -1    6.16    1.14
  -8   1   1    5.37    1.93
   7  -1  -1    5.01    1.03
   7  -1  -1    4.77    1.33
  -7   1   1    5.73    1.90
   6  -1  -1   26.61    1.96
  -6   1   1   29.05    1.73
  -6   1   1   26.75    2.50
   5  -1  -1   79.22    3.04
  -5   1   1   79.81    2.68
  -5   1   1   81.26    3.36
   4  -1  -1  345.18    8.28
  -4   1   1  339.74    7.48
  -4   1   1  351.67    8.54
   3  -1  -1  275.65    6.63
  -3   1   1  282.76    6.84
  -3   1   1  275.32    6.08
   2  -1  -1  420.25    9.23
  -2   1   1  422.02    9.18
  -2   1   1  403.10    8.42
   1  -1  -1  154.72    3.58
  -1   1   1  155.62    3.60
  -1   1   1  149.19    3.34
   0  -1  -1  299.08    6.59
   0   1   1  327.81    7.26
   0   1   1  325.30    7.52
   0   1   1  312.03    6.46
  -1  -1  -1  102.62    2.37
  -1  -1  -1  136.13    2.77
  -2  -1  -1    2.28    0.24
  -2  -1  -1    1.29    0.54
   2   1   1    1.19    0.58
   2   1   1    2.09    0.25
  -3  -1  -1   -0.88    0.61
   3   1   1   -0.43    0.28
   3   1   1    0.81    0.83
  -4  -1  -1   -0.98    0.78
   4   1   1    0.05    0.38
   4   1   1    0.78    0.99
  -5  -1  -1   62.89    2.71
   5   1   1   65.20    2.63
   5   1   1   66.32    1.82
  -6  -1  -1   25.77    2.01
   6   1   1   24.47    1.98
   6   1   1   22.85    1.12
  -7  -1  -1   -0.43    1.11
   7   1   1   -0.17    0.48
   7   1   1    0.38    1.14
  -8  -1  -1   85.67    3.95
   8   1   1   87.65    2.62
   8   1   1   83.20    3.73
  -9  -1  -1   88.62    4.25
   9   1   1   87.72    4.02
   9   1   1   97.44    2.90
 -10  -1  -1   39.08    3.31
  10   1   1   46.04    3.08
  10   1   1   41.19    1.93
 -11  -1  -1   91.53    4.87
  11   1   1   85.40    4.33
  11   1   1   87.61    3.01
 -12  -1  -1   34.20    4.05
  12   1   1   32.18    1.92
  12   1   1   33.22    3.33
 -13  -1  -1   36.00    4.17
  13   1   1   32.57    3.20
 -14  -1  -1   29.12    4.27
  14   1   1   23.27    3.24
 -15  -1  -1   13.22    3.18
  15   1   1    6.08    2.24
 -16  -1  -1    7.32    3.24
  16   1   1    4.93    2.34
 -17  -1  -1    2.70    3.15
  17   1   1    4.50    2.44
 -18  -1  -1    3.29    3.29
  18   1   1    2.87    2.15
 -19  -1  -1   -1.22    2.79
 -17   2   1   25.03    4.91
 -16   2   1    4.75    3.18
 -15   2   1   21.48    4.14
  14  -2  -1    1.83    1.74
  14  -2  -1    2.86    1.44
 -14   2   1    0.55    2.35
  13  -2  -1   -0.82    1.38
  13  -2  -1    0.27    1.05
 -13   2   1   -1.05    2.38
  12  -2  -1    0.35    1.43
  12  -2  -1    0.17    1.05
 -12   2   1    0.36    2.39
  11  -2  -1    3.75    1.22
  11  -2  -1    1.97    1.61
 -11   2   1    5.29    2.59
  10  -2  -1    1.09    1.38
  10  -2  -1    1.21    1.02
 -10   2   1    2.46    2.02
   9  -2  -1   18.13    1.99
   9  -2  -1   18.01    2.25
  -9   2   1   20.87    3.16
   8  -2  -1    3.34    1.06
   8  -2  -1    2.38    1.37
  -8   2   1    3.62    2.13
   7  -2  -1   10.52    1.40
   7  -2  -1   10.34    1.59
  -7   2   1    7.38    2.06
   6  -2  -1   63.42    2.76
   6  -2  -1   62.00    2.52
  -6   2   1   67.68    3.42
   5  -2  -1   35.96    1.86
   5  -2  -1   33.85    1.90
  -5   2   1   39.15    2.79
   4  -2  -1  445.94   10.40
  -4   2   1  463.28   10.89
  -4   2   1  443.14    9.77
   3  -2  -1  153.45    4.00
  -3   2   1  151.56    4.46
  -3   2   1  150.37    3.97
   2  -2  -1   16.53    1.09
  -2   2   1   16.99    1.45
  -2   2   1   16.26    1.29
   1  -2  -1  171.90    3.98
  -1   2   1  177.40    4.05
  -1   2   1  176.33    4.33
   0  -2  -1    0.54    0.29
   0   2   1    1.03    0.44
   0   2   1    0.85    0.31
   0   2   1    1.58    0.56
   1   2   1   10.03    0.68
   1   2   1   11.31    0.63
   1   2   1    9.47    0.76
  -2  -2  -1   -0.25    0.22
  -2  -2  -1   -0.07    0.23
   2   2   1   -0.73    0.51
   2   2   1    0.29    0.53
  -3  -2  -1   53.18    1.99
   3   2   1   54.33    2.10
  -4  -2  -1    9.91    1.25
   4   2   1    9.46    1.40
   4   2   1    7.24    0.37
  -5  -2  -1    1.70    0.90
   5   2   1   -0.45    0.97
   5   2   1   -0.41    0.29
  -6  -2  -1   48.59    2.49
   6   2   1   51.45    2.63
   6   2   1   52.67    1.48
  -7  -2  -1   65.80    3.08
   7   2   1   68.99    1.94
   7   2   1   69.88    3.25
  -8  -2  -1   79.16    3.64
   8   2   1   78.65    3.50
   8   2   1   81.02    2.28
  -9  -2  -1   93.94    4.31
   9   2   1   91.92    2.66
   9   2   1   91.87    4.07
 -10  -2  -1  133.70    5.62
  10   2   1  130.14    3.53
  10   2   1  132.07    5.31
 -11  -2  -1   22.57    3.07
  11   2   1   21.98    1.39
  11   2   1   17.51    2.44
 -12  -2  -1   51.34    4.19
  12   2   1   48.22    3.35
  12   2   1   47.07    2.06
 -13  -2  -1   27.73    3.79
  13   2   1   19.38    2.86
 -14  -2  -1   21.19    3.71
  14   2   1   25.76    3.18
 -15  -2  -1   27.81    4.30
  15   2   1   26.44    3.45
 -16  -2  -1    4.54    2.92
  16   2   1    4.78    2.33
 -17  -2  -1    3.45    2.85
  17   2   1    3.30    2.25
 -18  -2  -1    0.12    2.59
  18   2   1    2.78    2.34
 -19  -2  -1    2.20    3.17
  19   2   1    1.35    2.20
 -17   3   1    7.99    3.74
 -16   3   1    3.22    2.92
 -15   3   1    6.85    3.26
  14  -3  -1    3.67    1.58
 -14   3   1    4.22    3.06
  13  -3  -1    0.19    1.18
 -13   3   1   -0.74    2.48
  12  -3  -1    2.20    1.32
  12  -3  -1    1.53    1.49
 -12   3   1   -0.48    2.10
  11  -3  -1    3.61    1.61
 -11   3   1    1.36    2.43
  10  -3  -1    5.85    1.64
  10  -3  -1    5.77    1.44
 -10   3   1    5.78    2.45
   9  -3  -1    1.13    1.05
   9  -3  -1    1.33    1.31
  -9   3   1    1.08    2.12
   8  -3  -1    7.12    1.48
   8  -3  -1    5.89    1.29
  -8   3   1    7.55    2.21
   7  -3  -1   16.44    1.81
   7  -3  -1   17.46    1.85
  -7   3   1   15.96    2.67
   6  -3  -1   42.07    2.19
   6  -3  -1   41.10    2.19
  -6   3   1   43.00    3.25
   5  -3  -1  157.79    4.50
   5  -3  -1  150.61    4.35
  -5   3   1  152.57    5.33
   4  -3  -1  235.14    5.80
   4  -3  -1  228.27    5.84
  -4   3   1  235.39    6.64
   3  -3  -1  163.67    4.38
   3  -3  -1  162.38    4.13
  -3   3   1  163.06    4.92
   2  -3  -1  100.36    3.03
  -2   3   1  109.74    3.57
   1  -3  -1    2.47    0.50
   1  -3  -1    3.47    0.76
  -1   3   1    2.81    1.04
   0  -3  -1   93.65    2.27
   0  -3  -1   94.45    2.58
   0   3   1   96.77    3.00
   0   3   1   94.84    2.27
  -1  -3  -1    0.03    0.50
   1   3   1    0.27    0.75
   1   3   1    0.81    0.46
  -2  -3  -1   14.49    0.82
   2   3   1   13.01    1.23
   2   3   1   12.05    1.00
  -3  -3  -1   56.08    1.36
   3   3   1   52.16    2.14
   3   3   1   54.76    2.15
  -4  -3  -1   58.53    2.28
   4   3   1   55.79    2.38
  -5  -3  -1   73.55    2.78
   5   3   1   69.67    3.00
  -6  -3  -1   34.63    2.10
   6   3   1   39.00    1.00
   6   3   1   37.64    0.98
   6   3   1   36.78    2.41
  -7  -3  -1   41.77    2.42
   7   3   1   44.22    1.23
   7   3   1   38.53    2.59
  -8  -3  -1  124.16    4.60
   8   3   1  109.80    4.40
   8   3   1  124.71    2.82
  -9  -3  -1   89.13    4.05
   9   3   1   74.43    3.71
   9   3   1   85.25    2.23
 -10  -3  -1   64.28    3.83
  10   3   1   69.36    3.77
  10   3   1   71.31    2.10
 -11  -3  -1   68.07    3.96
  11   3   1   66.30    4.03
  11   3   1   69.08    2.16
 -12  -3  -1   18.49    2.88
  12   3   1   15.33    1.19
  12   3   1   12.46    2.29
 -13  -3  -1   32.62    3.75
  13   3   1   29.53    3.30
 -14  -3  -1   35.28    4.34
  14   3   1   24.68    3.18
 -15  -3  -1    6.60    2.61
  15   3   1   14.67    2.77
 -16  -3  -1   11.09    3.47
  16   3   1    7.84    2.62
 -17  -3  -1    8.69    3.60
  17   3   1    2.38    2.28
 -18  -3  -1    2.36    2.84
  18   3   1    2.55    2.31
 -19  -3  -1    6.09    3.31
  19   3   1    4.37    2.83
 -16   4   1    5.69    3.27
 -15   4   1    2.77    2.85
  14  -4  -1    4.79    1.71
 -14   4   1    2.27    2.98
  13  -4  -1    0.83    1.36
 -13   4   1    1.63    2.79
  12  -4  -1    1.34    1.34
 -12   4   1   -0.38    2.06
  11  -4  -1    0.38    1.21
  11  -4  -1    2.72    1.47
 -11   4   1    2.74    2.21
  10  -4  -1    5.71    1.59
  10  -4  -1    7.66    1.68
 -10   4   1    4.09    2.17
   9  -4  -1   25.05    2.23
   9  -4  -1   22.66    2.34
  -9   4   1   28.34    3.62
   8  -4  -1   28.97    2.26
   8  -4  -1   31.86    2.22
  -8   4   1   34.95    3.64
   7  -4  -1   45.36    2.56
   7  -4  -1   46.93    2.43
  -7   4   1   49.75    3.77
   6  -4  -1   74.02    2.81
   6  -4  -1   72.06    3.06
  -6   4   1   72.83    3.88
   5  -4  -1   66.95    2.94
   5  -4  -1   74.18    2.58
  -5   4   1   73.63    3.73
   4  -4  -1  117.38    3.35
   4  -4  -1  117.04    3.80
  -4   4   1  124.33    4.45
   3  -4  -1  140.58    4.17
   3  -4  -1  143.84    3.62
  -3   4   1  147.23    4.76
   2  -4  -1   23.49    1.53
   2  -4  -1   22.68    0.96
  -2   4   1   22.48    1.97
   1  -4  -1   37.18    1.82
   1  -4  -1   34.44    0.95
   1  -4  -1   34.11    1.00
  -1   4   1   34.20    2.11
   0  -4  -1   85.52    2.06
   0  -4  -1   84.81    2.60
   0   4   1   77.80    1.99
   0   4   1   75.13    2.89
  -1  -4  -1   94.66    2.65
   1   4   1   93.32    3.11
   1   4   1   92.14    2.47
  -2  -4  -1   61.26    1.90
   2   4   1   59.29    2.39
   2   4   1   61.15    2.10
  -3  -4  -1   42.67    1.43
   3   4   1   44.72    2.03
   3   4   1   41.85    1.93
  -4  -4  -1    4.17    0.54
   4   4   1    3.01    1.05
   4   4   1    3.17    1.14
  -5  -4  -1    0.70    0.36
  -5  -4  -1    0.29    0.80
   5   4   1    0.40    1.05
  -6  -4  -1   99.26    3.60
   6   4   1  107.75    3.89
   7   4   1  102.39    4.08
  -8  -4  -1  104.33    4.06
   8   4   1  103.58    4.18
  -9  -4  -1   73.85    3.53
   9   4   1   73.55    1.76
   9   4   1   69.04    3.63
 -10  -4  -1   59.14    3.50
  10   4   1   60.01    1.64
  10   4   1   58.26    3.65
 -11  -4  -1   60.53    3.74
  11   4   1   61.85    1.79
  11   4   1   66.85    4.09
 -12  -4  -1   21.80    2.97
  12   4   1   16.20    2.59
 -13  -4  -1   41.40    4.23
  13   4   1   32.42    3.12
 -14  -4  -1   20.95    3.44
  14   4   1   23.91    3.45
 -15  -4  -1   37.30    4.48
  15   4   1   33.71    3.97
 -16  -4  -1    6.90    2.91
  16   4   1    7.62    2.45
 -17  -4  -1    1.58    2.48
  17   4   1   -1.09    2.05
 -18  -4  -1    4.92    3.29
  18   4   1    1.08    2.33
 -19  -4  -1    2.66    3.45
  19   4   1    3.90    2.49
 -20  -4  -1    4.41    2.94
  20   4   1    2.95    2.73
 -16   5   1    6.70    3.42
 -15   5   1    5.36    3.31
  14  -5  -1    2.12    1.59
 -14   5   1    0.06    2.96
  13  -5  -1    7.07    1.88
 -13   5   1   -1.07    2.31
  12  -5  -1    0.10    1.35
 -12   5   1    1.79    2.37
  11  -5  -1    3.15    1.49
 -11   5   1    0.63    2.26
  10  -5  -1    1.87    1.41
 -10   5   1    2.28    2.49
   9  -5  -1    6.30    1.63
   9  -5  -1    7.31    1.44
  -9   5   1    5.68    2.55
   8  -5  -1   46.57    2.82
   8  -5  -1   49.16    2.53
  -8   5   1   47.14    3.79
   7  -5  -1   48.57    2.33
   7  -5  -1   39.62    2.58
  -7   5   1   48.96    3.68
   6  -5  -1   83.06    3.56
   6  -5  -1   83.72    2.94
  -6   5   1   86.34    4.58
   5  -5  -1  119.02    4.21
   5  -5  -1  127.03    3.54
  -5   5   1  126.94    5.19
   4  -5  -1   52.08    2.54
   4  -5  -1   61.07    1.97
  -4   5   1   55.00    3.15
   3  -5  -1   39.52    2.08
   3  -5  -1   30.22    1.20
  -3   5   1   42.26    2.67
   2  -5  -1  122.64    3.82
  -2   5   1  123.39    4.30
   1  -5  -1   30.48    1.74
  -1   5   1   28.20    2.19
   0  -5  -1   13.77    1.41
   0  -5  -1   15.53    0.73
   0   5   1   18.38    1.78
   0   5   1   14.45    0.68
  -1  -5  -1    6.03    1.03
   1   5   1    6.87    1.33
   1   5   1    4.87    0.68
  -2  -5  -1   -0.25    0.66
   2   5   1    0.45    0.69
   2   5   1   -2.08    0.89
  -3  -5  -1   33.73    1.51
   3   5   1   37.11    1.88
   3   5   1   36.05    2.09
  -4  -5  -1    2.88    0.66
   4   5   1    2.42    0.98
   4   5   1    4.01    1.22
  -5  -5  -1   29.76    1.12
   5   5   1   27.13    1.92
   5   5   1   28.05    1.96
  -6  -5  -1   47.74    2.36
  -6  -5  -1   40.86    1.26
   6   5   1   50.33    2.63
  -7  -5  -1  135.15    4.58
   7   5   1  129.59    4.75
  -8  -5  -1   98.37    4.02
   8   5   1  103.89    4.21
  -9  -5  -1   23.38    2.18
   9   5   1   29.27    2.76
 -10  -5  -1   59.61    3.50
  10   5   1   61.25    3.75
 -11  -5  -1   23.38    2.77
  11   5   1   32.51    3.48
 -12  -5  -1   45.91    3.37
  12   5   1   49.43    3.62
 -13  -5  -1   31.73    3.43
  13   5   1   28.33    3.44
 -14  -5  -1    9.24    2.65
  14   5   1    9.45    2.38
 -15  -5  -1    7.66    2.40
  15   5   1    8.28    2.44
 -16  -5  -1   10.35    3.06
  16   5   1    6.69    2.52
 -17  -5  -1    2.98    2.40
  17   5   1    0.09    2.05
 -18  -5  -1   -1.81    2.23
  18   5   1   -0.53    2.13
 -19  -5  -1    3.22    2.99
  19   5   1   -0.94    2.31
 -20  -5  -1    3.20    3.45
  20   5   1   -1.47    2.22
 -15   6   1    0.88    2.57
  14  -6  -1    4.77    1.92
 -14   6   1   -1.11    2.65
  13  -6  -1   -0.65    1.42
 -13   6   1    2.48    2.92
  12  -6  -1   -0.25    1.38
 -12   6   1   -0.70    2.56
  11  -6  -1    3.46    1.63
 -11   6   1   -0.03    2.39
  10  -6  -1   14.48    2.28
 -10   6   1   10.10    2.85
   9  -6  -1   21.62    2.64
  -9   6   1   14.53    3.13
   8  -6  -1   34.89    2.64
  -8   6   1   35.21    3.80
   7  -6  -1   71.44    3.13
   7  -6  -1   75.74    3.58
  -7   6   1   64.67    4.30
   6  -6  -1   73.65    2.50
   6  -6  -1   71.37    3.41
  -6   6   1   67.90    4.09
   5  -6  -1   32.35    1.45
   5  -6  -1   32.95    2.32
  -5   6   1   28.91    3.07
   4  -6  -1   71.28    3.22
   4  -6  -1   74.73    2.01
  -4   6   1   72.28    3.85
   3  -6  -1    0.16    0.85
  -3   6   1    0.57    1.39
   2  -6  -1    8.24    1.30
  -2   6   1   11.16    1.94
   1  -6  -1   32.92    1.94
  -1   6   1   36.12    2.41
   0  -6  -1   21.53    0.77
   0  -6  -1   23.97    1.62
   0   6   1   19.61    2.05
  -1  -6  -1  114.82    3.53
   1   6   1  114.62    2.95
   1   6   1  119.24    4.05
  -2  -6  -1   20.49    1.46
   2   6   1   20.21    1.31
   2   6   1   19.34    1.79
  -3  -6  -1    4.49    0.91
   3   6   1    6.09    1.47
   3   6   1    5.31    1.04
  -4  -6  -1    8.88    0.99
   4   6   1    8.03    1.42
   4   6   1    8.69    1.38
  -5  -6  -1   22.60    1.16
   5   6   1   20.89    1.80
   5   6   1   21.45    1.89
  -6  -6  -1   82.68    2.21
  -6  -6  -1   84.63    3.40
   6   6   1   84.30    3.53
  -7  -6  -1  106.09    3.97
  -7  -6  -1  112.55    2.60
   7   6   1  109.95    4.21
  -8  -6  -1   70.69    3.42
   8   6   1   71.67    3.63
  -9  -6  -1   21.35    2.30
   9   6   1   29.36    2.96
 -10  -6  -1   25.74    2.42
  10   6   1   28.06    2.97
 -11  -6  -1   22.11    2.71
  11   6   1   21.49    2.77
 -12  -6  -1   33.38    3.39
  12   6   1   35.50    3.28
 -13  -6  -1    8.89    2.26
  13   6   1    7.53    2.39
 -14  -6  -1   16.06    2.82
  14   6   1   17.58    2.91
 -15  -6  -1    0.45    2.04
  15   6   1    1.99    2.15
 -16  -6  -1    2.84    2.09
  16   6   1    1.15    2.24
 -17  -6  -1    4.18    2.65
  17   6   1    8.97    3.01
 -18  -6  -1    1.04    2.43
  18   6   1   -2.40    2.34
 -19  -6  -1    3.40    2.87
  19   6   1    1.32    2.53
 -20  -6  -1    3.12    3.09
  20   6   1    4.88    2.60
  14  -7  -1    3.40    1.71
 -14   7   1   -1.79    2.86
  13  -7  -1    0.97    1.57
 -13   7   1    1.27    2.93
  12  -7  -1    2.72    1.62
 -12   7   1   -1.61    2.52
  11  -7  -1   -0.04    1.48
 -11   7   1   -1.82    2.03
  10  -7  -1    6.27    1.82
 -10   7   1    5.12    2.71
   9  -7  -1   26.00    2.95
  -9   7   1   18.64    3.17
   8  -7  -1   40.22    3.02
  -8   7   1   39.09    4.24
   7  -7  -1   38.57    2.84
  -7   7   1   43.28    3.77
   6  -7  -1   65.74    3.40
  -6   7   1   69.04    4.30
   5  -7  -1   27.26    2.38
  -5   7   1   25.06    3.17
   4  -7  -1    6.47    1.61
  -4   7   1    7.62    2.09
   3  -7  -1   29.44    2.19
  -3   7   1   36.19    2.98
   2  -7  -1   15.22    1.78
  -2   7   1   19.04    2.42
   1  -7  -1   81.74    3.23
  -1   7   1   86.50    3.93
   0  -7  -1  101.55    3.59
   0   7   1  101.43    4.05
  -1  -7  -1   24.82    1.81
   1   7   1   25.70    1.10
   1   7   1   27.31    2.23
  -2  -7  -1   14.03    1.52
   2   7   1    9.92    1.68
   2   7   1   11.28    1.10
  -3  -7  -1   26.73    1.66
   3   7   1   30.65    2.22
   3   7   1   31.07    1.76
  -4  -7  -1  139.99    3.88
   4   7   1  141.82    4.63
   4   7   1  142.65    4.33
  -5  -7  -1   42.99    1.80
   5   7   1   43.94    2.44
   5   7   1   45.14    2.58
  -6  -7  -1   52.67    1.87
   6   7   1   54.41    2.96
   6   7   1   51.04    2.84
  -7  -7  -1   38.50    2.37
  -7  -7  -1   37.92    1.46
   7   7   1   42.36    2.63
  -8  -7  -1   17.05    2.04
  -8  -7  -1   20.02    1.03
   8   7   1   22.42    2.47
  -9  -7  -1   11.26    1.97
  -9  -7  -1    8.53    0.65
   9   7   1    9.80    2.09
 -10  -7  -1   27.01    2.44
  10   7   1   36.64    3.59
 -11  -7  -1   37.09    2.88
  11   7   1   38.23    3.22
 -12  -7  -1   21.72    2.72
  12   7   1   19.98    2.86
 -13  -7  -1   15.88    2.75
  13   7   1   15.38    2.82
 -14  -7  -1    3.73    1.83
  14   7   1    2.63    1.93
 -15  -7  -1    2.47    2.12
  15   7   1   -0.15    2.17
 -16  -7  -1    3.86    2.29
  16   7   1    0.28    2.23
 -17  -7  -1    0.21    1.88
  17   7   1   -0.42    2.08
 -18  -7  -1    5.33    2.81
  18   7   1    0.43    2.21
 -19  -7  -1    5.13    2.83
  19   7   1   -0.46    2.19
 -20  -7  -1   11.21    3.72
  20   7   1    6.66    3.19
 -14   8   1    1.84    3.18
  13  -8  -1    2.10    1.88
 -13   8   1   -2.23    2.61
  12  -8  -1    3.13    1.76
 -12   8   1    5.58    3.42
  11  -8  -1    6.28    1.87
 -11   8   1    7.37    3.10
  10  -8  -1    8.19    2.16
 -10   8   1   10.51    3.08
   9  -8  -1   17.17    2.61
  -9   8   1   11.97    3.01
   8  -8  -1   31.51    3.26
  -8   8   1   28.52    3.94
   7  -8  -1   22.59    2.72
   6  -8  -1   33.84    3.26
  -6   8   1   28.93    3.67
   5  -8  -1   27.79    2.41
  -5   8   1   27.61    3.37
   4  -8  -1   26.58    2.35
  -4   8   1   26.92    3.31
   3  -8  -1   34.59    2.63
  -3   8   1   36.36    3.28
   2  -8  -1   28.59    2.70
  -2   8   1   25.70    2.82
   1  -8  -1   28.84    2.30
  -1   8   1   28.53    2.64
   0  -8  -1   51.08    2.66
   0   8   1   52.33    3.20
  -1  -8  -1   21.81    1.86
   1   8   1   27.19    2.78
   1   8   1   19.79    1.00
  -2  -8  -1   18.53    1.85
   2   8   1   19.87    2.28
   2   8   1   16.34    1.20
  -3  -8  -1   30.26    1.87
   3   8   1   27.98    1.70
   3   8   1   32.08    2.60
  -4  -8  -1   11.80    1.35
   4   8   1   15.67    1.99
  -5  -8  -1   31.77    1.69
   5   8   1   29.82    2.22
   5   8   1   27.84    2.32
  -6  -8  -1   26.78    1.54
   6   8   1   29.38    2.36
   6   8   1   28.06    2.31
  -7  -8  -1   12.33    1.08
   7   8   1   10.62    1.81
   7   8   1   13.48    2.04
  -8  -8  -1   72.73    3.59
  -8  -8  -1   74.68    2.27
   8   8   1   76.65    3.82
  -9  -8  -1   54.34    1.75
  -9  -8  -1   55.32    3.24
   9   8   1   54.18    3.47
 -10  -8  -1   25.24    2.73
 -10  -8  -1   21.30    0.90
  10   8   1   24.64    3.02
 -11  -8  -1   60.56    3.65
  11   8   1   60.50    4.07
 -12  -8  -1   34.00    2.92
  12   8   1   40.87    3.42
 -13  -8  -1   15.16    2.66
  13   8   1   13.81    2.72
 -14  -8  -1   19.89    3.15
  14   8   1   16.30    2.94
 -15  -8  -1    6.49    2.35
  15   8   1    5.96    2.30
 -16  -8  -1    2.18    2.05
  16   8   1    2.18    2.20
 -17  -8  -1    2.88    2.34
  17   8   1    0.47    2.49
 -18  -8  -1    5.15    2.63
  18   8   1    1.07    2.30
 -19  -8  -1    6.71    2.88
  19   8   1   -2.28    2.15
 -20  -8  -1    3.61    2.59
  20   8   1   -3.51    2.06
  13  -9  -1   -0.73    1.44
 -13   9   1   -1.09    2.67
  12  -9  -1    5.40    2.03
 -12   9   1    1.66    2.51
  11  -9  -1    3.75    1.93
 -11   9   1    2.55    2.73
  10  -9  -1    6.87    2.00
 -10   9   1    5.25    3.01
   9  -9  -1    4.02    1.84
  -9   9   1    6.46    2.70
   8  -9  -1   10.41    2.26
  -8   9   1    8.73    2.66
   7  -9  -1   17.37    2.66
  -7   9   1   17.52    3.13
   6  -9  -1   36.89    3.11
  -6   9   1   34.77    3.88
   5  -9  -1   13.04    2.27
  -5   9   1   12.45    2.62
   4  -9  -1   47.84    3.14
  -4   9   1   48.41    3.64
   3  -9  -1   34.74    2.59
  -3   9   1   35.85    3.43
   2  -9  -1   36.81    2.58
  -2   9   1   39.23    3.54
   1  -9  -1   29.90    2.71
  -1   9   1   24.68    2.98
   0  -9  -1   33.64    2.48
   0   9   1   34.35    3.44
  -1  -9  -1    8.78    1.69
   1   9   1    7.58    0.74
   1   9   1    8.59    1.94
  -2  -9  -1    4.67    1.27
   2   9   1    5.19    1.69
   2   9   1    3.33    0.79
  -3  -9  -1   20.28    1.97
   3   9   1   14.88    1.47
   3   9   1   23.23    2.68
  -4  -9  -1   60.48    2.71
   4   9   1   61.90    2.67
   4   9   1   57.60    3.32
  -5  -9  -1   26.34    1.76
   5   9   1   28.22    2.54
   5   9   1   25.21    2.02
  -6  -9  -1   19.36    1.71
   6   9   1   18.16    2.32
   6   9   1   20.22    2.19
  -7  -9  -1   62.35    2.38
   7   9   1   67.90    3.69
   7   9   1   62.73    3.42
  -8  -9  -1   -0.10    0.70
   8   9   1    0.25    1.39
   8   9   1   -0.71    1.32
  -9  -9  -1   41.35    2.89
  -9  -9  -1   40.57    1.65
   9   9   1   31.94    3.08
 -10  -9  -1   68.74    2.05
 -10  -9  -1   67.73    3.70
  10   9   1   61.77    3.84
 -11  -9  -1   12.15    2.41
  11   9   1   13.95    2.59
 -12  -9  -1   28.31    3.07
  12   9   1   28.29    3.37
 -13  -9  -1   23.65    2.95
  13   9   1   27.78    3.56
 -14  -9  -1   36.88    3.93
  14   9   1   38.34    3.61
 -15  -9  -1   12.84    2.80
  15   9   1   10.63    2.87
 -16  -9  -1   11.36    2.66
  16   9   1    6.75    2.95
 -17  -9  -1    2.02    2.05
  17   9   1    0.22    2.17
 -18  -9  -1    5.07    2.56
  18   9   1   -1.41    2.45
 -19  -9  -1    5.98    2.54
  19   9   1    2.29    2.77
 -20  -9  -1    6.78    3.00
  20   9   1   -2.56    2.52
  12 -10  -1    2.06    1.60
 -12  10   1    0.32    2.97
  11 -10  -1    3.93    1.85
 -11  10   1    4.95    3.23
  10 -10  -1    9.56    2.33
 -10  10   1    5.94    3.09
   9 -10  -1    7.14    2.07
  -9  10   1   11.55    3.35
   8 -10  -1   16.53    2.65
  -8  10   1   12.72    3.36
   7 -10  -1    8.13    2.14
   6 -10  -1   13.02    2.61
  -6  10   1   14.16    3.22
   5 -10  -1   19.30    2.81
  -5  10   1   15.81    2.97
   4 -10  -1   41.63    3.17
  -4  10   1   35.73    3.83
   3 -10  -1   30.07    2.57
  -3  10   1   31.46    3.60
   2 -10  -1   25.31    2.63
  -2  10   1   26.97    3.18
   1 -10  -1   19.06    2.44
  -1  10   1   20.94    3.01
   0 -10  -1    0.40    1.14
   0  10   1    3.31    1.83
  -1 -10  -1    1.01    1.09
   1  10   1   -0.17    1.67
  -2 -10  -1   -0.10    0.98
   2  10   1    2.65    1.75
   2  10   1    1.39    0.67
  -3 -10  -1    1.09    1.05
   3  10   1    0.25    0.83
   3  10   1    1.77    1.92
  -4 -10  -1    3.41    1.22
   4  10   1    4.19    1.21
   4  10   1    2.58    1.66
  -5 -10  -1   15.97    1.83
   5  10   1   14.01    2.40
   5  10   1   12.22    1.79
  -6 -10  -1    6.51    1.26
   6  10   1    3.55    1.44
   6  10   1    5.21    1.81
  -7 -10  -1   36.43    1.99
   7  10   1   34.50    2.88
   7  10   1   28.84    2.51
  -8 -10  -1   26.38    1.71
   8  10   1   31.42    2.60
   8  10   1   28.44    3.12
  -9 -10  -1   10.79    1.22
  -9 -10  -1   10.19    1.87
   9  10   1    7.12    2.01
 -10 -10  -1   47.84    1.84
 -10 -10  -1   45.21    3.21
  10  10   1   43.20    3.34
 -11 -10  -1   77.24    4.20
  11  10   1   84.71    4.69
 -12 -10  -1   36.03    3.03
  12  10   1   36.55    3.32
 -13 -10  -1   26.47    3.30
  13  10   1   35.62    4.05
 -14 -10  -1   18.94    2.91
  14  10   1   19.49    3.04
 -15 -10  -1    4.40    1.88
  15  10   1    7.14    2.40
 -16 -10  -1    7.16    2.30
  16  10   1    7.96    2.65
 -17 -10  -1    1.27    2.08
  17  10   1    0.39    2.23
 -18 -10  -1    4.16    2.43
  18  10   1    1.31    2.60
 -19 -10  -1    8.93    2.90
  19  10   1    3.22    2.62
 -20 -10  -1    9.68    2.96
  20  10   1    1.05    2.49
  11 -11  -1    2.14    1.61
 -11  11   1   -0.21    2.80
  10 -11  -1    3.25    1.92
 -10  11   1    3.93    3.11
   9 -11  -1    8.24    2.25
  -9  11   1    1.39    2.51
   8 -11  -1    2.30    1.80
  -8  11   1    2.69    2.49
   7 -11  -1   10.00    2.33
  -7  11   1   10.03    2.95
   6 -11  -1    9.67    2.32
  -6  11   1    4.10    2.43
   5 -11  -1   16.07    2.57
  -5  11   1   13.66    2.92
   4 -11  -1   37.33    3.66
  -4  11   1   33.39    3.95
   3 -11  -1   23.19    2.75
  -3  11   1   26.33    3.55
   2 -11  -1    1.53    1.26
  -2  11   1    3.52    1.91
   1 -11  -1    8.09    1.99
  -1  11   1   12.64    2.56
   0 -11  -1   -0.82    1.20
   0  11   1   -0.11    1.70
  -1 -11  -1    0.92    1.29
   1  11   1    0.53    1.87
  -2 -11  -1    5.28    1.43
   2  11   1    8.66    0.87
   2  11   1    4.01    1.97
  -3 -11  -1   -0.25    1.14
   3  11   1    0.49    0.81
   3  11   1   -0.31    1.80
  -4 -11  -1    0.41    1.05
   4  11   1   -0.14    1.79
   4  11   1    1.25    1.05
  -5 -11  -1    8.46    1.55
   5  11   1   11.96    1.71
   5  11   1    8.65    2.13
  -6 -11  -1   14.23    1.82
   6  11   1   12.20    2.33
   6  11   1   12.10    1.91
  -7 -11  -1   16.05    1.83
   7  11   1   15.30    2.85
   7  11   1   13.67    2.20
  -8 -11  -1   50.74    2.45
   8  11   1   54.08    3.30
   8  11   1   51.55    3.75
  -9 -11  -1   39.27    2.02
   9  11   1   38.53    3.11
   9  11   1   43.15    3.39
 -10 -11  -1   43.47    1.96
 -10 -11  -1   43.05    3.23
  10  11   1   42.98    3.44
 -11 -11  -1   38.36    3.16
  11  11   1   35.27    3.64
 -12 -11  -1   10.52    2.13
  12  11   1   14.73    2.55
 -13 -11  -1   17.60    2.71
  13  11   1   15.14    2.72
 -14 -11  -1   12.94    2.58
  14  11   1    8.67    2.35
 -15 -11  -1    5.46    1.99
  15  11   1    3.70    2.10
 -16 -11  -1   10.26    2.56
  16  11   1    8.65    2.91
 -17 -11  -1    0.89    2.02
  17  11   1    1.32    2.49
 -18 -11  -1    2.03    1.99
  18  11   1   -0.47    2.45
 -19 -11  -1    5.19    2.44
  19  11   1    1.19    2.46
 -20 -11  -1    1.41    2.16
  20  11   1    2.58    3.06
  10 -12  -1    3.34    1.83
 -10  12   1    5.87    3.29
   9 -12  -1    6.02    2.09
  -9  12   1    4.26    2.90
   8 -12  -1    9.68    2.38
  -8  12   1   10.51    3.31
   7 -12  -1    4.99    2.01
  -7  12   1    6.80    2.75
   6 -12  -1   11.07    2.49
  -6  12   1    7.52    3.19
   5 -12  -1    9.78    2.29
  -5  12   1   10.32    2.81
   4 -12  -1   28.07    3.32
  -4  12   1   26.75    3.98
   3 -12  -1   10.19    2.17
  -3  12   1   20.59    3.47
   2 -12  -1   11.19    2.22
  -2  12   1   10.75    2.89
   1 -12  -1    0.84    1.48
  -1  12   1    3.18    2.09
   0 -12  -1   -0.74    1.20
   0  12   1    0.34    1.93
  -1 -12  -1    1.05    1.34
   1  12   1    0.29    1.82
  -2 -12  -1    1.88    1.37
   2  12   1   -1.20    1.78
  -3 -12  -1    4.21    1.47
   3  12   1    5.94    2.19
  -4 -12  -1    0.88    1.24
   4  12   1    0.82    0.98
   4  12   1    0.68    1.86
  -5 -12  -1   -1.24    1.00
   5  12   1   -0.54    1.08
   5  12   1   -0.80    1.89
  -6 -12  -1   19.50    2.20
   6  12   1   23.95    2.41
   6  12   1   24.70    3.13
  -7 -12  -1   29.30    2.22
   7  12   1   26.82    2.41
   7  12   1   31.84    3.51
  -8 -12  -1   16.04    1.85
   8  12   1   15.91    2.71
   8  12   1   10.58    1.97
  -9 -12  -1   72.60    2.92
   9  12   1   73.05    4.48
   9  12   1   73.38    4.04
 -10 -12  -1   38.02    2.02
 -10 -12  -1   35.14    3.20
  10  12   1   41.35    3.34
 -11 -12  -1   39.80    3.26
  11  12   1   38.94    3.47
 -12 -12  -1   38.57    3.36
  12  12   1   44.92    3.75
 -13 -12  -1   12.60    2.70
  13  12   1    8.85    2.22
 -14 -12  -1    5.30    2.09
  14  12   1    0.62    1.68
 -15 -12  -1   -0.71    1.58
  15  12   1   -1.45    1.72
 -16 -12  -1    3.04    2.09
  16  12   1    6.20    2.83
 -17 -12  -1    1.63    2.13
  17  12   1    3.11    2.68
 -18 -12  -1    1.67    1.99
  18  12   1   -1.86    2.42
 -19 -12  -1    3.09    2.37
  19  12   1    0.29    2.65
 -20 -12  -1    4.05    2.54
  20  12   1    2.57    2.58
   9 -13  -1    4.17    2.04
  -9  13   1   -0.25    2.99
   8 -13  -1   12.66    2.54
  -8  13   1    8.29    3.17
   7 -13  -1   10.07    2.42
  -7  13   1   10.10    3.17
   6 -13  -1   12.71    2.64
  -6  13   1    9.44    3.30
   5 -13  -1   10.82    2.40
  -5  13   1    6.82    3.06
   4 -13  -1   19.62    2.94
  -4  13   1   17.83    3.33
   3 -13  -1    3.99    1.91
  -3  13   1    4.05    2.30
   2 -13  -1   15.97    2.74
  -2  13   1   13.21    3.01
   1 -13  -1    8.22    1.94
  -1  13   1    9.79    2.80
   0 -13  -1    0.41    1.50
   0  13   1    2.68    2.23
  -1 -13  -1    1.41    1.52
   1  13   1    2.51    2.01
  -2 -13  -1   -0.05    1.21
   2  13   1    2.93    2.02
  -3 -13  -1   -0.90    1.12
   3  13   1    0.81    2.04
  -4 -13  -1    8.42    1.92
   4  13   1    7.77    2.35
  -5 -13  -1    1.85    1.31
   5  13   1   -0.07    1.01
   5  13   1    4.84    2.19
  -6 -13  -1    4.24    1.47
   6  13   1    7.95    2.45
   6  13   1    3.49    1.41
  -7 -13  -1   68.56    3.34
   7  13   1   69.45    4.37
   7  13   1   67.49    3.52
  -8 -13  -1   34.02    2.41
   8  13   1   39.66    4.14
   8  13   1   40.06    3.04
  -9 -13  -1   60.02    2.89
   9  13   1   68.28    4.25
   9  13   1   63.29    3.78
 -10 -13  -1   44.65    2.35
  10  13   1   42.63    3.44
  10  13   1   43.83    3.95
 -11 -13  -1   18.17    2.76
  11  13   1   18.12    2.77
 -12 -13  -1   15.82    2.59
  12  13   1   11.93    2.43
 -13 -13  -1   12.17    2.48
  13  13   1   11.84    2.69
 -14 -13  -1    7.29    2.37
  14  13   1    3.16    2.00
 -15 -13  -1    3.19    2.07
  15  13   1    3.10    2.13
 -16 -13  -1    6.97    2.19
  16  13   1   10.20    2.88
 -17 -13  -1    2.32    2.12
  17  13   1    0.75    2.39
 -18 -13  -1    1.93    2.05
  18  13   1   -0.26    2.50
 -19 -13  -1    8.68    2.82
  19  13   1   -0.11    2.61
 -20 -13  -1    9.57    3.12
  20  13   1    3.05    3.08
  -8  14   1    3.88    3.16
   7 -14  -1   12.24    2.63
  -7  14   1    6.85    3.37
   6 -14  -1    8.25    2.37
  -6  14   1    5.69    2.86
   5 -14  -1    5.17    2.20
  -5  14   1    2.95    2.53
   4 -14  -1    6.83    2.27
  -4  14   1    4.72    2.68
   3 -14  -1   15.16    2.85
  -3  14   1   15.04    3.33
   2 -14  -1   12.81    2.63
  -2  14   1    5.70    2.52
   1 -14  -1    6.65    2.16
  -1  14   1    5.80    2.32
   0 -14  -1    4.41    1.85
   0  14   1    3.65    2.27
  -1 -14  -1    8.62    2.14
   1  14   1    8.59    2.59
  -2 -14  -1    1.87    1.56
   2  14   1   -1.82    1.69
  -3 -14  -1    0.17    1.34
   3  14   1   -1.61    1.70
  -4 -14  -1    7.13    1.86
   4  14   1    8.35    2.70
  -5 -14  -1   15.11    2.26
   5  14   1   14.58    3.10
  -6 -14  -1   22.95    2.57
   6  14   1   21.24    2.27
   6  14   1   22.60    3.33
  -7 -14  -1   28.78    2.79
   7  14   1   26.60    3.65
   7  14   1   26.34    2.65
  -8 -14  -1   59.61    3.19
   8  14   1   52.96    4.32
   8  14   1   50.54    3.30
  -9 -14  -1   22.99    2.31
   9  14   1   20.26    2.66
   9  14   1   16.15    2.96
 -10 -14  -1   12.00    1.82
  10  14   1   14.75    2.57
  10  14   1   15.05    2.94
 -11 -14  -1    9.33    2.21
  11  14   1    6.75    2.15
 -12 -14  -1   10.99    2.33
  12  14   1   11.25    2.61
 -13 -14  -1   20.06    3.17
  13  14   1   12.61    2.64
 -14 -14  -1    9.68    2.50
  14  14   1    9.57    2.81
 -15 -14  -1    6.99    2.44
  15  14   1    3.65    2.25
 -16 -14  -1    6.95    2.50
  16  14   1    6.12    2.57
 -17 -14  -1    2.00    2.03
  17  14   1   -0.97    2.16
 -18 -14  -1    2.03    2.15
  18  14   1   -0.76    2.42
 -19 -14  -1    8.91    2.83
  19  14   1    3.98    2.91
 -20 -14  -1    8.07    2.88
  20  14   1    4.15    3.03
   6 -15  -1    9.36    2.56
  -6  15   1   10.11    3.65
   5 -15  -1    9.52    2.60
  -5  15   1   10.19    3.18
   4 -15  -1   10.65    2.73
  -4  15   1    8.25    3.21
   3 -15  -1    7.57    2.39
  -3  15   1   10.64    3.31
   2 -15  -1   13.04    2.69
  -2  15   1   10.71    2.98
   1 -15  -1    8.52    2.33
  -1  15   1    6.24    2.55
   0 -15  -1    1.54    1.75
   0  15   1   -0.35    2.05
  -1 -15  -1    4.36    1.84
   1  15   1    0.93    2.30
  -2 -15  -1   -3.36    1.28
   2  15   1   -0.22    2.21
  -3 -15  -1    1.75    1.64
   3  15   1    2.22    2.18
  -4 -15  -1    5.88    1.90
   4  15   1    3.66    2.29
  -5 -15  -1    9.92    2.02
   5  15   1    4.54    2.56
  -6 -15  -1   29.00    3.11
   6  15   1   32.83    4.10
  -7 -15  -1   28.79    2.95
   7  15   1   28.93    3.88
  -8 -15  -1   26.61    2.82
   8  15   1   24.52    2.74
   8  15   1   24.89    3.78
  -9 -15  -1   18.35    2.31
   9  15   1   17.64    2.49
   9  15   1   13.19    2.86
 -10 -15  -1   12.69    2.86
  10  15   1   15.02    2.51
  10  15   1   11.79    2.93
  11  15   1   22.11    3.01
  11  15   1   15.02    3.13
 -12 -15  -1   21.83    3.40
  12  15   1   17.55    2.88
 -13 -15  -1    7.78    2.27
  13  15   1    8.72    2.50
 -14 -15  -1    9.05    2.64
  14  15   1    5.00    2.31
 -15 -15  -1    3.26    2.19
  15  15   1    1.47    2.24
 -16 -15  -1    3.11    2.24
  16  15   1   -0.97    2.20
 -17 -15  -1    0.96    1.94
  17  15   1    1.99    2.47
 -18 -15  -1    3.04    2.32
  18  15   1    0.15    2.42
 -19 -15  -1    0.75    2.10
  19  15   1   -0.45    2.17
   5 -16  -1   13.38    2.84
  -5  16   1   11.76    3.69
   4 -16  -1    9.22    2.73
  -4  16   1    7.93    3.39
   3 -16  -1    1.19    1.97
  -3  16   1   -0.90    2.48
   2 -16  -1    2.98    2.23
  -2  16   1    0.39    2.47
   1 -16  -1    1.05    2.07
  -1  16   1    1.86    2.61
   0 -16  -1    2.05    1.91
   0  16   1   -3.98    1.75
  -1 -16  -1    3.30    1.93
   1  16   1   -0.66    2.32
  -2 -16  -1    2.14    1.76
   2  16   1    0.69    2.17
  -3 -16  -1    3.69    1.88
   3  16   1    2.44    2.33
  -4 -16  -1    7.48    2.14
   4  16   1    5.98    2.81
  -5 -16  -1   21.49    3.01
   5  16   1   14.24    3.11
  -6 -16  -1   17.48    2.71
   6  16   1   21.94    3.72
  -7 -16  -1   29.07    3.23
   7  16   1   26.28    3.74
  -8 -16  -1   24.85    2.87
   8  16   1   22.47    3.62
  -9 -16  -1   24.13    2.68
   9  16   1   21.17    3.57
   9  16   1   24.74    4.15
  10  16   1   12.71    2.98
  10  16   1    8.21    2.22
  11  16   1   18.57    2.87
  11  16   1   17.79    3.35
 -12 -16  -1   20.95    3.22
  12  16   1   18.68    2.96
 -13 -16  -1   13.80    2.83
  13  16   1   16.02    2.92
 -14 -16  -1    3.10    2.12
  14  16   1    3.19    2.18
 -15 -16  -1    0.39    1.76
  15  16   1    1.88    2.15
 -16 -16  -1    0.51    1.85
  16  16   1   -0.05    1.96
 -17 -16  -1    3.82    2.30
  17  16   1    4.69    2.67
 -18 -16  -1    0.31    1.93
  18  16   1   -0.43    2.36
 -19 -16  -1    4.69    2.49
  19  16   1    0.11    2.15
   3 -17  -1   12.89    2.97
  -3  17   1    0.29    2.76
   2 -17  -1   -0.03    1.97
  -2  17   1   -1.05    2.30
   1 -17  -1    4.20    2.31
  -1  17   1   -1.35    2.23
   0 -17  -1   -0.25    1.82
   0  17   1    1.54    2.62
  -1 -17  -1    1.11    1.81
   1  17   1    1.01    2.42
  -2 -17  -1    0.80    1.74
   2  17   1    0.83    2.37
  -3 -17  -1    3.22    1.99
   3  17   1    5.53    2.79
  -4 -17  -1    6.73    2.19
   4  17   1   10.10    2.99
  -5 -17  -1    7.85    2.25
   5  17   1    5.82    2.83
  -6 -17  -1   17.05    2.72
   6  17   1   10.97    3.05
  -7 -17  -1   22.41    2.96
   7  17   1   19.95    3.61
  -8 -17  -1   14.02    2.50
   8  17   1    8.16    3.03
  -9 -17  -1   18.51    2.63
   9  17   1   12.46    3.30
  10  17   1   27.30    4.18
  11  17   1   26.38    3.35
  11  17   1   18.59    3.53
 -12 -17  -1   17.95    3.36
  12  17   1   16.24    2.94
 -13 -17  -1   10.52    2.92
  13  17   1   10.45    2.68
 -14 -17  -1   11.00    3.06
  14  17   1    7.43    2.51
 -15 -17  -1    2.95    2.19
  15  17   1    0.33    1.95
 -16 -17  -1    0.31    1.79
  16  17   1    2.71    2.17
 -17 -17  -1    3.38    2.46
  17  17   1    1.95    2.44
 -18 -17  -1    8.42    2.76
  18  17   1    4.04    2.48
   1 -18  -1    2.77    2.30
  -1  18   1    2.54    2.93
   0 -18  -1    5.31    2.37
   0  18   1    1.92    2.84
  -1 -18  -1    1.44    1.91
   1  18   1   -2.01    2.23
  -2 -18  -1    3.63    2.04
   2  18   1   -2.15    2.63
  -3 -18  -1    3.40    2.00
   3  18   1    1.19    2.44
  -4 -18  -1   13.37    2.68
   4  18   1   12.98    3.74
  -5 -18  -1   12.57    2.70
   5  18   1    5.45    3.09
  -6 -18  -1    8.60    2.40
   6  18   1    9.09    3.03
  -7 -18  -1    8.63    2.35
   7  18   1    8.43    3.16
  -8 -18  -1   13.93    2.62
   8  18   1   12.43    3.36
  -9 -18  -1   15.99    2.58
   9  18   1   10.39    3.27
  10  18   1   18.62    3.96
  11  18   1    9.47    3.09
 -12 -18  -1   20.74    3.79
 -13 -18  -1    7.42    2.59
  13  18   1    4.05    2.35
 -14 -18  -1    3.94    2.50
  14  18   1    4.71    2.30
 -15 -18  -1    3.96    2.28
  15  18   1    1.91    2.24
 -16 -18  -1    2.53    2.41
  16  18   1   -2.33    2.00
 -17 -18  -1    2.59    2.38
  17  18   1    2.58    2.62
  -1 -19  -1    3.49    2.09
   1  19   1   -2.57    2.63
  -2 -19  -1    2.26    2.05
   2  19   1   -0.11    2.88
  -3 -19  -1    6.45    2.39
   3  19   1    5.22    2.97
  -4 -19  -1    3.63    2.12
   4  19   1    6.64    3.20
  -5 -19  -1    7.91    2.33
   5  19   1    5.75    2.90
  -6 -19  -1    4.23    2.09
   6  19   1    4.51    2.81
  -7 -19  -1    7.78    2.28
   7  19   1    7.97    3.03
  -8 -19  -1   14.48    2.73
   8  19   1   12.02    3.63
   9  19   1   16.60    3.96
  10  19   1   17.35    3.69
  11  19   1    5.41    2.91
 -13 -19  -1   -1.22    2.09
 -14 -19  -1    0.69    2.17
 -15 -19  -1    2.72    2.22
 -16 -19  -1    5.53    2.61
  16  19   1   -0.99    2.03
   3  20   1    0.09    2.81
  -4 -20  -1    5.89    2.32
   4  20   1    5.94    3.38
  -5 -20  -1    6.21    2.28
   5  20   1    9.42    3.36
  -6 -20  -1   11.35    2.74
   6  20   1    3.51    3.14
  -7 -20  -1   14.87    2.96
   7  20   1   12.84    3.60
  -8 -20  -1    5.84    2.18
   8  20   1    7.23    3.22
   9  20   1   19.36    4.41
  10  20   1   11.25    3.45
  11  20   1   -2.21    2.64
  12  20   1    0.74    3.07
 -13 -20  -1    2.06    2.42
 -14 -20  -1   -1.21    1.90
   9  20  -2    2.29    2.47
   8  20  -2    0.78    2.88
 -13 -19   2    2.41    2.28
 -12 -19   2    0.76    2.19
  11  19  -2    0.24    2.66
  10  19  -2    3.68    2.91
   9  19  -2    2.24    2.72
  -9 -19   2    0.87    2.17
   8  19  -2   12.40    3.68
  -8 -19   2    8.37    2.45
   7  19  -2   12.02    3.61
  -7 -19   2   12.62    2.82
   6  19  -2   11.48    3.32
  -6 -19   2   13.18    2.88
   5  19  -2   11.70    3.37
  -5 -19   2   11.85    2.78
   4  19  -2    4.63    3.08
  -4 -19   2   12.34    2.99
   3  19  -2    6.50    3.26
  -3 -19   2    3.64    2.32
  15  18  -2    0.82    2.17
 -15 -18   2    2.93    2.28
 -14 -18   2    0.68    1.77
 -13 -18   2   -0.62    1.94
 -12 -18   2    3.76    2.52
  11  18  -2    0.59    2.20
  10  18  -2   14.80    3.56
   9  18  -2   11.03    3.31
  -9 -18   2   13.88    2.63
   8  18  -2    7.99    3.05
   7  18  -2   18.46    3.90
  -7 -18   2   18.98    3.09
   6  18  -2    7.89    3.18
  -6 -18   2   12.34    2.88
   5  18  -2    5.14    3.03
  -5 -18   2    5.59    2.24
   4  18  -2    7.01    3.31
  -4 -18   2    7.76    2.63
   3  18  -2    6.52    3.12
  -3 -18   2    5.42    2.38
   2  18  -2    3.05    2.97
  -2 -18   2    1.02    1.92
   1  18  -2    3.75    3.19
  -1 -18   2    2.71    2.31
   0  18  -2   -0.41    2.52
   0 -18   2    5.16    2.78
  17  17  -2    1.90    2.45
 -17 -17   2    1.93    2.19
  16  17  -2   -1.05    2.12
 -16 -17   2    2.25    2.28
  15  17  -2    2.25    2.38
 -15 -17   2    2.78    2.21
  14  17  -2    0.55    2.13
 -14 -17   2    0.39    1.85
  13  17  -2    1.12    2.01
 -13 -17   2   -0.57    1.66
  12  17  -2    0.85    2.90
 -12 -17   2   -0.12    1.65
  11  17  -2    0.59    2.13
  10  17  -2    2.45    2.50
   9  17  -2    5.94    2.79
   8  17  -2   19.93    3.63
  -8 -17   2   15.85    2.82
   7  17  -2   19.07    3.90
  -7 -17   2   15.11    2.84
   6  17  -2   12.80    3.37
  -6 -17   2    9.60    2.41
   5  17  -2   10.39    3.32
  -5 -17   2    7.93    2.49
   4  17  -2    9.70    3.22
  -4 -17   2    8.90    2.56
   3  17  -2   10.15    3.40
  -3 -17   2    5.42    2.36
   2  17  -2    3.81    2.78
  -2 -17   2    9.26    2.81
   1  17  -2    4.03    3.03
  -1 -17   2    5.45    2.40
   0  17  -2    2.68    2.52
   0 -17   2    3.06    2.54
  -1  17  -2    1.40    2.79
   1 -17   2    0.77    2.10
  -2  17  -2   -1.21    2.55
   2 -17   2    3.96    2.52
  18  16  -2    2.58    2.76
  17  16  -2    0.63    2.14
 -17 -16   2    1.10    2.05
  16  16  -2    1.65    2.34
 -16 -16   2    2.40    2.07
  15  16  -2    0.66    2.15
 -15 -16   2    3.10    2.16
  14  16  -2    3.72    2.26
 -14 -16   2    3.81    2.19
  13  16  -2    0.64    1.46
 -13 -16   2    1.70    1.91
  12  16  -2   -0.85    1.41
 -12 -16   2    0.37    1.62
  11  16  -2    2.28    1.75
  11  16  -2    3.49    2.52
  10  16  -2    5.24    2.75
 -10 -16   2    7.52    1.97
   9  16  -2   11.01    2.95
  -9 -16   2   12.46    2.30
   8  16  -2   37.69    4.61
  -8 -16   2   37.29    3.69
   7  16  -2   24.71    3.91
  -7 -16   2   23.93    3.06
   6  16  -2    7.24    2.78
  -6 -16   2    6.02    2.08
   5  16  -2    7.34    2.95
  -5 -16   2   10.45    2.46
   4  16  -2    9.35    3.09
  -4 -16   2    4.64    2.22
   3  16  -2    4.72    2.85
  -3 -16   2    3.37    2.10
   2  16  -2    1.82    2.60
  -2 -16   2    8.14    2.47
   1  16  -2    8.36    3.19
  -1 -16   2   15.32    3.19
   0  16  -2    8.79    3.23
   0 -16   2   13.50    2.94
  -1  16  -2    1.86    2.50
   1 -16   2    3.48    2.22
  -2  16  -2    1.79    2.39
   2 -16   2    1.74    2.28
  -3  16  -2   -1.40    2.32
   3 -16   2    1.17    2.19
  -4  16  -2    1.99    2.68
   4 -16   2    1.80    2.16
  18  15  -2    6.08    2.62
 -18 -15   2   12.99    3.13
  17  15  -2    2.07    2.44
 -17 -15   2    7.65    2.42
  16  15  -2    7.51    2.82
 -16 -15   2    6.58    2.32
  15  15  -2    4.04    2.48
 -15 -15   2    2.76    2.09
  14  15  -2    0.07    1.60
 -14 -15   2    4.75    2.22
  13  15  -2   -0.73    1.43
 -13 -15   2    0.49    1.46
  12  15  -2    2.03    1.93
 -12 -15   2   -1.41    1.59
  11  15  -2    5.04    2.16
  10  15  -2   12.34    2.61
  10  15  -2   13.64    2.86
 -10 -15   2   17.50    2.42
   9  15  -2    6.67    2.02
   9  15  -2    6.26    2.43
  -9 -15   2    6.57    1.87
   8  15  -2   25.08    3.72
  -8 -15   2   26.08    3.02
   7  15  -2   10.11    2.86
  -7 -15   2   12.75    2.38
   6  15  -2    3.66    2.39
  -6 -15   2    5.97    1.98
   5  15  -2    9.10    2.98
  -5 -15   2    9.02    2.27
   4  15  -2   10.41    2.94
  -4 -15   2   10.04    2.25
   3  15  -2   20.91    3.67
  -3 -15   2   16.09    2.83
   2  15  -2   18.26    3.45
  -2 -15   2   20.22    3.08
   1  15  -2   26.22    3.80
  -1 -15   2   25.46    3.47
   0 -15   2    8.61    2.58
  -1  15  -2   -0.61    2.28
   1 -15   2   -0.07    2.06
  -2  15  -2    2.42    2.41
   2 -15   2   -0.28    1.95
  -3  15  -2    3.37    2.57
   3 -15   2    3.10    2.35
  -4  15  -2    0.09    2.62
   4 -15   2    3.82    2.33
  -5  15  -2    2.31    2.94
   5 -15   2    4.39    2.20
  19  14  -2    7.51    3.18
 -19 -14   2    5.01    2.40
  18  14  -2    1.06    2.31
 -18 -14   2    7.78    2.64
  17  14  -2   -0.32    1.97
 -17 -14   2    3.28    2.24
  16  14  -2    0.53    2.11
 -16 -14   2   -0.66    1.66
  15  14  -2    3.23    2.48
 -15 -14   2    2.94    1.93
  14  14  -2   -0.85    1.27
 -14 -14   2    5.63    2.02
  13  14  -2   -0.28    1.44
 -13 -14   2   -1.02    1.44
  12  14  -2    4.43    1.66
 -12 -14   2   10.50    2.45
  11  14  -2    2.82    1.89
 -11 -14   2    3.24    1.92
  10  14  -2   10.21    2.70
  10  14  -2    7.12    2.11
 -10 -14   2   13.36    2.11
   9  14  -2   16.52    3.10
   9  14  -2   21.17    2.77
  -9 -14   2   15.97    2.21
   8  14  -2   14.15    2.40
   8  14  -2   13.40    2.76
  -8 -14   2   15.07    2.26
   7  14  -2   11.26    2.13
   7  14  -2    6.22    2.25
  -7 -14   2    6.96    1.83
   6  14  -2    8.75    2.63
  -6 -14   2    5.95    1.84
   5  14  -2   18.69    3.20
  -5 -14   2   20.37    2.82
   4  14  -2   25.08    3.60
  -4 -14   2   28.51    3.41
   3  14  -2   31.67    4.14
  -3 -14   2   26.42    3.25
   2  14  -2   23.19    3.63
  -2 -14   2   18.66    2.96
   1  14  -2    6.84    2.51
  -1 -14   2    4.48    1.84
   0  14  -2    1.28    2.30
   0 -14   2   -0.89    1.69
  -1  14  -2    1.20    2.10
   1 -14   2    0.54    1.62
  -2  14  -2   -0.06    2.26
   2 -14   2    1.54    1.99
  -3  14  -2    1.27    2.34
   3 -14   2    0.68    1.93
  -4  14  -2    4.79    2.81
   4 -14   2    1.10    2.02
  -5  14  -2    3.93    2.83
   5 -14   2    3.78    2.24
  -6  14  -2    1.84    2.76
   6 -14   2    7.07    2.43
  -7  14  -2    1.17    2.52
   7 -14   2    6.53    2.30
  19  13  -2    1.01    2.34
 -19 -13   2    7.89    2.64
  18  13  -2    1.33    2.56
 -18 -13   2    6.88    2.46
  17  13  -2    1.83    2.30
 -17 -13   2    0.97    1.94
  16  13  -2    1.66    2.30
 -16 -13   2    2.60    1.96
  15  13  -2   -0.53    1.26
 -15 -13   2    4.85    1.99
  14  13  -2   -1.66    1.23
 -14 -13   2    0.02    1.51
  13  13  -2   -0.72    1.59
 -13 -13   2    0.41    1.59
  12  13  -2    9.08    2.33
 -12 -13   2   10.32    2.33
  11  13  -2   12.33    2.58
 -11 -13   2   14.99    2.52
  10  13  -2   17.93    2.69
  10  13  -2   21.75    3.17
 -10 -13   2   22.77    2.36
   9  13  -2   18.99    2.96
   9  13  -2   16.05    2.70
  -9 -13   2   14.73    2.06
   8  13  -2    6.84    2.21
   8  13  -2   10.34    2.17
  -8 -13   2    6.56    1.62
   7  13  -2    6.23    2.38
   7  13  -2    9.37    2.00
  -7 -13   2    9.25    1.86
   6  13  -2   23.29    3.20
   6  13  -2   25.24    2.37
  -6 -13   2   28.90    2.99
   5  13  -2   45.37    3.84
  -5 -13   2   46.21    3.26
   4  13  -2   62.94    4.37
  -4 -13   2   61.41    3.77
   3  13  -2   28.64    3.62
  -3 -13   2   28.17    3.18
   2  13  -2   26.84    3.71
  -2 -13   2   26.86    3.26
   1  13  -2   10.53    2.83
  -1 -13   2    8.93    2.03
   0  13  -2    0.15    1.88
   0 -13   2    1.85    1.58
  -1  13  -2   -0.64    2.06
   1 -13   2   -0.33    1.69
  -2  13  -2    1.00    2.27
   2 -13   2    2.64    2.00
  -3  13  -2    2.14    2.28
   3 -13   2    3.20    2.03
  -4  13  -2    0.60    2.18
   4 -13   2    0.35    1.80
  -5  13  -2    0.63    2.76
   5 -13   2    6.00    2.45
  -6  13  -2    0.35    2.75
   6 -13   2    7.18    2.34
  -7  13  -2    6.10    2.98
   7 -13   2    7.43    2.31
  -8  13  -2   11.70    3.45
   8 -13   2    5.86    2.35
  20  12  -2    2.71    2.29
  19  12  -2    4.40    2.21
 -19 -12   2   11.36    2.90
  18  12  -2    1.28    1.76
 -18 -12   2    9.00    2.79
  17  12  -2    2.34    1.98
 -17 -12   2   10.69    2.59
  16  12  -2    3.68    1.88
 -16 -12   2    4.99    2.12
  15  12  -2    0.99    1.74
 -15 -12   2    3.85    1.98
  14  12  -2    2.66    1.94
 -14 -12   2    2.43    1.55
  13  12  -2    1.73    1.79
 -13 -12   2    6.34    1.92
  12  12  -2    2.58    1.76
 -12 -12   2    7.84    2.08
  11  12  -2   16.55    2.80
 -11 -12   2   22.27    2.31
 -11 -12   2   17.38    2.46
  10  12  -2   24.89    3.18
 -10 -12   2   27.78    3.05
 -10 -12   2   24.30    2.10
   9  12  -2   21.52    2.91
   9  12  -2   18.54    2.76
  -9 -12   2   24.36    2.15
   8  12  -2   23.81    3.05
   8  12  -2   22.28    2.81
  -8 -12   2   26.50    2.49
   7  12  -2   11.89    2.55
   7  12  -2   11.47    2.19
  -7 -12   2   13.95    2.02
   6  12  -2   35.74    2.59
   6  12  -2   37.90    3.48
  -6 -12   2   35.17    2.65
   5  12  -2   87.57    4.85
   5  12  -2   78.41    3.61
  -5 -12   2   81.91    3.96
   4  12  -2   56.43    3.96
   4  12  -2   56.52    2.77
  -4 -12   2   59.44    3.51
   3  12  -2   58.90    4.09
  -3 -12   2   51.23    3.38
   2  12  -2    5.72    2.34
  -2 -12   2    6.63    1.93
   1  12  -2    0.59    1.77
  -1 -12   2    3.02    1.67
   0  12  -2    1.63    1.90
   0 -12   2   -1.85    1.16
  -1  12  -2    2.28    2.03
   1 -12   2    0.62    1.63
  -2  12  -2    2.17    2.32
   2 -12   2    0.60    1.59
  -3  12  -2    1.91    2.41
   3 -12   2    4.35    2.05
  -4  12  -2    4.51    2.60
   4 -12   2    1.76    2.02
  -5  12  -2    3.39    2.39
   5 -12   2    1.51    2.01
  -6  12  -2    9.91    3.49
   6 -12   2    9.54    2.44
  -7  12  -2   10.45    3.16
   7 -12   2    6.33    2.20
  -8  12  -2    5.85    2.88
   8 -12   2   12.59    2.70
  -9  12  -2    6.19    3.39
  20  11  -2    4.22    2.67
  19  11  -2    6.22    2.60
 -19 -11   2   11.57    2.94
  18  11  -2    5.65    2.51
 -18 -11   2   10.29    2.81
  17  11  -2    6.42    2.35
 -17 -11   2   12.00    2.85
  16  11  -2    7.84    2.58
 -16 -11   2   11.84    2.64
  15  11  -2    2.14    1.91
 -15 -11   2    4.52    1.95
  14  11  -2   -0.52    1.93
  13  11  -2    2.87    2.25
 -13 -11   2    6.51    1.95
  12  11  -2    2.26    2.20
 -12 -11   2    5.61    1.69
  11  11  -2    4.96    2.28
 -11 -11   2    7.41    1.37
 -11 -11   2    7.32    1.85
  10  11  -2   13.29    2.46
 -10 -11   2   15.98    1.75
 -10 -11   2   13.14    2.20
   9  11  -2   25.04    2.98
   9  11  -2   22.51    2.92
  -9 -11   2   23.59    2.01
   8  11  -2   26.57    2.90
   8  11  -2   29.71    3.30
  -8 -11   2   25.17    2.27
   7  11  -2   36.01    3.25
   7  11  -2   33.79    2.92
  -7 -11   2   33.75    2.42
   6  11  -2   55.02    3.55
   6  11  -2   57.30    3.17
  -6 -11   2   56.00    3.12
   5  11  -2   83.07    3.64
   5  11  -2   82.64    4.53
  -5 -11   2   80.84    3.79
   4  11  -2   65.69    3.05
   4  11  -2   60.76    3.90
  -4 -11   2   62.69    3.44
   3  11  -2   64.70    2.73
   3  11  -2   63.43    4.01
  -3 -11   2   61.47    3.48
   2  11  -2   22.35    2.97
  -2 -11   2   25.87    2.71
   1  11  -2    6.84    2.39
  -1 -11   2   12.40    2.22
   0  11  -2    1.85    1.86
   0 -11   2    3.22    1.57
  -1  11  -2    0.10    1.88
   1 -11   2   -0.28    1.48
  -2  11  -2    1.84    1.96
   2 -11   2    1.34    1.41
  -3  11  -2    1.01    2.01
   3 -11   2   -1.20    1.35
  -4  11  -2    3.85    2.49
   4 -11   2    4.44    1.98
  -5  11  -2    4.29    2.42
   5 -11   2    3.37    1.92
  -6  11  -2    3.30    2.60
   6 -11   2    1.90    1.93
  -7  11  -2   15.78    3.47
   7 -11   2   23.15    3.21
  -8  11  -2   18.22    3.81
   8 -11   2   30.16    3.60
  -9  11  -2    3.55    2.73
   9 -11   2   11.29    2.47
 -10  11  -2   11.86    3.89
  10 -11   2    7.55    2.25
  20  10  -2    3.96    3.30
 -20 -10   2   14.07    3.14
  19  10  -2    6.98    3.37
 -19 -10   2   21.99    3.75
  18  10  -2    9.22    3.33
  17  10  -2    7.87    3.05
 -17 -10   2   20.24    3.58
  16  10  -2    4.38    2.70
 -16 -10   2    9.46    2.47
  15  10  -2    9.56    2.84
 -15 -10   2    8.73    2.21
  14  10  -2    2.50    2.07
 -14 -10   2    4.06    1.91
  13  10  -2    0.27    2.25
 -13 -10   2    1.94    1.57
  12  10  -2   11.70    2.56
 -12 -10   2   12.88    2.19
  11  10  -2    0.74    1.99
 -11 -10   2    0.15    0.91
 -11 -10   2    1.05    1.18
  10  10  -2   18.96    2.84
 -10 -10   2   15.85    1.67
 -10 -10   2   14.44    2.31
   9  10  -2   25.47    2.89
  -9 -10   2   26.77    2.56
  -9 -10   2   25.91    1.97
   8  10  -2   50.86    3.42
   8  10  -2   45.71    3.17
  -8 -10   2   49.09    2.55
   7  10  -2  109.42    4.56
   7  10  -2  106.22    4.66
  -7 -10   2  100.12    3.78
   6  10  -2   50.56    3.02
   6  10  -2   46.01    3.17
  -6 -10   2   54.40    2.78
   5  10  -2   60.45    3.13
   5  10  -2   57.21    3.55
  -5 -10   2   64.34    3.17
   4  10  -2   47.82    2.65
   4  10  -2   48.40    3.59
  -4 -10   2   46.51    2.88
   3  10  -2    8.16    2.27
   3  10  -2    9.60    1.45
  -3 -10   2    5.40    1.57
   2  10  -2   20.23    2.93
   2  10  -2   16.55    1.51
  -2 -10   2   16.56    2.30
   1  10  -2    5.27    1.97
  -1 -10   2   10.71    2.11
   0  10  -2    2.65    1.82
   0 -10   2    0.59    1.48
  -1  10  -2   10.28    2.53
   1 -10   2   11.74    2.25
  -2  10  -2    0.16    1.69
   2 -10   2    0.92    1.56
  -3  10  -2    0.94    2.15
   3 -10   2    2.36    1.65
  -4  10  -2    2.41    1.99
   4 -10   2    1.95    1.67
  -5  10  -2    7.46    2.51
   5 -10   2   10.27    2.35
  -6  10  -2   20.95    3.80
   6 -10   2   19.29    2.96
  -7  10  -2   17.87    3.67
   7 -10   2   21.80    3.11
  -8  10  -2   32.65    4.60
   8 -10   2   26.86    3.31
  -9  10  -2   24.27    4.36
   9 -10   2   28.78    3.37
 -10  10  -2   14.17    3.63
  10 -10   2    8.96    2.30
 -11  10  -2    6.67    3.10
  11 -10   2    9.25    2.43
  20   9  -2   11.32    3.52
 -20  -9   2   25.67    4.17
  19   9  -2   15.15    4.05
 -19  -9   2   21.48    3.72
  18   9  -2   10.23    3.30
 -18  -9   2   13.65    2.98
  17   9  -2    8.56    3.08
 -17  -9   2    8.80    2.78
  16   9  -2   -1.52    2.31
 -16  -9   2    4.16    2.01
  15   9  -2   -1.90    2.21
 -15  -9   2    1.50    1.75
  14   9  -2    1.43    2.51
 -14  -9   2    7.45    2.03
  13   9  -2    3.14    2.14
 -13  -9   2    1.65    1.61
  12   9  -2    0.76    1.84
 -12  -9   2    1.70    1.29
  11   9  -2    2.39    2.13
 -11  -9   2    2.71    1.36
 -11  -9   2    1.69    0.92
  10   9  -2    1.74    1.84
 -10  -9   2    2.28    1.00
 -10  -9   2    1.53    1.32
   9   9  -2   25.84    2.96
  -9  -9   2   24.07    2.21
  -9  -9   2   24.49    1.81
   8   9  -2   68.93    3.70
   8   9  -2   65.11    3.82
  -8  -9   2   61.81    2.66
   7   9  -2   96.35    4.32
   7   9  -2   96.22    4.30
  -7  -9   2   89.75    3.32
   6   9  -2   44.16    3.15
   6   9  -2   43.68    2.87
  -6  -9   2   41.32    2.42
   5   9  -2   21.85    2.48
   5   9  -2   23.45    2.30
  -5  -9   2   24.88    2.07
   4   9  -2   21.60    2.63
   4   9  -2   21.08    2.01
  -4  -9   2   22.22    2.24
   3   9  -2   17.23    2.43
   3   9  -2   18.86    1.74
  -3  -9   2   20.02    2.17
   2   9  -2   34.78    3.31
   2   9  -2   24.38    1.71
  -2  -9   2   27.54    2.37
   1   9  -2   23.02    2.82
   1   9  -2   29.91    1.52
  -1  -9   2   31.58    2.90
   0   9  -2    0.11    1.62
   0  -9   2   -0.39    1.24
  -1   9  -2    2.25    2.04
   1  -9   2    2.68    1.58
  -2   9  -2   -1.44    1.90
   2  -9   2    0.01    1.37
  -3   9  -2   21.56    3.19
   3  -9   2   31.78    3.18
  -4   9  -2   17.02    3.02
   4  -9   2   20.35    2.56
  -5   9  -2   19.93    3.35
   5  -9   2   20.51    2.80
  -6   9  -2   50.29    4.28
   6  -9   2   48.28    3.53
  -7   9  -2   19.22    3.41
   7  -9   2   18.88    2.71
  -8   9  -2    4.68    2.78
   8  -9   2   11.49    2.38
  -9   9  -2    8.64    2.97
   9  -9   2   12.70    2.55
 -10   9  -2   12.10    3.63
  10  -9   2   14.04    2.55
 -11   9  -2    8.31    3.56
  11  -9   2    6.95    2.28
 -12   9  -2    8.23    3.34
  12  -9   2    8.48    2.29
  20   8  -2   15.92    4.14
 -20  -8   2   21.66    3.83
  19   8  -2   16.49    4.02
 -19  -8   2   23.48    4.07
  18   8  -2    2.88    2.79
 -18  -8   2    3.44    2.15
  17   8  -2    5.26    3.01
 -17  -8   2    5.63    2.25
  16   8  -2    1.30    2.65
 -16  -8   2    6.54    2.36
  15   8  -2   -2.35    1.84
 -15  -8   2    3.75    1.89
  14   8  -2    1.30    2.20
 -14  -8   2    0.61    1.55
  13   8  -2    4.28    2.44
 -13  -8   2    1.76    1.54
  12   8  -2   12.81    2.84
 -12  -8   2    7.90    1.99
  11   8  -2   44.62    3.85
 -11  -8   2   49.45    3.27
 -11  -8   2   52.03    2.23
  10   8  -2   10.86    2.43
 -10  -8   2   14.69    1.48
 -10  -8   2   11.31    1.92
   9   8  -2   22.68    2.81
  -9  -8   2   20.72    1.67
  -9  -8   2   23.04    2.50
   8   8  -2   75.96    4.04
  -8  -8   2   68.67    2.70
  -8  -8   2   68.01    3.36
   7   8  -2   97.73    4.09
   7   8  -2  109.39    4.48
  -7  -8   2   98.81    3.38
   6   8  -2   74.91    3.49
   6   8  -2   74.31    3.50
  -6  -8   2   71.58    2.86
   5   8  -2   62.32    3.27
   5   8  -2   57.69    3.07
  -5  -8   2   59.22    2.66
   4   8  -2   14.21    1.83
   4   8  -2    9.81    1.78
  -4  -8   2   12.85    1.71
   3   8  -2   30.61    2.53
   3   8  -2   30.31    2.12
  -3  -8   2   30.52    2.23
   2   8  -2    1.39    0.98
   2   8  -2    0.31    1.33
  -2  -8   2    0.85    1.13
   1   8  -2   14.13    1.28
   1   8  -2   13.83    2.16
  -1  -8   2   15.31    1.99
   0   8  -2    1.15    1.75
   0   8  -2    2.97    0.66
   0  -8   2    1.33    1.32
  -1   8  -2    1.27    1.89
   1  -8   2   -0.24    1.10
  -2   8  -2    2.09    1.77
   2  -8   2    0.74    1.22
  -3   8  -2   15.93    2.69
   3  -8   2   15.48    2.28
  -4   8  -2   22.86    3.08
   4  -8   2   24.64    2.67
  -5   8  -2   20.84    3.29
   5  -8   2   18.86    2.54
  -6   8  -2   24.02    3.37
   6  -8   2   32.08    3.17
  -7   8  -2   17.76    3.23
   7  -8   2   24.20    2.89
  -8   8  -2   34.00    4.43
   8  -8   2   37.15    3.22
  -9   8  -2    7.63    2.89
   9  -8   2    7.20    2.10
 -10   8  -2   25.16    4.44
  10  -8   2   27.49    3.28
 -11   8  -2   11.33    3.69
  11  -8   2   13.08    2.51
 -12   8  -2    9.96    3.59
  12  -8   2   10.76    2.44
 -13   8  -2   10.14    3.85
  13  -8   2    6.42    2.25
  20   7  -2    4.84    3.03
 -20  -7   2   15.59    3.73
  19   7  -2   11.49    3.50
 -19  -7   2   17.35    3.76
  18   7  -2   14.46    3.93
 -18  -7   2   17.99    3.52
  17   7  -2    6.12    2.76
 -17  -7   2   10.77    2.91
  16   7  -2    0.45    2.56
 -16  -7   2    5.66    2.38
  15   7  -2    0.45    2.04
 -15  -7   2    1.61    1.81
  14   7  -2    7.42    2.84
 -14  -7   2    8.60    2.20
  13   7  -2    0.19    1.89
 -13  -7   2   -1.16    1.37
  12   7  -2   37.09    3.99
 -12  -7   2   29.01    2.61
  11   7  -2   18.54    3.09
 -11  -7   2   17.99    2.49
 -11  -7   2   16.46    1.40
  10   7  -2   28.43    3.23
 -10  -7   2   25.69    2.29
 -10  -7   2   28.35    1.68
   9   7  -2   36.52    3.11
  -9  -7   2   37.36    2.62
  -9  -7   2   36.10    1.86
   8   7  -2   26.38    2.91
  -8  -7   2   19.47    1.86
  -8  -7   2   19.03    1.50
   7   7  -2   94.61    4.29
  -7  -7   2   89.15    3.69
  -7  -7   2   84.38    2.95
   6   7  -2   66.96    3.19
   6   7  -2   61.92    3.37
  -6  -7   2   64.03    2.51
   5   7  -2   54.67    2.89
   5   7  -2   50.34    2.84
  -5  -7   2   52.84    2.39
   4   7  -2   51.55    2.85
   4   7  -2   58.73    2.74
  -4  -7   2   52.94    2.42
   3   7  -2    5.47    1.25
   3   7  -2    2.83    1.43
  -3  -7   2    4.85    1.24
   2   7  -2   24.01    2.14
   2   7  -2   20.86    1.59
  -2  -7   2   22.26    1.87
   1   7  -2   -0.26    1.39
   1   7  -2    1.17    0.81
  -1  -7   2    1.41    1.03
   0   7  -2   40.44    1.59
   0   7  -2   39.43    2.99
   0  -7   2   36.90    2.32
  -1   7  -2    6.88    1.78
   1  -7   2    3.67    1.25
  -2   7  -2    1.88    1.81
   2  -7   2    3.08    1.41
  -3   7  -2   25.08    3.14
   3  -7   2   21.69    2.42
  -4   7  -2   28.49    3.28
   4  -7   2   32.06    2.93
  -5   7  -2   45.55    3.70
   5  -7   2   43.55    2.95
  -6   7  -2   73.46    4.85
   6  -7   2   77.74    3.88
  -7   7  -2   32.72    3.98
   7  -7   2   23.89    2.66
  -8   7  -2   19.26    3.54
   8  -7   2   15.54    2.30
  -9   7  -2   12.32    3.19
   9  -7   2   18.15    2.65
 -10   7  -2    1.35    2.41
  10  -7   2    6.94    2.04
 -11   7  -2    4.26    3.03
  11  -7   2    7.02    2.14
 -12   7  -2    8.46    3.13
  12  -7   2   13.43    2.51
 -13   7  -2    2.79    2.95
 -14   7  -2    8.36    3.61
  20   6  -2    4.09    3.06
 -20  -6   2   14.24    3.85
  19   6  -2    5.43    3.16
 -19  -6   2   11.06    3.51
  18   6  -2    8.48    3.33
 -18  -6   2   12.27    3.09
  17   6  -2    4.89    2.91
 -17  -6   2    7.46    2.54
  16   6  -2    2.76    2.27
 -16  -6   2    2.25    2.26
  15   6  -2   -0.54    2.05
 -15  -6   2    1.54    1.97
  14   6  -2    0.30    2.32
 -14  -6   2    2.84    1.83
  13   6  -2    0.70    1.88
 -13  -6   2   -0.67    1.21
  12   6  -2   30.96    3.50
 -12  -6   2   33.89    2.95
  11   6  -2   33.58    3.77
 -11  -6   2   33.93    2.79
 -11  -6   2   33.22    1.73
  10   6  -2   27.44    3.10
 -10  -6   2   25.69    2.29
 -10  -6   2   25.67    1.58
   9   6  -2   49.74    3.40
  -9  -6   2   49.05    2.82
  -9  -6   2   50.17    2.05
   8   6  -2  124.47    5.18
  -8  -6   2  122.43    4.44
  -8  -6   2  121.24    3.48
   7   6  -2   60.96    3.38
  -7  -6   2   59.87    2.79
  -7  -6   2   65.69    2.34
   6   6  -2   68.79    3.32
   6   6  -2   72.36    3.15
  -6  -6   2   71.56    2.48
   5   6  -2  125.62    4.25
   5   6  -2  131.48    4.51
  -5  -6   2  123.75    3.61
   4   6  -2    3.53    1.30
   4   6  -2    2.45    1.08
  -4  -6   2    2.76    0.96
   3   6  -2    4.36    1.35
   3   6  -2    2.03    1.06
  -3  -6   2    2.29    1.00
   2   6  -2   56.06    2.80
   2   6  -2   52.28    2.26
  -2  -6   2   52.06    2.41
   1   6  -2   18.65    1.99
   1   6  -2   15.07    1.33
  -1  -6   2   22.21    1.97
   0   6  -2   53.67    1.85
   0   6  -2   53.13    2.85
   0  -6   2   53.38    2.60
  -1   6  -2    2.26    1.49
  -1   6  -2    0.98    0.53
   1  -6   2    0.32    1.00
  -2   6  -2   10.58    2.01
   2  -6   2   12.24    1.71
  -3   6  -2   27.10    2.89
   3  -6   2   22.34    2.20
  -4   6  -2   38.19    3.22
  -4   6  -2   39.35    1.34
   4  -6   2   35.77    2.56
  -5   6  -2   25.47    3.12
   5  -6   2   24.65    1.29
   5  -6   2   22.87    2.33
  -6   6  -2   25.72    3.20
   6  -6   2   26.11    2.59
  -7   6  -2   16.92    3.07
   7  -6   2   19.42    2.47
  -8   6  -2   16.57    3.24
   8  -6   2   23.85    2.63
  -9   6  -2   20.60    3.33
   9  -6   2   22.86    2.70
 -10   6  -2    9.15    2.82
  10  -6   2   12.66    2.26
 -11   6  -2   11.66    3.23
  11  -6   2   14.96    2.47
 -12   6  -2   19.76    3.89
  12  -6   2   20.57    2.78
 -13   6  -2    8.91    3.31
  13  -6   2    9.54    2.28
 -14   6  -2   -1.10    2.50
 -15   6  -2   -4.47    2.67
  20   5  -2   11.02    3.46
 -20  -5   2   13.77    3.65
  19   5  -2    5.57    2.64
 -19  -5   2   12.27    3.73
  18   5  -2    3.61    2.59
 -18  -5   2    5.64    2.99
  17   5  -2    3.30    2.50
 -17  -5   2    7.24    2.93
  16   5  -2   -0.88    1.97
 -16  -5   2    2.47    2.39
  15   5  -2    1.99    2.13
 -15  -5   2    1.83    2.18
  14   5  -2    3.11    2.18
 -14  -5   2    3.32    2.00
  13   5  -2    5.94    2.23
 -13  -5   2    3.61    1.91
  12   5  -2    6.65    2.20
 -12  -5   2    7.91    1.16
 -12  -5   2    6.16    1.82
  11   5  -2   36.32    3.68
 -11  -5   2   34.78    2.95
 -11  -5   2   36.90    1.79
  10   5  -2   67.01    4.17
 -10  -5   2   66.02    2.34
 -10  -5   2   66.71    3.52
   9   5  -2   90.87    4.41
  -9  -5   2   91.36    3.96
  -9  -5   2   93.19    2.86
   8   5  -2   50.65    3.30
  -8  -5   2   52.01    2.00
  -8  -5   2   47.16    2.60
   7   5  -2   76.87    3.69
  -7  -5   2   76.83    2.52
  -7  -5   2   78.84    3.21
   6   5  -2   11.02    1.93
  -6  -5   2    7.70    1.25
  -6  -5   2    9.81    1.11
   5   5  -2   89.57    3.64
   5   5  -2   87.56    3.23
  -5  -5   2   87.00    2.73
   4   5  -2  147.80    4.42
   4   5  -2  153.05    4.75
  -4  -5   2  144.40    3.92
   3   5  -2   39.97    2.13
   3   5  -2   35.57    1.97
  -3  -5   2   36.33    1.81
   2   5  -2    3.13    0.98
   2   5  -2    4.65    1.28
  -2  -5   2    3.38    1.01
   1   5  -2   34.96    1.67
   1   5  -2   37.37    2.27
  -1  -5   2   37.37    1.99
   0   5  -2   19.94    2.07
   0   5  -2   15.46    1.16
   0  -5   2   18.18    1.71
  -1   5  -2    1.02    0.57
  -1   5  -2    1.18    1.20
   1  -5   2    1.44    0.91
  -2   5  -2   29.07    2.66
  -2   5  -2   24.59    1.08
   2  -5   2   28.47    1.91
  -3   5  -2   43.74    2.93
  -3   5  -2   51.78    1.65
   3  -5   2   49.99    2.51
  -4   5  -2   15.80    2.40
   4  -5   2    8.97    1.49
   4  -5   2   12.43    1.05
  -5   5  -2   35.50    3.44
   5  -5   2   35.30    2.38
   5  -5   2   33.35    1.66
  -6   5  -2   26.49    3.18
   6  -5   2   27.39    1.63
   6  -5   2   24.61    2.16
  -7   5  -2    4.64    2.46
   7  -5   2    4.15    1.48
   7  -5   2    5.45    1.18
  -8   5  -2   61.93    4.63
   8  -5   2   61.12    3.31
   8  -5   2   60.48    3.02
  -9   5  -2   10.30    2.93
   9  -5   2   13.51    2.15
 -10   5  -2   30.29    4.06
  10  -5   2   28.36    2.88
 -11   5  -2    6.42    3.22
  11  -5   2    6.91    1.83
 -12   5  -2   10.87    3.50
  12  -5   2   16.42    2.50
 -13   5  -2    3.44    3.16
  13  -5   2    6.03    1.93
 -14   5  -2    3.17    2.98
 -15   5  -2   -2.51    3.04
  20   4  -2    4.92    2.98
  19   4  -2    7.03    2.89
 -19  -4   2    7.17    3.27
  18   4  -2    5.21    2.84
 -18  -4   2   11.74    3.59
  17   4  -2    3.16    2.70
 -17  -4   2    2.43    2.73
  16   4  -2    1.48    2.46
 -16  -4   2    2.09    2.32
  15   4  -2    3.69    2.38
 -15  -4   2    1.94    2.03
  14   4  -2    5.45    2.30
 -14  -4   2    9.34    2.62
  13   4  -2    6.21    2.27
 -13  -4   2    8.44    2.36
  12   4  -2   28.67    3.32
 -12  -4   2   31.49    3.37
 -12  -4   2   25.01    1.73
  11   4  -2   28.53    3.38
 -11  -4   2   21.74    2.66
 -11  -4   2   23.26    1.63
  10   4  -2   56.61    3.85
 -10  -4   2   51.17    3.07
 -10  -4   2   52.95    2.12
   9   4  -2  138.24    5.53
  -9  -4   2  140.26    3.73
  -9  -4   2  138.59    4.93
   8   4  -2   63.78    3.55
  -8  -4   2   63.86    2.20
  -8  -4   2   60.95    3.01
   7   4  -2   59.05    3.36
  -7  -4   2   63.67    2.15
  -7  -4   2   60.16    2.79
   6   4  -2   66.72    3.22
  -6  -4   2   66.07    2.75
  -6  -4   2   65.69    2.21
   5   4  -2   41.48    2.57
  -5  -4   2   40.31    1.70
  -5  -4   2   39.02    1.91
   4   4  -2   66.52    2.86
   4   4  -2   68.58    2.56
  -4  -4   2   66.12    2.21
   3   4  -2  266.76    6.42
   3   4  -2  257.31    6.76
  -3  -4   2  260.38    5.92
   2   4  -2   20.72    1.59
   2   4  -2   21.32    1.59
  -2  -4   2   18.00    1.32
   1   4  -2    0.33    0.85
   1   4  -2    0.18    0.76
  -1  -4   2   -0.35    0.74
   0   4  -2   20.41    1.20
   0   4  -2   20.69    1.68
   0  -4   2   19.38    1.45
  -1   4  -2   29.85    2.14
  -1   4  -2   28.55    1.25
   1  -4   2   29.15    1.81
  -2   4  -2    2.46    1.41
  -2   4  -2    2.68    0.61
   2  -4   2    2.38    0.90
  -3   4  -2   31.52    2.73
   3  -4   2   26.40    1.26
   3  -4   2   24.39    1.82
  -4   4  -2   49.92    3.07
   4  -4   2   48.66    2.43
   4  -4   2   49.49    1.87
  -5   4  -2   24.82    2.83
   5  -4   2   22.78    1.48
   5  -4   2   22.75    2.13
  -6   4  -2   11.57    2.33
   6  -4   2   15.34    1.83
   6  -4   2   17.38    1.57
  -7   4  -2   13.63    2.76
   7  -4   2   14.68    1.94
   7  -4   2   14.20    1.63
  -8   4  -2   50.39    4.27
   8  -4   2   54.75    2.66
   8  -4   2   52.40    2.89
  -9   4  -2   46.49    4.31
   9  -4   2   42.82    2.58
   9  -4   2   39.34    2.73
 -10   4  -2   51.05    4.34
  10  -4   2   54.99    3.19
  10  -4   2   49.33    2.98
 -11   4  -2   20.43    3.66
  11  -4   2   18.96    2.37
 -12   4  -2    7.84    2.84
  12  -4   2    8.99    1.95
 -13   4  -2   -0.29    2.43
  13  -4   2    1.46    1.46
 -14   4  -2    1.11    3.15
 -15   4  -2   -5.42    2.85
 -16   4  -2   -2.37    3.00
  19   3  -2    8.36    3.13
 -19  -3   2    8.49    3.42
  18   3  -2    3.79    2.43
 -18  -3   2    9.60    3.26
  17   3  -2   -0.80    2.21
 -17  -3   2   -0.51    2.62
  16   3  -2   -0.25    2.24
 -16  -3   2    4.53    2.66
  15   3  -2    3.47    2.12
 -15  -3   2    0.41    2.28
  14   3  -2    0.01    2.06
 -14  -3   2    2.97    2.22
  13   3  -2    7.82    2.55
 -13  -3   2    6.14    2.18
  12   3  -2   25.70    3.18
 -12  -3   2   26.46    1.81
 -12  -3   2   28.19    3.21
  11   3  -2   13.60    2.64
 -11  -3   2   11.64    1.44
 -11  -3   2   11.10    2.30
  10   3  -2   29.61    2.93
 -10  -3   2   32.88    2.84
 -10  -3   2   28.84    1.72
   9   3  -2   40.69    3.10
  -9  -3   2   38.70    2.73
  -9  -3   2   43.49    1.89
   8   3  -2   84.34    4.02
  -8  -3   2   86.37    2.65
  -8  -3   2   86.22    3.61
   7   3  -2   50.34    2.96
  -7  -3   2   52.16    1.91
  -7  -3   2   45.80    2.46
   6   3  -2   45.86    2.73
  -6  -3   2   48.18    2.20
  -6  -3   2   45.09    1.77
   5   3  -2  146.14    4.82
  -5  -3   2  143.39    3.63
  -5  -3   2  148.03    4.20
   4   3  -2   64.84    2.84
  -4  -3   2   70.90    2.22
  -4  -3   2   72.98    2.46
   3   3  -2  267.25    6.84
   3   3  -2  272.59    6.35
  -3  -3   2  264.07    5.90
   2   3  -2  274.73    6.42
   2   3  -2  269.39    6.75
  -2  -3   2  284.55    6.15
   1   3  -2   -0.03    0.77
   1   3  -2    0.24    0.82
  -1  -3   2    0.04    0.73
   0   3  -2   72.59    2.27
   0   3  -2   76.81    2.71
  -1   3  -2   48.62    2.45
  -1   3  -2   48.30    1.72
   1  -3   2   49.01    2.07
  -2   3  -2   12.24    1.74
   2  -3   2   11.88    1.33
   2  -3   2   11.41    0.93
  -3   3  -2   11.51    1.72
   3  -3   2   13.59    1.46
   3  -3   2   10.96    0.99
  -4   3  -2   41.50    2.67
   4  -3   2   37.51    1.67
   4  -3   2   36.47    1.98
  -5   3  -2   87.05    4.11
   5  -3   2   80.77    2.77
   5  -3   2   80.95    3.02
  -6   3  -2   42.78    3.44
   6  -3   2   41.48    2.09
   6  -3   2   43.34    2.30
  -7   3  -2   16.15    2.79
   7  -3   2   20.33    1.74
   7  -3   2   18.03    1.90
  -8   3  -2   69.16    4.29
   8  -3   2   64.89    3.02
   8  -3   2   58.48    2.86
  -9   3  -2   45.29    4.13
   9  -3   2   39.09    2.54
   9  -3   2   44.92    2.65
 -10   3  -2    7.30    2.50
  10  -3   2    8.15    1.69
  10  -3   2    5.42    1.49
 -11   3  -2   33.15    4.19
  11  -3   2   40.56    2.85
  11  -3   2   36.02    2.64
 -12   3  -2    5.86    2.94
  12  -3   2    3.37    1.32
  12  -3   2    7.23    2.59
 -13   3  -2   -1.39    2.56
  13  -3   2    1.38    1.37
 -14   3  -2    1.69    2.79
 -15   3  -2    1.30    2.94
 -16   3  -2   -4.02    2.98
 -17   3  -2    0.86    3.13
  19   2  -2    4.83    2.76
 -19  -2   2    5.57    3.39
  18   2  -2    1.14    2.40
 -18  -2   2    0.05    2.79
  17   2  -2    0.69    2.27
 -17  -2   2    1.54    2.62
  16   2  -2    0.91    2.31
 -16  -2   2   -1.76    2.03
  15   2  -2   -1.29    1.93
 -15  -2   2    1.97    2.37
  14   2  -2   -1.31    1.66
 -14  -2   2    0.42    2.15
  13   2  -2    3.16    2.06
 -13  -2   2    0.71    1.94
  12   2  -2    0.43    1.68
 -12  -2   2    4.12    2.17
  11   2  -2   13.88    2.45
 -11  -2   2   20.80    1.76
 -11  -2   2   17.71    2.85
  10   2  -2   53.78    3.68
 -10  -2   2   46.58    3.42
 -10  -2   2   52.84    2.37
   9   2  -2   53.14    3.37
  -9  -2   2   55.87    2.24
  -9  -2   2   57.74    3.29
   8   2  -2   66.05    3.54
  -8  -2   2   69.73    2.38
  -8  -2   2   63.13    3.11
   7   2  -2  147.75    5.11
  -7  -2   2  146.17    3.82
  -7  -2   2  150.17    4.71
   6   2  -2   47.96    2.75
  -6  -2   2   50.59    1.87
  -6  -2   2   52.84    2.43
   5   2  -2    3.53    1.39
  -5  -2   2    2.35    0.71
  -5  -2   2    2.40    0.79
   4   2  -2    1.38    1.10
  -4  -2   2    1.57    0.72
  -4  -2   2    2.13    0.70
   3   2  -2   22.09    1.74
  -3  -2   2   22.24    1.20
  -3  -2   2   20.82    1.21
   2   2  -2  179.32    4.81
   2   2  -2  187.20    4.35
  -2  -2   2  184.38    4.21
   1   2  -2  161.09    3.93
   1   2  -2  165.66    4.27
  -1  -2   2  162.64    3.85
   0   2  -2    2.93    0.84
   0   2  -2    2.48    0.67
   0  -2   2    2.46    0.74
  -1   2  -2    0.16    0.87
   1  -2   2   -0.67    0.69
  -2   2  -2    0.67    1.18
   2  -2   2    1.14    0.64
   2  -2   2    0.15    0.69
  -3   2  -2   34.72    2.26
   3  -2   2   34.04    1.70
   3  -2   2   36.99    1.59
  -4   2  -2   39.17    2.75
   4  -2   2   40.94    1.81
   4  -2   2   36.72    1.83
  -5   2  -2    2.99    1.50
   5  -2   2    1.96    0.80
   5  -2   2    2.07    0.89
  -6   2  -2   51.23    3.24
   6  -2   2   48.14    2.33
   6  -2   2   48.31    2.22
  -7   2  -2   44.29    3.58
   7  -2   2   45.31    2.35
   7  -2   2   42.19    2.18
  -8   2  -2   34.74    3.35
   8  -2   2   40.14    2.40
   8  -2   2   38.91    2.18
  -9   2  -2   85.36    5.10
   9  -2   2   82.45    3.29
   9  -2   2   79.76    3.53
 -10   2  -2   59.92    4.41
  10  -2   2   57.36    3.13
  10  -2   2   65.42    3.02
 -11   2  -2    3.51    2.58
  11  -2   2    5.45    1.72
  11  -2   2    4.03    1.34
 -12   2  -2   12.46    3.13
  12  -2   2   12.40    1.82
  12  -2   2   12.58    2.26
 -13   2  -2    3.80    2.57
  13  -2   2    1.67    1.20
  13  -2   2    0.64    1.53
 -14   2  -2   10.31    3.54
 -15   2  -2    3.14    3.18
 -16   2  -2   -0.53    3.02
 -17   2  -2    1.96    3.10
 -19  -1   2    2.12    3.22
  18   1  -2   -2.93    1.86
 -18  -1   2    1.87    2.96
  17   1  -2    3.67    2.55
 -17  -1   2    1.60    2.92
  16   1  -2    0.77    2.10
 -16  -1   2    0.47    2.64
  15   1  -2    1.29    2.19
 -15  -1   2    3.67    2.57
  14   1  -2    3.78    2.10
 -14  -1   2    0.73    2.36
  13   1  -2    8.52    2.23
  13   1  -2    7.69    1.36
 -13  -1   2    8.25    2.59
  12   1  -2   19.25    1.92
  12   1  -2   17.78    2.80
 -12  -1   2   17.25    3.00
  11   1  -2   39.30    3.38
 -11  -1   2   41.05    3.66
  10   1  -2    8.45    2.21
 -10  -1   2   11.02    2.40
 -10  -1   2   12.07    1.55
   9   1  -2   29.43    2.67
  -9  -1   2   32.89    1.90
  -9  -1   2   32.44    2.81
   8   1  -2   27.73    2.67
  -8  -1   2   17.93    1.47
  -8  -1   2   17.79    2.16
   7   1  -2    6.56    1.60
  -7  -1   2    6.97    1.07
  -7  -1   2    5.74    1.38
   6   1  -2   67.19    3.23
  -6  -1   2   66.02    2.26
  -6  -1   2   65.72    2.88
   5   1  -2   48.60    2.67
  -5  -1   2   46.67    1.77
  -5  -1   2   48.20    2.23
   4   1  -2   28.32    1.97
  -4  -1   2   27.72    1.54
  -4  -1   2   24.29    1.34
   3   1  -2   39.74    2.09
  -3  -1   2   35.42    1.45
  -3  -1   2   34.39    1.42
   2   1  -2  106.08    3.19
  -2  -1   2  109.38    2.70
  -2  -1   2  105.33    2.63
   1   1  -2    1.92    0.41
   1   1  -2    1.58    0.68
  -1  -1   2    2.20    0.63
   0   1  -2  158.93    3.84
   0  -1   2  146.91    3.46
  -1   1  -2   12.24    1.14
   1  -1   2   11.01    0.93
   1  -1   2   11.89    0.89
  -2   1  -2   65.75    2.58
   2  -1   2   71.08    2.12
   2  -1   2   69.75    2.14
  -3   1  -2    8.72    1.40
   3  -1   2   10.38    1.08
   3  -1   2    9.55    1.07
  -4   1  -2   23.78    2.06
   4  -1   2   22.85    1.34
   4  -1   2   22.25    1.46
  -5   1  -2   43.41    2.69
   5  -1   2   43.07    1.80
   5  -1   2   41.17    1.99
  -6   1  -2   28.64    2.74
   6  -1   2   29.41    1.88
   6  -1   2   27.36    1.55
  -7   1  -2  154.71    5.81
   7  -1   2  160.53    4.41
   7  -1   2  163.88    5.03
  -8   1  -2  120.22    5.47
   8  -1   2  124.24    3.82
   8  -1   2  125.40    4.48
  -9   1  -2    3.22    1.99
   9  -1   2    4.12    1.12
   9  -1   2    4.37    1.57
 -10   1  -2   54.81    4.17
  10  -1   2   57.54    3.26
  10  -1   2   62.20    2.73
 -11   1  -2    7.62    2.54
  11  -1   2    6.82    1.77
  11  -1   2    7.79    1.41
 -12   1  -2    8.81    2.99
  12  -1   2    8.59    1.52
  12  -1   2   11.95    2.18
 -13   1  -2    1.32    2.25
  13  -1   2    1.08    1.51
  13  -1   2    0.82    1.10
 -14   1  -2    5.46    3.04
  14  -1   2    0.08    1.52
 -15   1  -2   -2.35    2.35
  15  -1   2    1.54    1.76
 -16   1  -2    1.29    3.11
 -17   1  -2    0.68    3.21
 -18   1  -2    0.04    3.24
 -18   0   2   -1.13    2.80
  17   0  -2    2.03    2.23
 -17   0   2   -1.36    2.49
  16   0  -2    0.02    2.07
 -16   0   2    2.39    2.98
  15   0  -2    1.19    1.94
 -15   0   2    4.21    2.82
  14   0  -2    1.45    1.83
 -14   0   2    1.86    2.39
  13   0  -2    3.42    1.22
  13   0  -2    2.45    1.82
 -13   0   2    4.00    2.31
  12   0  -2   11.73    1.66
  12   0  -2   10.53    2.37
 -12   0   2    9.02    2.45
  11   0  -2   15.93    2.63
  11   0  -2   19.01    1.91
 -11   0   2   13.45    2.66
  10   0  -2   19.74    2.56
 -10   0   2   17.57    2.69
   9   0  -2   11.94    2.15
  -9   0   2    9.39    2.07
  -9   0   2   10.26    1.49
   8   0  -2   33.88    2.76
  -8   0   2   31.67    1.91
  -8   0   2   35.86    2.72
   7   0  -2  186.05    5.82
  -7   0   2  178.03    5.66
  -7   0   2  180.43    4.75
   6   0  -2  177.23    5.42
  -6   0   2  178.95    5.41
  -6   0   2  178.85    4.55
   5   0  -2  138.76    4.36
  -5   0   2  125.53    4.00
  -5   0   2  125.59    3.45
   4   0  -2   23.50    1.78
  -4   0   2   22.09    1.33
  -4   0   2   24.91    1.67
   3   0  -2   51.19    2.34
  -3   0   2   49.30    1.91
  -3   0   2   49.31    1.75
   2   0  -2    1.73    0.82
  -2   0   2    1.04    0.57
  -2   0   2    1.29    0.51
   1   0  -2  123.55    3.29
   1   0  -2  126.71    2.67
  -1   0   2  119.27    2.85
  -1   0   2  124.00    2.68
   0   0  -2    9.16    0.87
   0   0  -2    8.81    0.43
   0   0   2    8.73    0.40
   0   0   2    9.02    0.72
  -1   0  -2   14.38    0.87
   1   0   2   19.61    1.02
   1   0   2   19.67    0.87
  -2   0  -2   22.79    1.30
   2   0   2   22.89    1.23
   2   0   2   23.41    1.00
  -3   0  -2    8.75    1.29
   3   0   2   11.28    0.88
   3   0   2   11.68    1.17
  -4   0  -2   15.88    1.67
   4   0   2   10.54    0.91
   4   0   2   12.63    1.21
  -5   0  -2   97.23    3.74
   5   0   2  100.48    3.34
   5   0   2  101.15    2.75
  -6   0  -2  103.29    4.07
   6   0   2   97.70    3.54
   6   0   2   98.18    2.85
  -7   0  -2   56.82    3.23
   7   0   2   60.28    2.17
   7   0   2   61.99    2.89
  -8   0  -2  126.42    5.24
   8   0   2  124.50    4.51
   8   0   2  124.16    3.61
  -9   0  -2   41.78    3.38
   9   0   2   41.15    2.03
   9   0   2   41.91    2.79
 -10   0  -2    3.48    2.27
  10   0   2    4.73    1.10
  10   0   2    5.24    1.69
 -11   0  -2   35.34    4.09
  11   0   2   28.15    1.90
  11   0   2   30.03    2.68
 -12   0  -2   14.56    3.03
  12   0   2   13.75    2.30
  12   0   2   15.27    1.68
 -13   0  -2   21.23    3.60
  13   0   2   20.88    1.84
  13   0   2   22.20    2.84
 -14   0  -2    7.09    2.77
  14   0   2    7.71    2.15
 -15   0  -2    1.69    2.40
  15   0   2    1.39    1.79
 -16   0  -2    2.30    2.72
  16   0   2   -1.26    1.87
 -17   0  -2    2.69    3.36
 -18   0  -2    0.63    3.23
 -18   1   2    1.16    3.25
 -17   1   2   -0.68    2.91
  16  -1  -2   -2.41    1.91
 -16   1   2    1.26    2.83
  15  -1  -2   -1.35    1.81
 -15   1   2    3.03    2.96
  14  -1  -2    1.38    1.18
  14  -1  -2    2.12    1.89
 -14   1   2    2.03    2.70
  13  -1  -2   13.01    1.82
  13  -1  -2    9.26    2.30
 -13   1   2    7.26    2.68
  12  -1  -2   13.00    1.86
  12  -1  -2   13.22    2.44
 -12   1   2    7.58    2.71
  11  -1  -2   43.77    2.52
  11  -1  -2   44.20    3.28
 -11   1   2   47.48    3.85
  10  -1  -2   37.72    2.28
  10  -1  -2   32.72    2.91
 -10   1   2   44.12    3.77
   9  -1  -2   35.38    2.08
   9  -1  -2   33.24    2.76
  -9   1   2   39.92    3.72
   8  -1  -2   27.18    2.47
  -8   1   2   27.44    1.96
  -8   1   2   25.83    2.80
   7  -1  -2   19.18    2.15
  -7   1   2   21.56    2.55
  -7   1   2   16.09    1.63
   6  -1  -2   75.65    3.18
  -6   1   2   74.19    3.49
  -6   1   2   74.83    2.72
   5  -1  -2   96.26    3.41
  -5   1   2   90.44    2.94
  -5   1   2   91.76    3.51
   4  -1  -2   26.71    1.82
  -4   1   2   23.07    1.77
  -4   1   2   24.35    1.52
   3  -1  -2   79.16    2.73
  -3   1   2   78.04    2.45
  -3   1   2   79.65    2.75
   2  -1  -2   37.89    1.77
  -2   1   2   39.20    1.66
  -2   1   2   38.50    1.55
   1  -1  -2  114.63    3.09
  -1   1   2  113.20    2.77
  -1   1   2  114.77    2.75
   0  -1  -2   -0.03    0.26
   0  -1  -2    1.01    0.49
   0   1   2    0.60    0.28
   0   1   2    0.07    0.40
  -1  -1  -2   16.85    0.76
   1   1   2   16.97    0.92
   1   1   2   17.26    0.75
  -2  -1  -2    9.78    0.89
   2   1   2    9.28    0.93
   2   1   2    9.58    0.63
  -3  -1  -2  681.33   14.43
   3   1   2  663.55   13.45
   3   1   2  661.14   14.74
  -4  -1  -2  144.15    4.27
   4   1   2  147.63    4.19
   4   1   2  144.28    3.24
  -5  -1  -2   48.15    2.45
   5   1   2   51.22    2.41
   5   1   2   47.15    1.52
  -6  -1  -2  401.87   10.16
   6   1   2  421.01   10.21
   6   1   2  408.78    8.45
  -7  -1  -2   13.84    1.97
   7   1   2   13.71    1.78
   7   1   2   11.95    0.95
  -8  -1  -2   54.45    3.27
   8   1   2   53.89    2.97
   8   1   2   52.25    1.94
  -9  -1  -2   92.00    4.42
   9   1   2   96.57    4.16
   9   1   2   98.20    2.93
 -10  -1  -2    5.75    1.99
  10   1   2    8.66    2.06
  10   1   2    8.72    1.15
 -11  -1  -2   36.71    3.82
  11   1   2   30.25    2.88
  11   1   2   39.41    1.95
 -12  -1  -2   18.13    3.11
  12   1   2   21.11    2.77
  12   1   2   18.85    1.53
 -13  -1  -2    6.73    2.55
  13   1   2   11.52    2.32
 -14  -1  -2    8.43    2.96
  14   1   2    9.86    2.42
 -15  -1  -2   -0.62    2.11
  15   1   2    0.07    1.79
 -16  -1  -2    1.01    2.83
  16   1   2    1.72    2.02
 -17  -1  -2    1.72    2.77
  17   1   2    5.52    2.38
 -18  -1  -2    3.78    3.52
  18   1   2    1.54    2.28
 -19  -1  -2    4.03    3.58
 -17   2   2    7.90    3.53
 -16   2   2    1.01    2.93
 -15   2   2    1.18    2.56
  14  -2  -2    1.02    1.15
  14  -2  -2    0.29    1.73
 -14   2   2   -0.50    2.61
  13  -2  -2    7.12    1.60
  13  -2  -2    6.24    2.02
 -13   2   2    8.58    3.00
  12  -2  -2   28.92    3.06
  12  -2  -2   27.81    2.27
 -12   2   2   24.75    3.75
  11  -2  -2   26.12    2.49
  11  -2  -2   22.08    2.70
 -11   2   2   26.21    3.71
  10  -2  -2   19.26    2.06
  10  -2  -2   23.16    2.64
 -10   2   2   22.10    3.26
   9  -2  -2   40.29    2.94
   9  -2  -2   34.19    2.21
  -9   2   2   43.60    4.07
   8  -2  -2   25.89    2.28
   8  -2  -2   21.38    1.80
  -8   2   2   30.38    3.30
   7  -2  -2   36.51    2.50
  -7   2   2   33.07    2.20
  -7   2   2   36.52    2.92
   6  -2  -2  112.98    3.93
  -6   2   2  110.84    4.50
  -6   2   2  113.57    3.68
   5  -2  -2   61.24    2.66
  -5   2   2   64.54    2.55
  -5   2   2   65.35    3.10
   4  -2  -2  133.49    3.97
  -4   2   2  135.53    3.82
  -4   2   2  133.01    4.30
   3  -2  -2   27.84    1.76
  -3   2   2   28.11    1.65
  -3   2   2   28.41    1.97
   2  -2  -2   25.29    1.52
  -2   2   2   23.94    1.38
  -2   2   2   24.00    1.69
   1  -2  -2    4.77    0.77
  -1   2   2    4.61    0.79
  -1   2   2    5.75    0.91
   0   2   2    0.70    0.50
   0   2   2    0.65    0.53
   0   2   2    0.94    0.52
   1   2   2   51.48    1.46
   1   2   2   53.97    1.64
   1   2   2   52.06    1.71
  -2  -2  -2   12.80    0.91
   2   2   2   12.72    0.61
   2   2   2   11.79    1.01
  -3  -2  -2   38.70    1.73
  -3  -2  -2   39.59    0.99
   3   2   2   37.96    0.99
   3   2   2   34.85    1.76
  -4  -2  -2  511.82    9.74
  -4  -2  -2  498.06   11.41
   4   2   2  487.05   11.71
   4   2   2  534.07    9.96
  -5  -2  -2   88.99    3.21
   5   2   2   86.90    3.27
   5   2   2   88.46    2.03
  -6  -2  -2   88.39    3.37
   6   2   2   84.54    3.34
   6   2   2   87.45    2.11
  -7  -2  -2  199.57    6.14
   7   2   2  201.91    6.01
   7   2   2  196.67    4.34
  -8  -2  -2   45.82    2.99
   8   2   2   39.73    2.60
   8   2   2   43.53    1.53
  -9  -2  -2   34.01    3.00
   9   2   2   42.29    1.60
   9   2   2   42.23    2.95
 -10  -2  -2   58.60    3.92
  10   2   2   59.91    2.08
  10   2   2   55.00    3.34
 -11  -2  -2    0.47    1.85
  11   2   2    1.68    0.71
  11   2   2    1.11    1.65
 -12  -2  -2   18.03    3.09
  12   2   2   23.90    1.46
  12   2   2   27.92    3.16
 -13  -2  -2    8.10    2.50
  13   2   2    6.86    1.96
 -14  -2  -2   17.09    3.41
  14   2   2   13.23    2.63
 -15  -2  -2    5.75    2.64
  15   2   2    3.09    2.05
 -16  -2  -2    2.41    2.85
  16   2   2    3.53    2.26
 -17  -2  -2    7.34    3.31
  17   2   2    9.86    2.80
 -18  -2  -2    3.72    2.93
  18   2   2    5.50    2.49
 -19  -2  -2   10.82    3.88
  19   2   2   10.58    2.95
 -17   3   2   -1.38    2.99
 -16   3   2    0.37    2.69
 -15   3   2    1.47    2.93
  14  -3  -2    6.65    1.77
 -14   3   2    5.85    3.04
  13  -3  -2    3.39    1.80
  13  -3  -2    5.51    1.61
 -13   3   2   -0.28    2.58
  12  -3  -2   13.37    2.33
  12  -3  -2   14.34    2.05
 -12   3   2   18.10    3.40
  11  -3  -2   36.00    2.57
  11  -3  -2   40.81    3.04
 -11   3   2   39.10    4.38
  10  -3  -2   20.53    2.32
  10  -3  -2   22.51    2.48
 -10   3   2   18.35    2.99
   9  -3  -2   42.66    2.91
   9  -3  -2   39.46    2.49
  -9   3   2   48.21    3.94
   8  -3  -2   45.05    2.77
   8  -3  -2   45.56    2.56
  -8   3   2   41.18    3.38
   7  -3  -2   53.53    2.81
   7  -3  -2   57.70    2.66
  -7   3   2   50.94    3.67
   6  -3  -2   97.81    3.50
   6  -3  -2   95.09    3.56
  -6   3   2  101.05    4.42
   5  -3  -2   22.56    1.73
  -5   3   2   19.75    1.86
  -5   3   2   18.25    2.11
   4  -3  -2   89.31    2.92
  -4   3   2   87.25    3.53
  -4   3   2   81.35    3.05
   3  -3  -2   28.47    1.65
  -3   3   2   30.91    1.83
  -3   3   2   31.59    2.01
   2  -3  -2   -0.26    0.71
  -2   3   2    0.60    0.89
  -2   3   2    0.37    0.92
   1  -3  -2    0.21    0.62
  -1   3   2    0.95    0.83
  -1   3   2    1.22    0.90
   0   3   2   41.06    1.46
   0   3   2   45.50    1.88
   0   3   2   38.25    1.67
   1   3   2   49.26    1.62
   1   3   2   47.95    1.86
   1   3   2   45.81    1.65
   2   3   2  161.91    4.13
   2   3   2  154.52    4.07
   2   3   2  164.09    3.53
  -3  -3  -2    2.92    0.87
   3   3   2    2.87    0.93
   3   3   2    3.48    0.48
  -4  -3  -2   99.64    3.18
   4   3   2   97.91    3.31
  -5  -3  -2  394.95    9.47
   5   3   2  396.15    9.72
  -6  -3  -2   91.09    3.43
   6   3   2   92.51    3.55
  -7  -3  -2   21.12    2.10
   7   3   2   19.44    0.68
   7   3   2   17.57    1.96
  -8  -3  -2  151.55    5.12
   8   3   2  138.62    4.99
   8   3   2  144.66    3.15
  -9  -3  -2   49.51    3.10
   9   3   2   47.67    1.49
   9   3   2   50.47    3.08
 -10  -3  -2   34.01    3.11
  10   3   2   33.32    2.80
  10   3   2   36.25    1.36
 -11  -3  -2   15.35    2.56
  11   3   2   16.46    2.62
  11   3   2   14.17    1.01
 -12  -3  -2    3.24    1.89
  12   3   2    4.85    2.01
 -13  -3  -2    6.51    2.51
  13   3   2    8.11    2.19
 -14  -3  -2    6.20    2.43
  14   3   2    3.28    1.96
 -15  -3  -2    2.01    2.49
  15   3   2   -0.61    1.58
 -16  -3  -2    2.42    2.75
  16   3   2   -0.73    1.68
 -17  -3  -2    8.20    3.68
  17   3   2    3.95    2.27
 -18  -3  -2    5.68    3.19
  18   3   2    9.06    2.74
 -19  -3  -2   11.83    4.00
  19   3   2   13.27    3.24
 -16   4   2    0.34    2.69
 -15   4   2    8.44    3.24
  14  -4  -2    1.48    1.49
 -14   4   2    0.44    2.51
  13  -4  -2   13.96    2.29
 -13   4   2   14.55    3.71
  12  -4  -2    1.48    1.31
 -12   4   2    1.99    2.32
  11  -4  -2    9.31    1.89
  11  -4  -2    4.60    1.55
 -11   4   2    5.16    2.62
  10  -4  -2   25.72    2.55
  10  -4  -2   30.98    2.48
 -10   4   2   31.96    3.63
   9  -4  -2   69.29    3.33
   9  -4  -2   69.20    3.33
  -9   4   2   80.09    4.74
   8  -4  -2   64.42    3.16
   8  -4  -2   64.23    3.07
  -8   4   2   61.68    3.96
   7  -4  -2   70.38    3.24
   7  -4  -2   78.33    3.27
  -7   4   2   78.59    4.34
   6  -4  -2   62.71    2.93
   6  -4  -2   63.02    2.75
  -6   4   2   69.06    3.93
   5  -4  -2   57.38    2.67
   5  -4  -2   63.76    2.54
  -5   4   2   64.86    3.50
   4  -4  -2   12.59    1.62
   4  -4  -2   14.55    1.35
  -4   4   2   14.07    1.94
   3  -4  -2   58.34    2.45
   3  -4  -2   60.92    2.13
  -3   4   2   60.01    2.93
   2  -4  -2   22.96    1.31
  -2   4   2   21.55    1.77
  -2   4   2   23.87    1.91
   1  -4  -2    3.18    0.69
  -1   4   2    3.34    1.00
  -1   4   2    3.45    1.12
   0   4   2    7.64    0.77
   0   4   2    7.90    1.19
   0   4   2    6.29    1.24
   1   4   2   78.43    2.33
   1   4   2   79.79    2.46
   1   4   2   81.41    2.80
   2   4   2   56.06    2.05
   2   4   2   55.95    2.24
  -3  -4  -2    7.93    0.74
   3   4   2    7.82    1.21
   3   4   2    7.81    1.10
  -4  -4  -2  124.13    2.54
  -4  -4  -2  106.96    3.56
   4   4   2  107.86    3.61
  -5  -4  -2   80.16    2.99
   5   4   2   80.21    3.14
  -6  -4  -2  309.75    8.00
   6   4   2  314.12    8.23
  -7  -4  -2   62.21    2.87
   7   4   2   55.09    2.87
  -8  -4  -2   82.43    3.61
   8   4   2   78.50    3.70
  -9  -4  -2   59.43    3.31
   9   4   2   55.35    3.19
 -10  -4  -2   24.11    2.72
  10   4   2   23.34    2.65
 -11  -4  -2   46.28    3.35
  11   4   2   50.32    3.66
 -12  -4  -2   -0.35    1.57
  12   4   2    0.78    1.79
 -13  -4  -2    4.67    2.08
  13   4   2    5.34    2.22
 -14  -4  -2    2.81    2.09
  14   4   2    4.30    2.04
 -15  -4  -2    1.05    2.00
  15   4   2   -2.31    1.82
 -16  -4  -2    5.73    2.92
  16   4   2    1.29    2.10
 -17  -4  -2   14.91    3.55
  17   4   2    6.20    2.62
 -18  -4  -2   10.68    3.56
  18   4   2    8.92    2.97
 -19  -4  -2   20.94    4.78
  19   4   2   20.57    3.73
 -20  -4  -2    7.34    3.23
  20   4   2    4.35    2.74
 -16   5   2    0.78    2.78
 -15   5   2    2.66    2.83
  14  -5  -2    4.57    1.87
 -14   5   2    3.87    3.09
  13  -5  -2    4.81    1.73
 -13   5   2    7.28    3.13
  12  -5  -2   15.33    2.39
 -12   5   2   10.77    3.18
  11  -5  -2   19.22    2.51
 -11   5   2   18.35    3.52
  10  -5  -2   16.63    2.26
 -10   5   2   17.93    3.23
   9  -5  -2   52.67    2.80
   9  -5  -2   49.84    3.08
  -9   5   2   46.45    3.91
   8  -5  -2   69.78    3.40
   8  -5  -2   67.63    3.04
  -8   5   2   68.34    4.48
   7  -5  -2   82.98    3.31
   7  -5  -2   86.24    3.76
  -7   5   2   84.20    4.45
   6  -5  -2   47.44    2.69
   6  -5  -2   50.48    2.34
  -6   5   2   47.17    3.43
   5  -5  -2   39.18    2.40
   5  -5  -2   41.99    2.00
  -5   5   2   38.40    2.97
   4  -5  -2   47.48    2.48
   4  -5  -2   47.06    1.96
  -4   5   2   43.16    2.93
   3  -5  -2    0.53    0.67
   3  -5  -2    0.90    0.97
  -3   5   2    0.32    1.40
   2  -5  -2   36.84    1.44
   2  -5  -2   38.22    2.01
  -2   5   2   34.42    2.32
   1  -5  -2   18.99    1.00
   1  -5  -2   18.04    1.57
  -1   5   2   21.46    2.03
   0  -5  -2   14.97    1.31
   0   5   2   14.21    1.72
   0   5   2   15.17    0.95
  -1  -5  -2   38.89    1.82
   1   5   2   38.33    1.51
   1   5   2   38.69    2.23
  -2  -5  -2   80.78    2.49
   2   5   2   77.06    2.90
   2   5   2   79.83    2.53
  -3  -5  -2    8.77    0.93
   3   5   2    6.48    1.12
   3   5   2    7.41    1.28
  -4  -5  -2  152.26    3.44
   4   5   2  145.91    4.44
   4   5   2  144.90    4.40
  -5  -5  -2   95.35    3.50
  -5  -5  -2   97.09    2.25
   5   5   2  100.03    3.55
  -6  -5  -2   68.59    3.01
   6   5   2   67.43    3.01
  -7  -5  -2   38.12    2.34
   7   5   2   37.70    2.46
  -8  -5  -2   49.89    2.86
   8   5   2   50.22    3.04
  -9  -5  -2   23.70    2.26
   9   5   2   26.95    2.46
 -10  -5  -2   39.41    2.85
  10   5   2   35.65    2.90
 -11  -5  -2   56.44    3.54
  11   5   2   54.89    3.60
 -12  -5  -2   34.97    3.26
  12   5   2   37.31    3.24
 -13  -5  -2   13.78    2.71
  13   5   2   15.69    2.68
 -14  -5  -2   -0.25    1.64
  14   5   2   -0.64    1.61
 -15  -5  -2    5.42    2.53
  15   5   2    3.40    2.36
 -16  -5  -2    3.70    2.59
  16   5   2    1.94    2.02
 -17  -5  -2   14.96    3.72
  17   5   2   11.57    2.84
 -18  -5  -2   20.39    3.96
  18   5   2   15.69    3.36
 -19  -5  -2   14.07    3.98
  19   5   2   11.09    3.11
 -20  -5  -2    7.94    3.48
  20   5   2    7.80    2.94
 -15   6   2    0.37    2.48
  14  -6  -2   10.13    2.20
 -14   6   2    2.96    3.09
  13  -6  -2    8.02    2.15
 -13   6   2    6.63    2.98
  12  -6  -2    8.32    2.02
 -12   6   2    6.06    2.83
  11  -6  -2   11.02    2.17
 -11   6   2    7.04    2.93
  10  -6  -2   36.76    2.84
 -10   6   2   33.74    3.97
   9  -6  -2   34.80    2.82
  -9   6   2   43.24    3.88
   8  -6  -2   34.18    2.57
  -8   6   2   30.98    3.58
   7  -6  -2   51.67    2.38
   7  -6  -2   51.70    2.93
  -7   6   2   55.13    3.82
   6  -6  -2   53.36    3.01
   6  -6  -2   54.84    2.36
  -6   6   2   58.52    3.84
   5  -6  -2   13.78    1.27
   5  -6  -2   12.04    1.71
  -5   6   2   13.06    2.49
   4  -6  -2   49.32    1.82
   4  -6  -2   49.46    2.74
  -4   6   2   42.45    3.10
   3  -6  -2    0.69    0.55
   3  -6  -2    0.79    0.98
  -3   6   2    1.27    1.57
   2  -6  -2    0.04    0.46
   2  -6  -2   -0.79    0.76
  -2   6   2    0.10    1.20
   1  -6  -2    8.84    1.37
   1  -6  -2    7.94    0.73
  -1   6   2   10.14    1.66
   0  -6  -2    1.73    0.92
   0   6   2   -0.88    1.04
  -1  -6  -2   30.62    1.80
   1   6   2   29.38    2.06
   1   6   2   30.65    1.32
  -2  -6  -2   32.20    1.67
   2   6   2   32.44    1.55
   2   6   2   31.62    2.08
  -3  -6  -2   41.17    1.74
   3   6   2   39.45    1.96
   3   6   2   42.30    2.40
  -4  -6  -2  128.80    3.33
   4   6   2  128.38    4.21
   4   6   2  130.04    4.08
  -5  -6  -2   82.18    2.23
   5   6   2   78.83    3.20
   5   6   2   78.62    3.16
  -6  -6  -2   54.59    1.57
  -6  -6  -2   55.52    2.68
   6   6   2   58.85    2.98
  -7  -6  -2   53.78    2.79
   7   6   2   55.13    3.04
  -8  -6  -2   25.37    2.28
   8   6   2   26.04    2.48
  -9  -6  -2   34.71    2.68
   9   6   2   30.61    2.77
 -10  -6  -2   55.34    3.38
  10   6   2   48.27    3.26
 -11  -6  -2   46.02    3.31
  11   6   2   47.11    3.37
 -12  -6  -2   28.54    3.32
  12   6   2   21.88    2.97
 -13  -6  -2    4.40    1.82
  13   6   2    3.97    2.14
 -14  -6  -2   -2.29    1.51
  14   6   2    0.65    2.02
 -15  -6  -2   17.87    3.15
  15   6   2   12.80    2.77
 -16  -6  -2    9.05    2.86
  16   6   2    9.88    2.92
 -17  -6  -2    9.74    2.99
  17   6   2    1.24    2.07
 -18  -6  -2   16.76    3.69
  18   6   2   11.43    2.94
 -19  -6  -2   11.79    3.69
  19   6   2   11.50    3.20
 -20  -6  -2    3.99    3.28
  20   6   2    1.95    2.48
  14  -7  -2    6.40    2.04
 -14   7   2    7.06    3.40
  13  -7  -2   12.27    2.33
 -13   7   2    8.21    3.20
  12  -7  -2   10.50    2.21
 -12   7   2    6.21    2.80
  11  -7  -2   15.17    2.43
 -11   7   2   13.60    3.53
  10  -7  -2   13.71    2.36
 -10   7   2   11.40    3.21
   9  -7  -2   35.42    2.92
  -9   7   2   33.90    4.00
   8  -7  -2   37.69    2.91
  -8   7   2   39.84    4.32
   7  -7  -2   26.54    2.69
  -7   7   2   31.60    3.66
   6  -7  -2   28.46    2.42
  -6   7   2   28.13    3.30
   5  -7  -2    8.05    0.97
   5  -7  -2    7.97    1.74
  -5   7   2    5.83    2.10
   4  -7  -2    9.91    0.74
   4  -7  -2    9.03    1.66
  -4   7   2    4.87    1.87
   3  -7  -2    0.45    0.95
  -3   7   2    2.86    1.79
   2  -7  -2    1.97    1.11
  -2   7   2   -1.85    1.26
   1  -7  -2    9.39    1.56
  -1   7   2   10.60    2.04
   0  -7  -2   13.51    0.77
   0  -7  -2   10.40    1.48
   0   7   2   11.26    1.91
  -1  -7  -2    0.18    0.87
   1   7   2    1.53    0.59
   1   7   2    1.81    1.36
  -2  -7  -2   34.46    1.89
   2   7   2   32.99    1.62
   2   7   2   33.40    2.27
  -3  -7  -2  104.38    3.21
   3   7   2  102.23    3.24
   3   7   2  101.60    3.83
  -4  -7  -2  272.39    6.28
   4   7   2  270.19    7.08
   4   7   2  274.53    7.39
  -5  -7  -2   86.56    2.56
   5   7   2   87.35    3.38
   5   7   2   80.35    3.45
  -6  -7  -2   71.72    2.13
   6   7   2   73.20    3.24
   6   7   2   73.69    3.34
  -7  -7  -2   17.48    1.97
  -7  -7  -2   14.34    0.88
   7   7   2   19.18    2.22
  -8  -7  -2   49.60    2.83
   8   7   2   45.61    2.91
  -9  -7  -2   30.81    2.46
   9   7   2   30.85    2.68
 -10  -7  -2   30.55    2.68
  10   7   2   30.66    2.80
 -11  -7  -2   32.81    2.80
  11   7   2   31.11    2.95
 -12  -7  -2    7.62    1.91
  12   7   2   13.36    2.51
 -13  -7  -2   -0.79    1.27
  13   7   2    0.08    1.66
 -14  -7  -2    2.18    1.91
  14   7   2    1.02    1.84
 -15  -7  -2    2.96    1.91
  15   7   2    1.17    1.99
 -16  -7  -2    6.25    2.62
  16   7   2    1.34    2.01
 -17  -7  -2    7.09    2.66
  17   7   2    9.83    3.05
 -18  -7  -2    6.26    2.93
  18   7   2    0.44    2.44
 -19  -7  -2   13.69    3.69
  19   7   2   11.10    3.19
 -20  -7  -2   22.76    4.49
  20   7   2    7.41    2.98
 -14   8   2   -1.57    2.68
  13  -8  -2    7.58    2.03
 -13   8   2    3.83    3.34
  12  -8  -2   10.56    2.27
 -12   8   2    6.83    3.19
  11  -8  -2   21.25    2.79
 -11   8   2   17.60    3.92
  10  -8  -2   26.36    3.04
 -10   8   2   26.97    4.35
   9  -8  -2   29.33    3.10
  -9   8   2   30.80    4.12
   8  -8  -2   22.84    2.90
  -8   8   2   24.21    3.64
   7  -8  -2   16.19    2.31
  -7   8   2   20.46    3.18
   6  -8  -2    6.45    1.74
  -6   8   2    5.48    2.33
   5  -8  -2    4.78    1.47
  -5   8   2    9.79    2.36
   4  -8  -2   -1.32    1.05
  -4   8   2    0.85    1.67
   3  -8  -2    1.56    1.23
  -3   8   2    0.23    1.74
   2  -8  -2   -0.68    0.89
  -2   8   2   -1.20    1.60
   1  -8  -2    0.19    1.00
  -1   8   2   -0.79    1.35
   0  -8  -2    6.67    1.37
   0   8   2    9.03    1.95
  -1  -8  -2   31.01    1.96
   1   8   2   29.79    1.32
   1   8   2   34.09    2.56
  -2  -8  -2  138.67    4.22
   2   8   2  135.43    4.88
   2   8   2  135.62    3.73
  -3  -8  -2   83.41    3.02
   3   8   2   85.33    2.95
   3   8   2   83.37    3.67
  -4  -8  -2   81.08    2.84
   4   8   2   86.14    3.18
   4   8   2   81.52    3.61
  -5  -8  -2   41.67    1.88
   5   8   2   43.43    2.44
   5   8   2   41.73    2.83
  -6  -8  -2   65.41    2.25
   6   8   2   65.88    3.19
   6   8   2   61.19    3.33
  -7  -8  -2   52.14    1.85
   7   8   2   51.39    3.06
   7   8   2   49.80    3.07
  -8  -8  -2   85.67    2.28
  -8  -8  -2   80.04    3.77
   8   8   2   86.42    4.00
  -9  -8  -2   44.18    1.26
  -9  -8  -2   37.76    2.68
   9   8   2   40.61    2.97
 -10  -8  -2   39.71    3.01
  10   8   2   42.01    3.17
 -11  -8  -2   12.36    2.22
  11   8   2   12.51    2.49
 -12  -8  -2    0.54    1.46
  12   8   2    0.20    1.89
 -13  -8  -2    0.53    1.34
  13   8   2    0.12    1.71
 -14  -8  -2    4.94    1.88
  14   8   2    5.40    2.29
 -15  -8  -2    6.46    2.39
  15   8   2    7.81    2.59
 -16  -8  -2    6.24    2.30
  16   8   2    7.04    2.70
 -17  -8  -2   17.39    3.45
  17   8   2   12.91    3.15
 -18  -8  -2    2.17    2.30
  18   8   2    3.27    2.64
 -19  -8  -2    5.85    2.86
  19   8   2    3.29    2.44
 -20  -8  -2    6.25    2.99
  20   8   2    6.65    3.15
  21   8   2   12.61    3.76
  13  -9  -2    7.63    2.19
 -13   9   2    2.76    3.17
  12  -9  -2   15.82    2.64
 -12   9   2   17.73    4.05
  11  -9  -2   12.64    2.33
 -11   9   2   13.82    3.61
  10  -9  -2   24.21    3.00
 -10   9   2   27.31    4.20
   9  -9  -2   14.04    2.47
  -9   9   2   15.57    3.43
   8  -9  -2   13.01    2.36
  -8   9   2    8.04    2.87
   7  -9  -2    5.87    1.96
  -7   9   2    6.61    2.49
   6  -9  -2   13.28    2.42
  -6   9   2    9.79    2.47
   5  -9  -2    3.10    1.42
  -5   9   2    1.93    2.08
   4  -9  -2    4.29    1.60
  -4   9   2    9.09    2.23
   3  -9  -2    6.62    1.71
  -3   9   2    3.75    2.09
   2  -9  -2    0.13    1.18
  -2   9   2    2.92    1.85
   1  -9  -2    3.79    1.41
  -1   9   2    4.93    1.90
   0  -9  -2   26.80    2.54
   0   9   2   25.06    2.83
  -1  -9  -2   33.09    2.23
   1   9   2   38.10    2.91
   1   9   2   38.10    1.42
  -2  -9  -2   48.76    2.56
   2   9   2   46.56    1.86
   2   9   2   42.04    2.97
  -3  -9  -2   76.82    3.04
   3   9   2   75.39    3.85
   3   9   2   72.04    2.68
  -4  -9  -2   61.16    2.62
   4   9   2   60.15    2.62
   4   9   2   55.03    3.29
  -5  -9  -2   52.17    2.34
   5   9   2   53.49    2.70
   5   9   2   56.97    3.21
  -6  -9  -2   60.43    2.34
   6   9   2   55.65    3.01
   6   9   2   54.50    3.29
  -7  -9  -2   97.29    2.96
   7   9   2   98.86    4.42
   7   9   2   99.44    4.09
  -8  -9  -2   65.82    2.15
  -8  -9  -2   63.48    3.54
   8   9   2   68.40    3.70
  -9  -9  -2  103.55    2.71
  -9  -9  -2   97.06    4.35
   9   9   2  109.63    4.79
 -10  -9  -2   50.76    3.32
  10   9   2   54.47    3.53
 -11  -9  -2    9.12    2.16
  11   9   2    5.27    2.04
 -12  -9  -2   -1.16    1.20
  12   9   2   -1.50    1.53
 -13  -9  -2    1.14    1.44
  13   9   2    2.98    1.95
 -14  -9  -2    1.63    1.59
  14   9   2    0.93    2.01
 -15  -9  -2    2.87    1.78
  15   9   2    3.28    2.13
 -16  -9  -2    9.54    2.77
  16   9   2    3.07    2.23
 -17  -9  -2   11.64    3.02
  17   9   2   10.90    2.90
 -18  -9  -2   15.03    3.41
  18   9   2    6.07    3.10
 -19  -9  -2    5.83    2.47
  19   9   2    5.58    2.69
 -20  -9  -2   16.66    3.83
  20   9   2    4.69    2.88
  21   9   2   10.55    3.68
  12 -10  -2    6.44    1.98
 -12  10   2    7.18    3.31
  11 -10  -2    8.78    2.28
 -11  10   2   17.95    3.94
  10 -10  -2   15.93    2.59
 -10  10   2   15.72    3.56
   9 -10  -2    9.11    2.28
  -9  10   2   15.03    3.61
   8 -10  -2    5.75    1.96
  -8  10   2    2.89    2.50
   7 -10  -2    3.35    1.75
  -7  10   2    3.01    2.40
   6 -10  -2    8.77    1.97
  -6  10   2   16.97    3.31
   5 -10  -2   13.94    2.47
  -5  10   2    9.18    2.51
   4 -10  -2   25.93    3.00
  -4  10   2   18.04    2.90
   3 -10  -2   22.49    2.81
  -3  10   2   21.50    3.09
   2 -10  -2   -0.24    1.31
  -2  10   2    2.33    1.82
   1 -10  -2    6.95    1.81
  -1  10   2    4.25    2.17
   0 -10  -2   27.89    2.69
   0  10   2   26.94    3.21
  -1 -10  -2   50.03    2.95
   1  10   2   57.88    3.64
  -2 -10  -2  104.04    3.99
   2  10   2  105.50    3.03
   2  10   2  106.71    4.73
  -3 -10  -2   26.69    2.41
   3  10   2   23.63    2.76
   3  10   2   23.66    1.65
  -4 -10  -2   31.24    2.11
   4  10   2   33.29    3.12
   4  10   2   33.67    2.14
  -5 -10  -2   76.94    3.10
   5  10   2   82.46    3.33
   5  10   2   72.36    3.86
  -6 -10  -2   29.36    1.88
   6  10   2   30.08    2.37
   6  10   2   29.45    2.78
  -7 -10  -2   68.89    2.65
   7  10   2   70.83    3.56
   7  10   2   71.96    3.92
  -8 -10  -2   63.20    2.35
   8  10   2   62.99    3.60
   8  10   2   58.96    3.69
  -9 -10  -2   10.21    2.01
  -9 -10  -2   13.58    1.22
   9  10   2   12.74    2.31
 -10 -10  -2   37.17    1.54
 -10 -10  -2   34.29    2.91
  10  10   2   34.66    3.03
 -11 -10  -2   30.07    3.24
  11  10   2   26.70    3.22
 -12 -10  -2    1.01    1.36
  12  10   2    0.11    1.58
 -13 -10  -2   -0.55    1.34
  13  10   2    1.15    1.74
 -14 -10  -2    1.35    1.74
  14  10   2    0.74    1.95
 -15 -10  -2    0.74    1.74
  15  10   2    0.18    2.16
 -16 -10  -2   -0.27    1.62
  16  10   2    1.38    2.03
 -17 -10  -2    6.31    2.47
  17  10   2    0.57    2.08
 -18 -10  -2   11.11    3.12
  18  10   2    7.95    3.16
 -19 -10  -2   13.52    3.27
  19  10   2    5.97    3.02
  20  10   2   12.37    3.57
  21  10   2    9.24    3.17
  11 -11  -2    9.91    2.38
 -11  11   2    6.04    3.13
  10 -11  -2   15.36    2.65
 -10  11   2    8.08    3.33
   9 -11  -2    6.42    2.05
  -9  11   2    7.00    3.00
   8 -11  -2    4.53    1.92
  -8  11   2    1.11    2.56
   7 -11  -2    6.49    2.10
  -7  11   2    5.27    2.77
   6 -11  -2    8.16    2.22
  -6  11   2    5.64    2.68
   5 -11  -2   13.44    2.39
  -5  11   2    8.51    2.53
   4 -11  -2   16.22    2.65
  -4  11   2   16.37    3.14
   3 -11  -2   10.69    2.06
  -3  11   2   13.12    2.86
   2 -11  -2    1.41    1.47
  -2  11   2    1.70    1.83
   1 -11  -2   -0.06    1.19
  -1  11   2   -1.08    1.51
   0 -11  -2   27.22    2.84
   0  11   2   26.35    3.15
  -1 -11  -2   18.24    2.21
   1  11   2   20.72    2.80
  -2 -11  -2   28.04    2.43
   2  11   2   32.11    3.43
   2  11   2   27.95    1.41
  -3 -11  -2   23.99    2.36
   3  11   2   20.96    1.51
   3  11   2   19.61    2.91
  -4 -11  -2   15.52    1.94
   4  11   2   16.86    1.71
   4  11   2   11.35    2.39
  -5 -11  -2    4.75    1.35
   5  11   2   12.50    2.38
   5  11   2    8.88    1.50
  -6 -11  -2   73.54    3.10
   6  11   2   80.70    3.53
   6  11   2   78.44    4.18
  -7 -11  -2   23.52    1.82
   7  11   2   27.25    2.98
   7  11   2   25.80    2.41
  -8 -11  -2   58.27    2.48
   8  11   2   52.95    3.56
   8  11   2   51.21    3.30
  -9 -11  -2   52.71    2.21
   9  11   2   47.90    3.49
   9  11   2   56.30    3.71
 -10 -11  -2   10.39    2.15
 -10 -11  -2   10.89    1.18
  10  11   2   10.54    2.30
 -11 -11  -2    2.23    1.54
  11  11   2    1.23    1.84
 -12 -11  -2    2.51    1.50
  12  11   2    2.93    2.01
 -13 -11  -2    2.10    1.49
  13  11   2    1.01    1.71
 -14 -11  -2    3.83    2.03
  14  11   2    5.73    2.28
 -15 -11  -2    3.88    2.02
  15  11   2   -0.04    1.89
 -16 -11  -2    3.45    2.08
  16  11   2    0.65    2.04
 -17 -11  -2   12.87    2.88
  17  11   2   12.12    3.22
 -18 -11  -2    6.98    2.53
  18  11   2    7.34    3.01
 -19 -11  -2   28.36    4.26
  19  11   2   27.13    4.55
 -20 -11  -2   17.75    3.55
  20  11   2    6.94    3.02
  10 -12  -2    8.60    2.40
 -10  12   2    4.42    3.20
   9 -12  -2    9.31    2.36
  -9  12   2    6.00    3.14
   8 -12  -2    6.36    2.03
  -8  12   2    9.86    3.37
   7 -12  -2    5.38    2.08
  -7  12   2    6.28    3.02
   6 -12  -2    7.41    2.30
  -6  12   2    7.73    3.07
   5 -12  -2    5.59    1.97
  -5  12   2    5.76    2.67
   4 -12  -2    9.66    2.23
  -4  12   2    7.87    2.56
   3 -12  -2    2.86    1.75
  -3  12   2    5.53    2.51
   2 -12  -2    3.99    1.60
  -2  12   2    1.73    2.30
   1 -12  -2    6.42    1.89
  -1  12   2    8.94    2.38
   0 -12  -2   -1.30    1.10
   0  12   2    1.95    2.08
  -1 -12  -2    6.71    1.79
   1  12   2    8.03    2.39
  -2 -12  -2   22.53    2.44
   2  12   2   26.26    3.32
  -3 -12  -2    3.36    1.44
   3  12   2    4.37    0.96
   3  12   2    2.14    1.86
  -4 -12  -2   38.82    2.65
   4  12   2   47.54    3.61
   4  12   2   43.39    2.22
  -5 -12  -2   35.20    2.38
   5  12   2   37.95    3.59
   5  12   2   35.75    2.32
  -6 -12  -2   35.76    2.43
   6  12   2   34.21    2.49
   6  12   2   36.97    3.90
  -7 -12  -2   80.40    3.31
   7  12   2   72.09    3.67
   7  12   2   82.27    4.58
  -8 -12  -2   17.11    1.81
   8  12   2   19.18    2.89
   8  12   2   16.57    2.34
  -9 -12  -2    9.66    1.38
   9  12   2   11.13    2.58
   9  12   2    7.04    1.77
 -10 -12  -2   20.14    2.88
 -10 -12  -2   18.73    1.61
  10  12   2   19.74    2.70
 -11 -12  -2   -1.36    1.07
  11  12   2   -0.41    1.52
 -12 -12  -2    1.36    1.56
  12  12   2   -0.12    1.54
 -13 -12  -2    0.74    1.55
  13  12   2    1.63    1.84
 -14 -12  -2    0.21    1.49
  14  12   2    1.08    2.03
 -15 -12  -2    1.65    1.64
  15  12   2    0.30    2.17
 -16 -12  -2   -0.75    1.49
  16  12   2   -0.75    2.17
 -17 -12  -2    5.88    2.57
  17  12   2    6.62    2.68
 -18 -12  -2   14.12    3.19
  18  12   2    7.22    2.86
 -19 -12  -2   17.02    3.47
  19  12   2    9.73    3.21
 -20 -12  -2   14.92    3.51
  20  12   2    8.11    3.02
   9 -13  -2    5.02    1.99
  -9  13   2    0.08    2.82
   8 -13  -2   18.22    2.89
  -8  13   2   20.02    4.02
   7 -13  -2    7.15    2.23
  -7  13   2   10.45    3.35
   6 -13  -2    6.82    2.27
  -6  13   2    3.76    2.59
   5 -13  -2    2.64    1.86
  -5  13   2    3.74    2.44
   4 -13  -2    5.63    2.13
  -4  13   2    6.26    2.83
   3 -13  -2   -0.40    1.44
  -3  13   2    0.20    2.24
   2 -13  -2   -0.05    1.45
  -2  13   2    0.01    1.93
   1 -13  -2   -0.47    1.39
  -1  13   2    0.19    2.08
   0 -13  -2    6.50    1.78
   0  13   2   10.48    2.59
  -1 -13  -2    9.96    1.89
   1  13   2   11.98    2.63
  -2 -13  -2    9.01    1.92
   2  13   2    8.94    2.32
  -3 -13  -2   14.38    2.19
   3  13   2    8.84    2.68
  -4 -13  -2    8.25    1.82
   4  13   2   10.94    2.66
  -5 -13  -2   31.53    2.54
   5  13   2   31.84    3.78
   5  13   2   27.13    2.10
  -6 -13  -2   27.81    2.28
   6  13   2   24.91    2.25
   6  13   2   27.23    3.50
  -7 -13  -2   41.82    2.65
   7  13   2   43.32    3.65
   7  13   2   46.46    2.90
  -8 -13  -2   24.64    2.26
   8  13   2   25.86    2.53
   8  13   2   25.98    3.45
  -9 -13  -2   20.97    2.01
   9  13   2   18.82    2.90
   9  13   2   20.34    2.57
 -10 -13  -2   15.98    1.75
  10  13   2    9.86    2.23
  10  13   2   10.96    2.46
 -11 -13  -2    2.38    1.82
  11  13   2    2.61    1.78
 -12 -13  -2    0.17    1.47
  12  13   2   -2.39    1.55
 -13 -13  -2    3.80    1.86
  13  13   2   -0.24    1.69
 -14 -13  -2   -0.90    1.42
  14  13   2    0.37    1.98
 -15 -13  -2    7.15    2.22
  15  13   2    5.16    2.32
 -16 -13  -2    3.54    1.95
  16  13   2    1.47    2.09
 -17 -13  -2    8.99    2.82
  17  13   2    6.62    2.82
 -18 -13  -2   13.20    3.14
  18  13   2   10.61    3.14
 -19 -13  -2   10.57    3.07
  19  13   2    5.09    3.09
 -20 -13  -2   17.93    3.86
  20  13   2   11.68    3.69
   8 -14  -2   10.33    2.36
  -8  14   2   13.42    3.56
   7 -14  -2   14.73    2.77
  -7  14   2    8.57    3.15
   6 -14  -2   11.49    2.66
  -6  14   2    7.42    3.32
   5 -14  -2    2.71    2.03
  -5  14   2    4.37    2.84
   4 -14  -2    2.86    1.98
  -4  14   2    1.78    2.70
   3 -14  -2    0.29    1.73
  -3  14   2    1.72    2.50
   2 -14  -2    3.33    1.84
  -2  14   2    6.33    2.71
   1 -14  -2    1.67    1.62
  -1  14   2    0.21    2.16
   0 -14  -2    0.85    1.43
   0  14   2    2.26    2.08
  -1 -14  -2    1.97    1.50
   1  14   2    1.56    2.00
  -2 -14  -2    6.20    1.89
   2  14   2    6.22    2.62
  -3 -14  -2    2.90    1.56
   3  14   2    4.08    2.51
  -4 -14  -2   29.21    2.56
   4  14   2   26.93    3.54
  -5 -14  -2   30.62    2.65
   5  14   2   35.51    3.93
  -6 -14  -2   41.62    2.81
   6  14   2   38.33    2.64
   6  14   2   43.40    4.43
  -7 -14  -2   35.32    2.59
   7  14   2   32.55    2.65
   7  14   2   34.88    3.90
  -8 -14  -2   28.90    2.36
   8  14   2   25.46    3.37
   8  14   2   27.62    2.88
  -9 -14  -2    9.12    1.63
   9  14   2   10.35    2.13
   9  14   2    7.63    2.40
 -10 -14  -2    5.45    2.06
  10  14   2    4.43    2.27
  10  14   2    4.79    1.87
 -11 -14  -2    1.70    1.53
  11  14   2    1.18    1.81
 -12 -14  -2    1.84    1.74
  12  14   2    2.53    1.90
 -13 -14  -2   -0.49    1.38
  13  14   2   -0.89    1.68
 -14 -14  -2   -1.31    1.61
  14  14   2   -0.69    1.87
 -15 -14  -2    8.33    2.42
  15  14   2    5.02    2.21
 -16 -14  -2    0.46    1.98
  16  14   2    4.23    2.43
 -17 -14  -2   10.08    2.86
  17  14   2    5.74    2.85
 -18 -14  -2   10.06    2.93
  18  14   2    5.41    2.61
 -19 -14  -2   11.68    3.04
  19  14   2    7.75    3.20
 -20 -14  -2    5.10    2.80
  20  14   2    5.78    3.20
   6 -15  -2    2.83    1.91
  -6  15   2    2.01    2.57
   5 -15  -2    3.65    2.10
   4 -15  -2    2.96    2.19
  -4  15   2   -1.22    2.51
   3 -15  -2    1.67    1.84
  -3  15   2    1.56    2.57
   2 -15  -2    2.39    1.80
  -2  15   2    0.30    2.39
   1 -15  -2   -0.40    1.57
  -1  15   2    1.07    2.05
   0 -15  -2    7.88    2.25
   0  15   2    4.95    2.39
  -1 -15  -2    5.64    1.97
   1  15   2    5.96    2.56
  -2 -15  -2    9.80    2.11
   2  15   2    7.05    2.83
  -3 -15  -2   15.40    2.38
   3  15   2   12.39    3.00
  -4 -15  -2   35.50    3.45
   4  15   2   34.69    4.10
  -5 -15  -2   31.20    3.15
   5  15   2   27.42    3.71
  -6 -15  -2   40.96    2.95
   6  15   2   36.97    4.16
  -7 -15  -2   18.55    2.40
   7  15   2   17.10    3.09
  -8 -15  -2    6.97    1.71
   8  15   2    5.06    2.55
   8  15   2    9.95    2.00
  -9 -15  -2    5.38    1.53
   9  15   2    3.42    1.75
   9  15   2    2.11    2.10
  10  15   2    6.25    2.47
  10  15   2    4.42    1.91
 -11 -15  -2    2.82    1.77
  11  15   2    2.91    1.85
 -12 -15  -2   10.50    2.46
  12  15   2    5.61    2.02
 -13 -15  -2   -0.87    1.55
  13  15   2    2.02    1.92
 -14 -15  -2    2.19    1.90
  14  15   2    0.60    2.02
 -15 -15  -2    3.29    2.31
  15  15   2    0.56    2.24
 -16 -15  -2    4.94    2.47
  16  15   2    2.08    2.09
 -17 -15  -2   17.02    3.41
  17  15   2   16.36    3.56
 -18 -15  -2   16.84    3.47
  18  15   2    8.64    3.13
 -19 -15  -2    5.83    2.56
  19  15   2    6.53    2.83
   5 -16  -2    4.84    2.14
  -5  16   2    5.65    2.98
   4 -16  -2   -0.32    1.78
  -4  16   2   -0.75    2.66
   3 -16  -2    1.81    1.95
  -3  16   2    0.68    2.40
   2 -16  -2    0.75    1.79
  -2  16   2    0.95    2.24
   1 -16  -2   -0.45    1.65
  -1  16   2    0.60    2.29
   0 -16  -2    3.94    1.90
   0  16   2    3.11    2.63
  -1 -16  -2    2.53    1.83
   1  16   2    4.60    2.38
  -2 -16  -2   15.91    2.78
   2  16   2   12.25    3.26
  -3 -16  -2   33.54    3.69
   3  16   2   29.43    4.21
  -4 -16  -2   22.85    2.89
   4  16   2   28.11    3.95
  -5 -16  -2   23.14    2.83
   5  16   2   19.35    3.37
  -6 -16  -2   19.55    2.69
   6  16   2   19.90    3.47
  -7 -16  -2   20.97    2.69
   7  16   2   23.21    3.74
  -8 -16  -2    9.53    2.09
   8  16   2    5.95    2.63
  -9 -16  -2    5.05    1.62
   9  16   2    6.26    1.94
   9  16   2    3.37    2.09
  10  16   2   -1.30    1.38
  10  16   2    0.18    2.00
  11  16   2    1.22    1.84
  11  16   2    2.70    2.47
 -12 -16  -2    4.88    2.23
  12  16   2    4.35    2.03
 -13 -16  -2    0.50    1.85
  13  16   2    4.23    2.18
 -14 -16  -2   -0.23    1.79
  14  16   2   -0.01    1.95
 -15 -16  -2    6.67    2.56
  15  16   2    2.66    2.19
 -16 -16  -2    7.41    2.51
  16  16   2    2.12    2.41
 -17 -16  -2   14.40    3.31
  17  16   2    8.58    2.79
 -18 -16  -2    7.70    2.57
  18  16   2   12.44    3.47
 -19 -16  -2    1.99    2.22
  19  16   2    2.07    2.68
   3 -17  -2    2.08    2.12
  -3  17   2   -1.56    2.21
   2 -17  -2    1.52    2.07
  -2  17   2    4.67    3.01
   1 -17  -2    0.32    1.71
  -1  17   2    1.34    2.74
   0 -17  -2    3.49    2.08
   0  17   2    2.80    2.73
  -1 -17  -2    7.48    2.32
   1  17   2   10.13    3.38
  -2 -17  -2   12.44    2.60
   2  17   2   15.40    3.85
  -3 -17  -2   22.68    3.18
   3  17   2   19.26    3.77
  -4 -17  -2   21.16    2.91
   4  17   2   23.68    4.16
  -5 -17  -2   19.23    2.87
   5  17   2   18.43    3.77
  -6 -17  -2   28.18    3.34
   6  17   2   23.15    4.02
  -7 -17  -2   21.25    2.87
   7  17   2   21.66    3.84
  -8 -17  -2   12.08    2.29
   8  17   2   12.58    3.23
  -9 -17  -2    7.93    1.97
   9  17   2    4.36    2.49
  10  17   2    7.19    2.73
  11  17   2    2.20    1.80
  11  17   2    1.28    2.61
 -12 -17  -2    1.79    1.95
  12  17   2    2.91    1.96
 -13 -17  -2    1.18    1.84
  13  17   2   -0.89    1.85
 -14 -17  -2   -0.06    1.99
  14  17   2    0.06    1.99
 -15 -17  -2    5.70    2.44
  15  17   2    1.51    2.21
 -16 -17  -2    5.36    2.51
  16  17   2    2.95    2.45
 -17 -17  -2   11.53    3.23
  17  17   2   11.64    3.23
 -18 -17  -2   12.18    3.27
  18  17   2    8.72    2.89
   2 -18  -2    3.37    2.26
  -2  18   2   -0.53    2.25
   1 -18  -2    0.35    2.03
  -1  18   2    4.32    3.04
   0 -18  -2    4.35    2.27
   0  18   2    2.70    2.95
  -1 -18  -2    4.48    2.26
   1  18   2    4.60    2.81
  -2 -18  -2   15.19    2.99
   2  18   2   13.11    3.38
  -3 -18  -2   15.99    2.86
   3  18   2   11.74    3.40
  -4 -18  -2   25.95    3.38
   4  18   2   20.96    3.91
  -5 -18  -2   16.72    2.91
   5  18   2   11.07    3.21
  -6 -18  -2   13.15    2.53
   6  18   2   11.98    3.21
  -7 -18  -2   23.01    3.01
   7  18   2   21.78    4.16
  -8 -18  -2   20.53    2.87
   8  18   2   15.76    3.74
  -9 -18  -2    6.79    2.17
   9  18   2    9.38    3.33
  10  18   2    6.38    2.81
  11  18   2    3.13    2.58
 -12 -18  -2    1.55    2.21
 -13 -18  -2    2.30    1.96
  13  18   2   -2.81    1.79
 -14 -18  -2    1.06    2.20
  14  18   2    0.25    1.94
 -15 -18  -2    5.09    2.32
  15  18   2    5.45    2.41
 -16 -18  -2    5.84    2.83
  16  18   2    2.21    2.30
 -17 -18  -2   10.14    3.14
  17  18   2    9.76    2.97
   0 -19  -2   10.76    2.69
   0  19   2    3.64    3.13
  -1 -19  -2    8.52    2.60
   1  19   2    5.58    2.95
  -2 -19  -2   15.14    3.06
   2  19   2   14.21    4.06
  -3 -19  -2   12.45    2.72
   3  19   2   17.08    4.00
  -4 -19  -2   12.44    2.74
   4  19   2   10.46    3.56
  -5 -19  -2    7.56    2.34
   5  19   2    7.54    3.21
  -6 -19  -2    7.60    2.29
   6  19   2    8.04    3.06
  -7 -19  -2    3.56    2.03
   7  19   2    3.71    2.90
  -8 -19  -2    9.17    2.41
   8  19   2    8.84    3.28
   9  19   2    3.25    2.92
  10  19   2   13.83    3.65
  11  19   2    6.01    3.23
 -13 -19  -2    3.34    2.47
 -14 -19  -2   -1.96    1.86
 -15 -19  -2   10.71    3.01
  15  19   2    7.60    2.65
 -16 -19  -2    7.97    2.74
  16  19   2    3.43    2.39
  -3 -20  -2   10.14    2.63
   3  20   2    9.37    3.54
   4  20   2    3.89    3.20
  -5 -20  -2    3.88    2.10
   5  20   2    1.62    2.58
  -6 -20  -2    4.10    2.15
   6  20   2    6.02    3.18
  -7 -20  -2    4.43    2.13
   7  20   2    6.61    3.22
  -8 -20  -2   10.29    2.47
   8  20   2    8.34    3.39
   9  20   2    7.36    3.51
  10  20   2    6.72    3.01
  11  20   2   -1.64    2.46
  12  20   2    4.99    3.19
 -13 -20  -2    6.52    2.95
 -14 -20  -2    5.65    2.73
   7  21   2    5.86    3.43
   8  21   2    0.73    2.90
   9  21   2    0.13    2.85
  10  21   2   -0.50    2.88
  11  21   2   10.30    3.90
 -12 -19   3    6.85    2.82
  11  19  -3    6.86    3.33
  10  19  -3   10.18    3.45
   9  19  -3    3.84    2.87
  -9 -19   3   11.91    2.85
   8  19  -3   16.10    4.00
  -8 -19   3    7.75    2.49
   7  19  -3    7.96    3.17
  -7 -19   3    6.75    2.35
   6  19  -3    7.88    3.25
  -6 -19   3    4.90    2.35
   5  19  -3   -1.60    2.19
  -5 -19   3    4.45    2.34
   4  19  -3   -3.56    2.32
  -4 -19   3    2.75    2.17
  15  18  -3    1.92    2.33
 -15 -18   3    3.80    2.37
 -14 -18   3    1.94    2.06
 -13 -18   3    2.77    2.31
 -12 -18   3    3.30    2.27
  11  18  -3    4.17    2.87
  10  18  -3   23.76    4.21
   9  18  -3   19.29    3.79
  -9 -18   3   16.16    2.79
   8  18  -3   12.02    3.19
  -8 -18   3    7.64    2.44
   7  18  -3    7.47    3.23
  -7 -18   3    9.18    2.53
   6  18  -3    4.37    3.05
  -6 -18   3    7.36    2.39
   5  18  -3    3.86    2.85
  -5 -18   3    3.40    2.13
   4  18  -3    0.85    2.55
  -4 -18   3    2.38    2.07
   3  18  -3   -0.28    2.66
  -3 -18   3    2.47    2.14
   2  18  -3   -1.36    2.61
  -2 -18   3    0.25    1.93
   1  18  -3    3.75    3.04
  -1 -18   3    3.41    2.38
  16  17  -3    1.06    2.24
 -16 -17   3    2.95    2.50
  15  17  -3    0.52    2.11
 -15 -17   3   -0.73    1.70
  14  17  -3    6.56    2.55
 -14 -17   3    7.55    2.51
  13  17  -3    2.64    1.82
 -13 -17   3    2.24    1.96
 -12 -17   3   16.02    3.08
  11  17  -3   13.86    3.27
  10  17  -3   10.79    3.23
 -10 -17   3   12.97    3.83
   9  17  -3   22.37    3.99
  -9 -17   3   24.32    3.19
   8  17  -3   16.77    3.66
  -8 -17   3    9.13    2.47
   7  17  -3    9.60    3.16
  -7 -17   3   12.51    2.72
   6  17  -3    8.67    3.13
  -6 -17   3    6.04    2.25
   5  17  -3    4.29    2.85
  -5 -17   3    4.08    2.11
   4  17  -3    0.01    2.45
  -4 -17   3   -0.49    1.66
   3  17  -3    1.70    2.64
  -3 -17   3   -2.06    1.79
   2  17  -3    0.40    2.76
  -2 -17   3    0.72    1.92
   1  17  -3    0.89    2.65
  -1 -17   3    1.50    2.12
   0  17  -3    3.18    2.92
   0 -17   3    2.03    2.01
  -1  17  -3    0.01    2.73
   1 -17   3   -0.83    1.85
  17  16  -3   -2.11    2.10
 -17 -16   3    2.92    2.04
  16  16  -3   -1.37    2.10
 -16 -16   3    2.80    2.02
  15  16  -3   -0.55    2.21
 -15 -16   3    1.58    2.13
  14  16  -3   10.29    3.02
 -14 -16   3    9.85    2.69
  13  16  -3    3.42    1.75
 -13 -16   3   10.43    2.81
  12  16  -3    6.27    2.17
 -12 -16   3   12.38    2.78
  11  16  -3   10.79    2.42
  11  16  -3   17.35    3.47
  10  16  -3   20.77    3.68
 -10 -16   3   21.03    2.81
   9  16  -3    7.13    2.53
  -9 -16   3   10.18    2.29
   8  16  -3   11.79    2.95
  -8 -16   3   16.04    2.69
   7  16  -3   28.20    4.03
  -7 -16   3   31.34    3.59
   6  16  -3    6.96    2.82
  -6 -16   3    5.29    2.11
   5  16  -3    9.92    3.12
  -5 -16   3   10.70    2.57
   4  16  -3    5.91    3.02
  -4 -16   3    3.88    2.15
   3  16  -3    1.93    2.28
  -3 -16   3    1.34    1.94
   2  16  -3   -0.69    2.19
  -2 -16   3   -1.08    1.61
   1  16  -3   -4.53    2.04
  -1 -16   3   -2.91    1.57
   0  16  -3    7.66    3.05
   0 -16   3    1.52    2.20
  -1  16  -3    3.74    2.91
   1 -16   3    7.64    2.69
  -2  16  -3    1.52    2.84
   2 -16   3    7.37    2.62
  -3  16  -3    5.36    2.93
   3 -16   3    5.39    2.49
  18  15  -3   -2.36    2.11
 -18 -15   3    8.27    2.18
  17  15  -3    0.50    2.44
 -17 -15   3    5.76    2.26
  16  15  -3   -0.66    1.97
 -16 -15   3    0.32    1.74
  15  15  -3   -0.46    2.23
 -15 -15   3    1.90    1.88
  14  15  -3    3.66    2.32
 -14 -15   3    3.15    2.10
  13  15  -3   10.19    2.27
 -13 -15   3   17.90    3.00
  12  15  -3   12.75    2.33
 -12 -15   3   15.97    2.92
  11  15  -3   22.91    3.03
 -11 -15   3   34.87    4.05
  10  15  -3   30.53    3.36
  10  15  -3   25.00    3.50
 -10 -15   3   25.92    2.86
   9  15  -3   15.76    2.67
   9  15  -3   12.24    2.99
  -9 -15   3   18.14    2.60
   8  15  -3   16.92    3.36
  -8 -15   3   16.65    2.59
   7  15  -3   17.88    3.34
  -7 -15   3   19.14    2.81
   6  15  -3    5.33    2.29
  -6 -15   3    7.00    2.12
   5  15  -3    3.26    2.43
  -5 -15   3    4.43    1.98
   4  15  -3   -1.47    1.85
  -4 -15   3    0.60    1.69
   3  15  -3    8.91    2.72
  -3 -15   3    5.83    2.15
   2  15  -3    2.10    2.44
  -2 -15   3    0.25    1.83
   1  15  -3    0.68    2.40
  -1 -15   3    0.93    1.97
   0  15  -3   -0.11    2.20
   0 -15   3   -0.94    1.95
  -1  15  -3    0.11    2.39
   1 -15   3    4.97    2.53
  -2  15  -3   -0.41    2.47
   2 -15   3    1.57    2.30
  -3  15  -3   11.02    3.42
   3 -15   3    3.85    2.48
  -4  15  -3    3.09    3.00
   4 -15   3    5.14    2.49
  -5  15  -3    6.03    3.12
   5 -15   3    9.61    2.78
  18  14  -3    0.00    2.53
 -18 -14   3    2.03    1.94
  17  14  -3   -4.23    2.07
 -17 -14   3    0.52    1.67
  16  14  -3    1.54    2.41
 -16 -14   3    3.63    1.98
  15  14  -3   -1.60    2.16
 -15 -14   3    0.95    1.84
 -14 -14   3   11.48    2.57
  13  14  -3    7.52    2.05
 -13 -14   3   13.31    2.59
 -12 -14   3   31.49    3.74
  11  14  -3   21.11    2.94
 -11 -14   3   26.01    3.26
  10  14  -3   19.70    3.19
  10  14  -3   16.91    2.79
 -10 -14   3   20.32    2.45
   9  14  -3    8.86    2.39
   9  14  -3    8.56    2.25
  -9 -14   3   10.03    1.95
   8  14  -3    8.13    2.15
   8  14  -3    5.23    2.35
  -8 -14   3    5.51    1.76
   7  14  -3    5.57    2.27
   7  14  -3    6.01    1.82
  -7 -14   3    3.67    1.74
   6  14  -3    1.46    1.95
  -6 -14   3    4.32    1.77
   5  14  -3   17.74    3.27
  -5 -14   3   21.72    3.01
   4  14  -3    4.73    2.50
  -4 -14   3    7.34    2.15
   3  14  -3    1.84    2.12
  -3 -14   3    4.10    1.95
   2  14  -3   -2.27    1.90
  -2 -14   3    0.57    1.77
   1  14  -3   -1.11    1.83
  -1 -14   3    0.11    1.70
   0  14  -3    0.14    1.99
   0 -14   3    0.35    1.93
  -1  14  -3    3.10    2.57
   1 -14   3    3.24    1.99
  -2  14  -3    6.12    2.79
   2 -14   3   19.26    3.38
  -3  14  -3    2.54    2.78
   3 -14   3    5.98    2.50
  -4  14  -3    2.62    2.56
   4 -14   3    6.73    2.61
  -5  14  -3    7.50    3.21
   5 -14   3    6.56    2.45
  -6  14  -3    4.10    2.81
   6 -14   3   11.29    2.76
  19  13  -3    2.82    2.80
 -19 -13   3    5.51    2.38
  18  13  -3    0.37    2.38
 -18 -13   3    1.83    1.97
  17  13  -3    0.77    2.38
 -17 -13   3    3.05    2.05
  16  13  -3    2.34    2.28
 -16 -13   3    3.29    2.12
  15  13  -3    1.08    1.37
 -15 -13   3    6.85    2.22
 -14 -13   3   13.79    2.76
  13  13  -3    0.89    1.45
 -13 -13   3    2.52    1.76
  12  13  -3   19.21    2.84
 -12 -13   3   25.14    3.17
  11  13  -3   17.25    2.80
 -11 -13   3   22.98    2.49
 -11 -13   3   20.71    2.95
  10  13  -3   17.15    2.72
  10  13  -3   19.14    2.93
 -10 -13   3   16.48    2.15
   9  13  -3    7.10    2.28
   9  13  -3    5.10    2.14
  -9 -13   3    5.68    1.70
   8  13  -3    2.59    2.14
   8  13  -3    4.42    1.90
  -8 -13   3    3.30    1.52
   7  13  -3   13.76    2.34
   7  13  -3   11.82    2.53
  -7 -13   3   14.72    2.33
   6  13  -3    7.33    1.81
   6  13  -3    4.90    2.25
  -6 -13   3    7.99    1.93
   5  13  -3   20.40    3.23
  -5 -13   3   21.49    2.78
   4  13  -3   11.62    2.68
  -4 -13   3   11.37    2.42
   3  13  -3    1.92    2.23
  -3 -13   3    1.04    1.68
   2  13  -3    0.14    1.79
  -2 -13   3   -1.42    1.48
   1  13  -3    3.22    2.07
  -1 -13   3   -0.84    1.61
   0  13  -3    5.84    2.47
   0 -13   3    6.85    2.30
  -1  13  -3    3.42    2.35
   1 -13   3    5.16    2.05
  -2  13  -3    4.09    2.50
   2 -13   3    5.94    2.16
  -3  13  -3   10.68    3.36
   3 -13   3   13.62    2.85
  -4  13  -3    9.60    3.15
   4 -13   3    4.61    2.10
  -5  13  -3    6.47    2.86
   5 -13   3    9.14    2.57
  -6  13  -3   16.27    3.66
   6 -13   3   13.65    2.95
  -7  13  -3    9.29    3.56
   7 -13   3   13.92    2.77
  -8  13  -3    0.63    2.94
   8 -13   3    3.99    2.18
  19  12  -3   -0.67    2.10
 -19 -12   3    2.54    2.10
  18  12  -3   -1.17    1.87
 -18 -12   3    4.18    2.09
  17  12  -3    0.04    1.68
 -17 -12   3    4.86    2.22
  16  12  -3    0.76    1.54
 -16 -12   3    2.72    1.93
  15  12  -3    6.44    2.15
 -15 -12   3   17.06    2.87
  14  12  -3    6.97    1.93
 -14 -12   3   15.56    2.70
  13  12  -3   12.28    2.37
 -13 -12   3   21.18    2.91
  12  12  -3    5.17    1.87
 -12 -12   3    7.84    2.05
  11  12  -3    8.03    2.38
 -11 -12   3    7.83    2.02
 -11 -12   3   10.39    1.68
  10  12  -3    9.53    2.24
 -10 -12   3   10.07    1.72
 -10 -12   3    9.13    2.12
   9  12  -3   19.59    2.74
   9  12  -3   22.91    3.07
  -9 -12   3   23.60    2.45
   8  12  -3   27.26    3.18
   8  12  -3   20.78    2.73
  -8 -12   3   20.92    2.38
   7  12  -3    7.26    1.94
   7  12  -3   11.09    2.34
  -7 -12   3    8.02    1.81
   6  12  -3   28.51    3.40
   6  12  -3   27.70    2.78
  -6 -12   3   28.57    2.82
   5  12  -3   39.00    2.65
   5  12  -3   40.12    3.59
  -5 -12   3   41.73    3.02
   4  12  -3    6.26    1.50
   4  12  -3    6.37    2.34
  -4 -12   3    4.38    1.87
   3  12  -3    4.00    2.19
  -3 -12   3    1.84    1.57
   2  12  -3   10.60    2.50
  -2 -12   3    8.17    2.11
   1  12  -3    5.39    2.36
  -1 -12   3    4.96    1.97
   0  12  -3    8.76    2.67
   0 -12   3    8.48    2.20
  -1  12  -3   11.70    2.90
   1 -12   3   13.73    2.55
  -2  12  -3   11.06    2.78
   2 -12   3   16.34    2.86
  -3  12  -3    5.24    2.30
   3 -12   3   11.06    2.41
  -4  12  -3   12.86    3.16
   4 -12   3   15.32    2.97
  -5  12  -3   13.44    3.41
   5 -12   3   13.85    2.94
  -6  12  -3    4.57    3.11
   6 -12   3    9.81    2.59
  -7  12  -3   13.45    3.71
   7 -12   3   11.98    2.68
  -8  12  -3    8.62    3.53
   8 -12   3    6.48    2.28
  -9  12  -3    4.02    2.87
   9 -12   3    1.60    1.96
  19  11  -3   -0.92    2.49
  18  11  -3    0.78    2.17
 -18 -11   3    1.14    1.87
  17  11  -3   -1.67    2.00
 -17 -11   3    0.82    1.94
  16  11  -3    2.89    2.31
 -16 -11   3    4.57    2.17
  15  11  -3    8.77    2.49
 -15 -11   3   16.74    2.91
  14  11  -3    8.50    2.34
 -14 -11   3   12.58    2.54
  13  11  -3   16.50    2.92
 -13 -11   3   23.96    3.04
  12  11  -3    2.25    1.86
 -12 -11   3    7.55    1.93
  11  11  -3   10.63    2.35
 -11 -11   3   14.28    2.32
 -11 -11   3   13.66    1.76
  10  11  -3   19.48    2.76
 -10 -11   3   18.87    2.03
 -10 -11   3   19.07    2.64
   9  11  -3   27.02    3.21
   9  11  -3   29.18    3.20
  -9 -11   3   25.64    2.15
   8  11  -3   36.75    3.16
   8  11  -3   36.17    3.12
  -8 -11   3   34.96    2.52
   7  11  -3   27.60    3.20
   7  11  -3   26.59    2.88
  -7 -11   3   27.43    2.62
   6  11  -3   12.27    2.07
   6  11  -3   11.98    2.33
  -6 -11   3   14.06    2.06
   5  11  -3   20.28    2.91
   5  11  -3   21.21    2.28
  -5 -11   3   16.35    2.21
   4  11  -3    4.59    2.10
   4  11  -3    3.13    1.33
  -4 -11   3    4.07    1.56
   3  11  -3    0.30    1.05
   3  11  -3    0.87    1.96
  -3 -11   3    0.24    1.27
   2  11  -3    0.63    1.86
  -2 -11   3    0.86    1.60
   1  11  -3    1.81    1.79
  -1 -11   3    0.18    1.51
   0  11  -3   16.53    3.06
   0 -11   3   19.71    2.80
  -1  11  -3   20.21    3.13
   1 -11   3   17.39    2.75
  -2  11  -3   21.75    3.19
   2 -11   3   23.99    3.05
  -3  11  -3   15.66    3.08
   3 -11   3   20.34    2.89
  -4  11  -3   15.61    3.46
   4 -11   3   19.19    3.07
  -5  11  -3   30.11    4.32
   5 -11   3   31.93    3.74
  -6  11  -3   18.39    3.57
   6 -11   3   16.20    2.94
  -7  11  -3   11.46    3.40
   7 -11   3   10.06    2.52
  -8  11  -3   17.07    3.86
   8 -11   3   22.08    3.20
  -9  11  -3   -0.33    2.88
   9 -11   3    2.48    2.04
 -10  11  -3    3.04    2.80
  10 -11   3    2.25    1.99
  20  10  -3    1.79    3.07
 -20 -10   3   14.36    3.01
  19  10  -3    0.89    2.63
 -19 -10   3    5.97    2.39
  18  10  -3    0.10    2.67
 -18 -10   3    5.26    2.34
  17  10  -3    0.14    2.47
 -17 -10   3    1.23    1.84
  16  10  -3    1.21    2.08
 -16 -10   3    2.53    2.05
  15  10  -3    2.69    2.16
 -15 -10   3    1.90    1.73
  14  10  -3   17.04    2.93
 -14 -10   3   29.55    3.48
  13  10  -3    8.18    2.73
 -13 -10   3   12.26    2.46
  12  10  -3    8.84    2.52
 -12 -10   3   10.80    2.13
  11  10  -3    4.22    2.02
 -11 -10   3    3.37    1.48
 -11 -10   3    5.55    1.28
  10  10  -3   15.45    2.73
 -10 -10   3   17.38    2.39
 -10 -10   3   15.83    1.85
   9  10  -3   43.79    3.54
  -9 -10   3   47.67    3.01
  -9 -10   3   48.25    2.57
   8  10  -3   41.35    3.17
   8  10  -3   42.56    3.36
  -8 -10   3   46.34    2.57
   7  10  -3   40.56    3.12
   7  10  -3   42.52    3.25
  -7 -10   3   35.78    2.36
   6  10  -3   42.31    3.25
   6  10  -3   38.50    2.96
  -6 -10   3   41.88    2.61
   5  10  -3   23.26    2.87
   5  10  -3   19.31    2.33
  -5 -10   3   18.18    2.19
   4  10  -3    8.13    1.73
   4  10  -3    8.07    2.05
  -4 -10   3   13.03    2.07
   3  10  -3    2.18    1.69
   3  10  -3    2.51    1.23
  -3 -10   3    1.00    1.44
   2  10  -3    1.57    1.04
   2  10  -3    1.99    1.71
  -2 -10   3   -0.93    1.45
   1  10  -3   31.30    3.46
  -1 -10   3   27.17    2.92
   0  10  -3    9.74    2.48
   0 -10   3   11.36    2.18
  -1  10  -3    2.42    1.82
   1 -10   3    3.80    1.58
  -2  10  -3   15.91    2.92
   2 -10   3   18.48    2.65
  -3  10  -3   31.52    3.68
   3 -10   3   25.34    2.97
  -4  10  -3   17.42    3.24
   4 -10   3   20.36    2.96
  -5  10  -3   25.40    3.79
   5 -10   3   26.24    3.18
  -6  10  -3   23.99    3.69
   6 -10   3   30.41    3.50
  -7  10  -3    9.56    2.78
   7 -10   3   10.53    2.45
  -8  10  -3    6.66    2.89
   8 -10   3    7.31    2.25
  -9  10  -3   12.96    3.36
   9 -10   3   17.51    2.91
 -10  10  -3   -3.51    2.47
  10 -10   3    4.12    2.02
 -11  10  -3    2.13    3.13
  11 -10   3    3.04    1.83
  20   9  -3    2.53    3.26
  19   9  -3    3.32    3.38
 -19  -9   3    9.52    2.74
  18   9  -3   -0.36    2.40
 -18  -9   3    2.49    2.10
  17   9  -3   -1.86    2.53
 -17  -9   3    2.09    1.90
  16   9  -3    1.90    2.65
 -16  -9   3    3.01    2.08
  15   9  -3    6.17    2.65
 -15  -9   3    8.27    2.35
  14   9  -3    6.70    2.58
 -14  -9   3    6.19    2.01
  13   9  -3   17.65    3.32
 -13  -9   3   19.67    2.74
  12   9  -3   12.23    2.90
 -12  -9   3   12.07    2.22
  11   9  -3   10.07    2.47
 -11  -9   3   10.25    2.09
 -11  -9   3   10.16    1.44
  10   9  -3   50.04    3.76
 -10  -9   3   48.25    3.08
 -10  -9   3   49.49    2.42
   9   9  -3   78.04    4.29
  -9  -9   3   77.99    3.73
  -9  -9   3   71.00    2.97
   8   9  -3   74.93    3.92
   8   9  -3   83.42    4.41
  -8  -9   3   78.66    3.18
   7   9  -3   82.18    3.98
   7   9  -3   81.00    4.23
  -7  -9   3   83.08    3.34
   6   9  -3    9.05    1.98
   6   9  -3   10.36    2.11
  -6  -9   3   10.85    1.70
   5   9  -3    1.84    1.40
   5   9  -3    0.03    1.50
  -5  -9   3    0.78    1.16
   4   9  -3    1.44    1.67
   4   9  -3    5.12    1.53
  -4  -9   3    2.91    1.39
   3   9  -3   16.17    2.35
   3   9  -3   14.96    1.84
  -3  -9   3   15.97    2.18
   2   9  -3   -0.85    1.62
   2   9  -3    0.13    1.07
  -2  -9   3    0.60    1.22
   1   9  -3    0.39    1.77
   1   9  -3   -0.06    0.89
  -1  -9   3   -0.33    1.32
   0   9  -3    3.69    0.82
   0   9  -3    4.50    1.91
   0  -9   3    2.79    1.53
  -1   9  -3    6.06    2.10
   1  -9   3    6.70    1.73
  -2   9  -3    1.02    1.76
   2  -9   3    3.10    1.57
  -3   9  -3   20.67    2.95
   3  -9   3   24.67    2.87
  -4   9  -3   80.53    4.73
   4  -9   3   88.13    4.46
  -5   9  -3   33.88    3.85
   5  -9   3   41.31    3.31
  -6   9  -3   47.38    4.43
   6  -9   3   41.38    3.46
  -7   9  -3   31.16    4.27
   7  -9   3   31.37    3.39
  -8   9  -3   -1.60    2.02
   8  -9   3    2.08    1.81
  -9   9  -3    5.24    3.04
   9  -9   3    4.52    2.00
 -10   9  -3    1.20    2.51
  10  -9   3    4.98    2.13
 -11   9  -3    2.54    2.72
  11  -9   3    0.84    1.86
 -12   9  -3   -0.89    2.82
  12  -9   3    1.34    1.73
  20   8  -3   -2.68    2.72
  19   8  -3   -0.92    2.89
 -19  -8   3    6.54    2.53
  18   8  -3    7.43    3.14
 -18  -8   3   13.13    3.07
  17   8  -3    6.83    3.24
 -17  -8   3   11.07    2.74
  16   8  -3    3.66    2.57
 -16  -8   3    4.12    2.07
  15   8  -3   -2.04    2.28
 -15  -8   3    5.41    2.11
  14   8  -3    3.69    2.52
 -14  -8   3    8.19    2.15
  13   8  -3   13.41    3.05
 -13  -8   3   14.71    2.48
  12   8  -3   10.81    2.62
 -12  -8   3   13.00    2.29
  11   8  -3   86.58    4.80
 -11  -8   3   83.82    3.03
 -11  -8   3   82.04    4.09
  10   8  -3   18.22    3.00
 -10  -8   3   19.12    1.78
 -10  -8   3   16.02    2.28
   9   8  -3   61.13    4.09
  -9  -8   3   55.64    2.55
  -9  -8   3   51.68    2.98
   8   8  -3   70.84    3.98
  -8  -8   3   66.77    3.32
  -8  -8   3   66.06    2.76
   7   8  -3   49.56    3.28
   7   8  -3   58.34    3.05
  -7  -8   3   54.49    2.56
   6   8  -3   31.07    2.39
   6   8  -3   31.64    2.59
  -6  -8   3   29.51    2.15
   5   8  -3    3.29    1.48
   5   8  -3    1.01    1.39
  -5  -8   3    0.44    1.07
   4   8  -3   -0.69    1.17
   4   8  -3    0.25    1.26
  -4  -8   3    0.56    1.11
   3   8  -3    2.54    1.48
   3   8  -3    3.33    1.28
  -3  -8   3    0.36    1.12
   2   8  -3    6.68    1.75
   2   8  -3    9.03    1.41
  -2  -8   3    8.18    1.72
   1   8  -3    5.10    1.12
   1   8  -3    5.44    1.94
  -1  -8   3    2.75    1.32
   0   8  -3   12.54    2.23
   0   8  -3   11.46    1.17
   0  -8   3   15.45    2.18
  -1   8  -3   19.87    2.66
  -1   8  -3   18.22    1.10
   1  -8   3   18.00    2.39
  -2   8  -3   96.86    4.77
   2  -8   3   94.40    4.22
  -3   8  -3   63.00    3.90
   3  -8   3   58.65    3.36
  -4   8  -3   36.19    3.78
   4  -8   3   36.64    2.96
  -5   8  -3   32.41    3.72
   5  -8   3   40.90    3.16
  -6   8  -3   25.29    3.71
   6  -8   3   22.67    2.86
  -7   8  -3    4.30    2.59
   7  -8   3    7.02    2.10
  -8   8  -3   25.00    4.13
   8  -8   3   29.68    3.36
  -9   8  -3    3.53    2.94
   9  -8   3   -0.08    1.69
 -10   8  -3   10.53    3.43
  10  -8   3   15.67    2.70
 -11   8  -3   -4.19    2.34
  11  -8   3    4.09    1.99
 -12   8  -3    4.46    3.47
  12  -8   3    0.34    1.84
 -13   8  -3   -0.09    3.18
  13  -8   3    0.59    1.75
  20   7  -3   -1.98    2.59
 -20  -7   3    6.12    2.79
  19   7  -3   -0.85    2.83
 -19  -7   3    5.11    2.68
  18   7  -3    3.49    3.09
 -18  -7   3    5.18    2.54
  17   7  -3    3.57    2.99
 -17  -7   3    7.95    2.54
  16   7  -3    4.34    2.66
 -16  -7   3    7.93    2.59
  15   7  -3    8.63    2.88
 -15  -7   3    5.01    2.05
  14   7  -3    8.23    2.88
 -14  -7   3   13.40    2.53
  13   7  -3   29.97    4.01
 -13  -7   3   31.94    3.42
  12   7  -3   21.72    3.17
 -12  -7   3   23.52    1.84
 -12  -7   3   30.21    3.13
  11   7  -3   77.09    4.67
 -11  -7   3   92.28    3.09
 -11  -7   3   78.48    4.02
  10   7  -3  114.48    5.62
 -10  -7   3  116.25    4.67
 -10  -7   3  114.89    3.62
   9   7  -3   64.55    4.03
  -9  -7   3   64.60    3.30
  -9  -7   3   63.63    2.59
   8   7  -3   33.98    2.98
  -8  -7   3   28.05    2.20
  -8  -7   3   30.76    1.94
   7   7  -3   47.59    3.36
  -7  -7   3   44.63    2.20
  -7  -7   3   46.71    2.62
   6   7  -3   23.38    2.65
   6   7  -3   25.03    2.37
  -6  -7   3   21.37    1.86
   5   7  -3   27.08    2.46
   5   7  -3   26.35    2.51
  -5  -7   3   20.86    1.74
   4   7  -3    1.53    1.23
   4   7  -3    0.64    1.27
  -4  -7   3    3.26    1.17
   3   7  -3    2.83    1.18
   3   7  -3    2.22    1.21
  -3  -7   3    2.20    1.13
   2   7  -3   -0.01    1.14
   2   7  -3   -1.43    0.94
  -2  -7   3    0.89    1.13
   1   7  -3   15.61    2.17
   1   7  -3   12.62    1.41
  -1  -7   3   14.71    1.89
   0   7  -3   15.99    2.31
   0   7  -3   12.78    1.27
   0  -7   3   11.92    1.80
  -1   7  -3   32.19    1.53
  -1   7  -3   34.01    2.99
   1  -7   3   35.55    2.44
  -2   7  -3   51.75    1.71
  -2   7  -3   52.61    3.35
   2  -7   3   51.40    2.91
  -3   7  -3   47.19    1.43
  -3   7  -3   45.61    3.45
   3  -7   3   42.85    2.81
  -4   7  -3   40.30    3.96
   4  -7   3   37.50    2.85
  -5   7  -3   15.66    2.92
   5  -7   3   17.12    2.37
  -6   7  -3   53.27    4.13
   6  -7   3   64.29    3.65
  -7   7  -3   31.14    4.02
   7  -7   3   32.81    2.88
  -8   7  -3   13.29    2.97
   8  -7   3   17.65    2.59
  -9   7  -3    7.81    2.82
   9  -7   3   11.14    2.38
 -10   7  -3    0.78    2.26
  10  -7   3    4.99    1.88
 -11   7  -3   -2.51    2.22
  11  -7   3    3.69    1.88
 -12   7  -3    3.34    3.13
  12  -7   3    3.10    1.95
 -13   7  -3   -0.37    2.91
  13  -7   3    2.36    1.86
 -14   7  -3    4.60    3.69
  20   6  -3   -2.87    2.57
 -20  -6   3    0.81    2.58
  19   6  -3   -0.21    2.82
 -19  -6   3    6.39    2.88
  18   6  -3   -0.54    2.68
 -18  -6   3    1.33    2.39
  17   6  -3    5.73    2.77
 -17  -6   3    5.99    2.64
  16   6  -3   -0.72    2.17
 -16  -6   3    3.64    2.30
  15   6  -3    9.95    2.93
 -15  -6   3   10.39    2.55
  14   6  -3   22.25    3.58
 -14  -6   3   24.69    3.19
  13   6  -3   15.16    2.96
 -13  -6   3   16.09    2.49
  12   6  -3   64.20    4.62
 -12  -6   3   71.32    4.00
 -12  -6   3   74.84    2.77
  11   6  -3   74.84    4.50
 -11  -6   3   76.07    2.84
 -11  -6   3   79.86    3.95
  10   6  -3   34.92    3.33
 -10  -6   3   36.89    2.01
 -10  -6   3   37.91    2.74
   9   6  -3   45.60    3.47
  -9  -6   3   44.03    2.12
  -9  -6   3   41.50    2.68
   8   6  -3   35.06    3.05
  -8  -6   3   36.92    2.37
  -8  -6   3   36.45    1.95
   7   6  -3   32.25    3.04
  -7  -6   3   35.29    1.91
  -7  -6   3   35.46    2.11
   6   6  -3    2.79    1.20
   6   6  -3    0.49    1.36
  -6  -6   3    2.48    0.98
   5   6  -3   69.69    3.01
   5   6  -3   72.41    3.34
  -5  -6   3   72.57    2.79
   4   6  -3   39.41    2.32
   4   6  -3   45.29    2.57
  -4  -6   3   43.33    2.21
   3   6  -3   -0.37    1.05
   3   6  -3    1.73    1.16
  -3  -6   3   -0.39    0.85
   2   6  -3   29.96    2.11
   2   6  -3   31.07    2.00
  -2  -6   3   31.60    2.08
   1   6  -3   26.43    1.80
   1   6  -3   28.93    2.15
  -1  -6   3   25.72    2.07
   0   6  -3   19.68    1.45
   0   6  -3   24.49    2.31
   0  -6   3   22.47    2.00
  -1   6  -3   43.84    2.78
  -1   6  -3   49.58    1.87
   1  -6   3   43.63    2.60
  -2   6  -3  113.97    3.11
  -2   6  -3  106.75    4.68
   2  -6   3  114.95    4.12
  -3   6  -3   85.84    2.50
  -3   6  -3   83.41    4.16
   3  -6   3   83.95    3.68
  -4   6  -3   48.79    3.57
  -4   6  -3   54.37    1.92
   4  -6   3   50.90    3.01
  -5   6  -3   19.61    1.23
  -5   6  -3   14.02    2.56
   5  -6   3   22.26    2.60
  -6   6  -3   33.62    3.64
   6  -6   3   27.40    2.40
  -7   6  -3   18.76    3.27
   7  -6   3   20.71    2.53
  -8   6  -3    2.93    2.58
   8  -6   3    4.50    1.72
  -9   6  -3    8.89    2.96
   9  -6   3    7.46    1.93
 -10   6  -3   -2.05    2.29
  10  -6   3    0.82    1.50
 -11   6  -3    0.61    2.36
  11  -6   3   -1.17    1.39
 -12   6  -3    0.14    2.70
  12  -6   3    1.09    1.74
 -13   6  -3   -1.72    2.89
  13  -6   3   -0.60    1.57
 -14   6  -3   -0.54    3.01
 -15   6  -3    1.54    2.83
  20   5  -3    1.81    2.50
 -20  -5   3    9.42    3.26
  19   5  -3    0.63    2.77
 -19  -5   3    7.65    3.14
  18   5  -3    5.34    2.99
 -18  -5   3    1.63    2.50
  17   5  -3    0.34    2.27
 -17  -5   3   -1.25    1.83
  16   5  -3    2.51    2.39
 -16  -5   3    8.19    2.64
  15   5  -3   11.87    3.05
 -15  -5   3   14.38    2.97
  14   5  -3   21.83    3.67
 -14  -5   3   19.56    3.13
  13   5  -3   31.68    3.97
 -13  -5   3   33.28    3.56
  12   5  -3   30.62    3.59
 -12  -5   3   32.22    2.76
 -12  -5   3   31.84    1.92
  11   5  -3  131.37    5.85
 -11  -5   3  129.36    5.24
 -11  -5   3  132.07    3.87
  10   5  -3   73.50    4.56
 -10  -5   3   72.99    2.72
 -10  -5   3   74.14    3.67
   9   5  -3   67.11    3.96
  -9  -5   3   61.27    3.17
  -9  -5   3   65.74    2.51
   8   5  -3   12.52    2.27
  -8  -5   3   13.88    1.47
  -8  -5   3   13.61    1.80
   7   5  -3    4.05    1.74
  -7  -5   3    4.05    1.10
  -7  -5   3    5.27    1.04
   6   5  -3    1.31    1.38
  -6  -5   3   -0.42    0.79
  -6  -5   3   -0.54    0.69
   5   5  -3   15.82    1.64
   5   5  -3   12.70    1.86
  -5  -5   3   13.79    1.45
   4   5  -3   39.13    2.12
   4   5  -3   44.63    2.67
  -4  -5   3   42.10    2.01
   3   5  -3    0.33    1.15
   3   5  -3    1.44    0.99
  -3  -5   3    0.49    0.87
   2   5  -3   57.76    2.61
   2   5  -3   59.80    2.65
  -2  -5   3   57.50    2.49
   1   5  -3   30.05    2.11
   1   5  -3   30.89    1.81
  -1  -5   3   29.12    1.85
   0   5  -3   68.67    3.14
   0   5  -3   69.83    2.50
   0  -5   3   73.94    2.93
  -1   5  -3   31.58    2.44
  -1   5  -3   35.40    1.62
   1  -5   3   30.21    2.09
  -2   5  -3   88.77    2.64
  -2   5  -3   82.43    3.70
   2  -5   3   85.77    3.35
  -3   5  -3   56.86    2.00
  -3   5  -3   51.67    3.17
   3  -5   3   52.91    2.78
  -4   5  -3   27.60    3.06
   4  -5   3   19.53    2.07
   4  -5   3   21.66    1.40
  -5   5  -3   24.51    3.07
   5  -5   3   19.82    1.50
   5  -5   3   24.63    2.49
  -6   5  -3   39.70    3.55
   6  -5   3   43.14    2.75
   6  -5   3   42.03    2.12
  -7   5  -3    7.86    2.43
   7  -5   3    8.27    1.75
   7  -5   3    9.49    1.36
  -8   5  -3   28.64    3.63
   8  -5   3   31.09    3.01
  -9   5  -3    6.05    2.82
   9  -5   3   10.98    2.00
 -10   5  -3    6.95    2.73
  10  -5   3    6.47    1.82
 -11   5  -3    0.05    2.48
  11  -5   3    0.38    1.49
 -12   5  -3   -1.59    2.43
  12  -5   3    1.40    1.54
 -13   5  -3    0.12    2.69
  13  -5   3    1.20    1.63
 -14   5  -3    3.91    3.45
 -15   5  -3    2.17    3.06
  19   4  -3   -1.38    2.38
 -19  -4   3    3.26    2.67
  18   4  -3    3.38    2.64
 -18  -4   3    1.11    2.87
  17   4  -3    3.94    2.85
 -17  -4   3    2.35    2.68
  16   4  -3    5.16    2.81
 -16  -4   3   11.65    2.81
  15   4  -3   11.41    2.89
 -15  -4   3   11.17    2.65
  14   4  -3   18.82    3.44
 -14  -4   3   24.02    3.39
  13   4  -3   37.91    3.60
 -13  -4   3   38.32    3.89
  12   4  -3   49.67    4.06
 -12  -4   3   45.50    3.46
 -12  -4   3   47.62    2.35
  11   4  -3   75.65    4.41
 -11  -4   3   72.68    3.80
 -11  -4   3   70.95    2.73
  10   4  -3   25.33    3.13
 -10  -4   3   25.46    2.40
 -10  -4   3   22.48    1.66
   9   4  -3   85.62    4.40
  -9  -4   3   88.92    2.98
  -9  -4   3   88.03    3.79
   8   4  -3   44.80    3.21
  -8  -4   3   40.92    2.43
  -8  -4   3   40.03    1.98
   7   4  -3    5.80    1.85
  -7  -4   3    5.92    1.04
  -7  -4   3    7.44    1.33
   6   4  -3   17.59    2.32
  -6  -4   3   15.93    1.45
  -6  -4   3   15.47    1.45
   5   4  -3    2.55    1.37
  -5  -4   3    1.84    0.83
  -5  -4   3    2.79    0.90
   4   4  -3    4.20    1.38
   4   4  -3    3.44    1.00
  -4  -4   3    3.03    0.94
   3   4  -3    1.02    0.82
   3   4  -3   -0.56    1.15
  -3  -4   3    0.48    0.83
   2   4  -3   89.60    3.20
   2   4  -3   90.13    2.98
  -2  -4   3   92.90    3.02
   1   4  -3  123.82    3.79
   1   4  -3  121.70    3.78
  -1  -4   3  127.20    3.74
   0   4  -3  162.03    4.29
   0   4  -3  152.34    4.52
   0  -4   3  151.93    4.33
  -1   4  -3   37.34    1.69
  -1   4  -3   36.87    2.20
   1  -4   3   38.25    2.11
  -2   4  -3   74.74    2.39
  -2   4  -3   70.34    3.17
   2  -4   3   66.08    2.81
  -3   4  -3   70.88    3.52
   3  -4   3   79.90    3.02
   3  -4   3   78.10    2.52
  -4   4  -3   59.53    3.31
   4  -4   3   52.04    2.57
   4  -4   3   59.71    2.23
  -5   4  -3   26.08    2.89
   5  -4   3   24.97    2.00
   5  -4   3   20.08    1.55
  -6   4  -3   35.18    3.20
   6  -4   3   32.79    1.91
   6  -4   3   33.50    2.31
  -7   4  -3    6.98    2.31
   7  -4   3    6.93    1.37
   7  -4   3    9.12    1.70
  -8   4  -3   29.12    3.66
   8  -4   3   31.91    2.43
   8  -4   3   27.69    2.16
  -9   4  -3   17.20    3.09
   9  -4   3   17.41    1.91
   9  -4   3   14.90    2.13
 -10   4  -3   10.85    3.15
  10  -4   3    9.94    1.88
 -11   4  -3    0.34    2.32
  11  -4   3   -0.40    1.25
 -12   4  -3    0.63    2.56
  12  -4   3    0.11    1.37
 -13   4  -3    3.96    3.07
  13  -4   3    8.05    1.99
 -14   4  -3    2.09    3.07
 -15   4  -3   -3.48    2.60
 -16   4  -3    4.26    3.26
  19   3  -3   -1.74    2.39
 -19  -3   3    1.66    2.71
  18   3  -3   -2.39    2.15
 -18  -3   3    4.34    2.87
  17   3  -3    0.21    2.52
 -17  -3   3    0.74    2.58
  16   3  -3    6.00    2.53
 -16  -3   3    7.87    2.89
  15   3  -3   28.18    3.90
 -15  -3   3   20.31    3.50
  14   3  -3   27.31    3.69
 -14  -3   3   23.71    3.28
  13   3  -3   55.57    4.09
 -13  -3   3   49.81    3.84
 -13  -3   3   62.10    3.06
  12   3  -3   69.05    4.52
 -12  -3   3   68.05    4.05
 -12  -3   3   69.82    2.88
  11   3  -3   32.09    3.62
 -11  -3   3   32.63    2.03
 -11  -3   3   33.19    3.27
  10   3  -3   36.82    3.72
 -10  -3   3   28.56    2.90
 -10  -3   3   21.90    1.72
   9   3  -3   48.73    3.42
  -9  -3   3   48.41    2.21
  -9  -3   3   44.99    2.84
   8   3  -3   48.95    3.44
  -8  -3   3   42.83    2.00
  -8  -3   3   41.14    2.53
   7   3  -3   46.43    3.15
  -7  -3   3   47.24    2.02
  -7  -3   3   44.92    2.34
   6   3  -3    2.01    1.39
  -6  -3   3    2.27    0.83
  -6  -3   3    1.70    0.83
   5   3  -3   18.64    2.12
  -5  -3   3   15.65    1.31
  -5  -3   3   14.60    1.25
   4   3  -3   56.02    2.89
  -4  -3   3   48.81    2.01
  -4  -3   3   50.91    2.06
   3   3  -3   85.51    2.66
   3   3  -3   88.73    3.35
  -3  -3   3   85.36    2.73
   2   3  -3   44.22    1.78
   2   3  -3   42.26    2.15
  -2  -3   3   41.59    1.92
   1   3  -3  305.77    7.12
   1   3  -3  310.85    7.50
  -1  -3   3  300.26    6.88
   0   3  -3   17.78    1.57
   0   3  -3   17.13    1.40
   0  -3   3   19.82    1.63
  -1   3  -3  119.51    3.45
  -1   3  -3  122.09    3.81
   1  -3   3  119.41    3.61
  -2   3  -3   84.28    3.39
   2  -3   3   90.05    2.72
   2  -3   3   85.34    2.94
  -3   3  -3   14.60    2.08
   3  -3   3   12.04    1.20
   3  -3   3   12.85    1.42
  -4   3  -3   84.67    3.80
   4  -3   3   91.40    3.22
   4  -3   3   94.95    2.95
  -5   3  -3   81.11    4.07
   5  -3   3   82.98    3.15
   5  -3   3   81.15    2.91
  -6   3  -3   75.81    4.28
   6  -3   3   77.05    2.99
   6  -3   3   79.84    3.23
  -7   3  -3   38.59    3.42
   7  -3   3   37.49    2.34
   7  -3   3   40.49    2.33
  -8   3  -3   30.94    3.65
   8  -3   3   37.57    2.41
   8  -3   3   31.96    2.30
  -9   3  -3   25.75    3.47
   9  -3   3   25.32    2.15
   9  -3   3   26.74    2.25
 -10   3  -3    2.73    2.16
  10  -3   3    2.38    1.34
  10  -3   3    1.42    1.32
 -11   3  -3    1.93    2.31
  11  -3   3    6.31    1.65
  11  -3   3    4.61    1.65
 -12   3  -3    3.21    2.61
  12  -3   3    1.43    1.36
 -13   3  -3    3.53    2.76
  13  -3   3    4.89    1.58
 -14   3  -3    5.87    3.28
 -15   3  -3    2.96    3.35
 -16   3  -3    7.00    3.40
 -17   3  -3    5.56    3.80
  19   2  -3    3.22    2.79
 -19  -2   3   -2.54    2.54
  18   2  -3    1.01    2.50
 -18  -2   3    1.10    2.67
  17   2  -3    4.05    2.51
 -17  -2   3    7.12    2.95
  16   2  -3   13.87    3.26
 -16  -2   3   12.73    3.16
  15   2  -3   33.19    4.17
 -15  -2   3   33.35    4.22
  14   2  -3   22.49    3.53
 -14  -2   3   22.00    3.27
  13   2  -3   21.65    3.22
 -13  -2   3   20.46    3.19
 -13  -2   3   23.88    2.09
  12   2  -3   22.29    3.01
 -12  -2   3   21.01    3.07
 -12  -2   3   21.29    2.07
  11   2  -3   10.46    2.40
 -11  -2   3    9.11    2.25
 -11  -2   3    9.50    1.48
  10   2  -3   11.40    2.57
 -10  -2   3   10.14    1.44
 -10  -2   3    8.54    2.10
   9   2  -3   43.04    3.21
  -9  -2   3   42.21    2.12
  -9  -2   3   37.04    2.80
   8   2  -3   76.75    3.89
  -8  -2   3   79.89    3.50
  -8  -2   3   77.38    2.74
   7   2  -3   86.06    3.91
  -7  -2   3   96.13    3.52
  -7  -2   3   96.15    2.99
   6   2  -3   23.86    2.25
  -6  -2   3   23.03    1.49
  -6  -2   3   20.18    1.67
   5   2  -3    1.12    1.28
  -5  -2   3    1.14    0.75
  -5  -2   3    0.16    0.76
   4   2  -3   50.47    2.59
  -4  -2   3   51.61    1.95
  -4  -2   3   54.64    2.03
   3   2  -3    9.23    1.63
  -3  -2   3    8.51    1.13
  -3  -2   3    8.73    0.88
   2   2  -3   19.08    1.09
   2   2  -3   17.15    1.64
  -2  -2   3   17.89    1.25
   1   2  -3   77.22    2.71
   1   2  -3   80.54    2.30
  -1  -2   3   77.78    2.52
   0   2  -3   72.00    2.38
   0   2  -3   69.91    2.47
   0  -2   3   71.88    2.40
  -1   2  -3  144.56    4.05
  -1   2  -3  148.12    3.96
   1  -2   3  141.84    3.85
  -2   2  -3  138.73    4.23
   2  -2   3  149.62    3.90
   2  -2   3  144.85    3.87
  -3   2  -3  116.62    4.03
   3  -2   3  128.36    3.59
   3  -2   3  117.30    3.45
  -4   2  -3  128.57    4.60
   4  -2   3  132.41    3.86
   4  -2   3  132.69    3.81
  -5   2  -3   70.82    3.56
   5  -2   3   65.98    2.65
   5  -2   3   70.64    2.64
  -6   2  -3   69.65    3.84
   6  -2   3   72.48    2.83
   6  -2   3   77.33    2.91
  -7   2  -3   34.90    3.58
   7  -2   3   25.02    1.84
   7  -2   3   21.86    2.01
  -8   2  -3   30.02    3.37
   8  -2   3   31.64    2.08
   8  -2   3   33.94    2.38
  -9   2  -3   16.76    3.15
   9  -2   3   22.68    2.36
   9  -2   3   15.20    1.83
 -10   2  -3    2.25    2.23
  10  -2   3    1.15    1.32
  10  -2   3    0.96    1.07
 -11   2  -3    1.73    2.29
  11  -2   3    3.48    1.55
  11  -2   3   -0.73    1.04
 -12   2  -3    0.01    2.34
  12  -2   3    0.39    1.52
  12  -2   3   -0.10    1.11
 -13   2  -3   -2.52    2.11
  13  -2   3   -0.33    1.11
  13  -2   3    1.86    1.59
 -14   2  -3    3.78    2.79
 -15   2  -3    4.03    2.94
 -16   2  -3    0.93    3.27
 -17   2  -3    1.63    3.19
  19   1  -3   -0.40    2.39
  18   1  -3    2.14    2.46
 -18  -1   3   -2.02    2.89
  17   1  -3    1.98    2.36
 -17  -1   3    4.41    3.17
  16   1  -3    2.33    2.28
 -16  -1   3    5.81    2.94
  15   1  -3    3.76    2.26
 -15  -1   3    5.81    2.73
  14   1  -3   21.47    3.30
 -14  -1   3   19.63    3.39
  13   1  -3   34.61    3.79
  13   1  -3   27.80    2.13
 -13  -1   3   27.15    3.70
  12   1  -3   29.50    3.26
 -12  -1   3   33.00    2.38
 -12  -1   3   35.18    3.78
  11   1  -3   42.26    3.52
 -11  -1   3   36.92    2.33
 -11  -1   3   35.24    3.38
  10   1  -3   32.08    3.03
 -10  -1   3   28.51    3.05
 -10  -1   3   32.22    2.11
   9   1  -3   47.39    3.30
  -9  -1   3   47.17    3.15
  -9  -1   3   43.58    2.31
   8   1  -3   17.54    2.36
  -8  -1   3   17.12    1.65
  -8  -1   3   16.24    2.22
   7   1  -3    3.95    1.52
  -7  -1   3    3.49    1.28
  -7  -1   3    3.01    0.97
   6   1  -3    1.93    1.36
  -6  -1   3    3.53    1.17
  -6  -1   3    3.06    0.90
   5   1  -3   31.61    2.32
  -5  -1   3   34.25    1.81
  -5  -1   3   34.38    1.65
   4   1  -3    8.91    1.58
  -4  -1   3    9.62    1.08
  -4  -1   3   11.70    1.23
   3   1  -3    3.67    1.24
  -3  -1   3    2.65    0.63
  -3  -1   3    3.30    0.91
   2   1  -3   16.22    1.60
  -2  -1   3   18.67    1.28
  -2  -1   3   18.66    0.86
   1   1  -3   21.45    0.89
   1   1  -3   21.47    1.61
  -1  -1   3   22.61    1.24
   0   1  -3   69.52    1.96
   0   1  -3   63.42    2.33
   0  -1   3   60.77    2.06
  -1   1  -3    0.74    0.82
   1  -1   3    0.63    0.71
   1  -1   3    0.08    0.71
  -2   1  -3   95.14    3.10
   2  -1   3   92.20    2.73
   2  -1   3   95.07    2.91
  -3   1  -3   35.16    2.24
   3  -1   3   36.67    1.72
   3  -1   3   29.80    1.56
  -4   1  -3   65.20    3.08
   4  -1   3   59.58    2.37
   4  -1   3   59.98    2.24
  -5   1  -3  211.33    6.35
   5  -1   3  207.69    5.68
   5  -1   3  202.82    5.09
  -6   1  -3   62.69    3.48
   6  -1   3   68.08    2.84
   6  -1   3   65.48    2.49
  -7   1  -3   82.21    4.33
   7  -1   3   81.56    2.92
   7  -1   3   82.86    3.40
  -8   1  -3   44.03    3.51
   8  -1   3   47.84    2.30
   8  -1   3   48.90    2.84
  -9   1  -3    7.19    2.43
   9  -1   3    4.59    1.61
   9  -1   3    3.77    1.18
 -10   1  -3   17.75    3.06
  10  -1   3   17.98    1.87
  10  -1   3   14.94    2.19
 -11   1  -3    1.54    2.07
  11  -1   3    1.50    1.06
  11  -1   3    0.46    1.36
 -12   1  -3   -0.13    2.05
  12  -1   3    0.75    1.50
  12  -1   3   -0.05    0.95
 -13   1  -3    4.70    2.80
  13  -1   3    0.41    1.57
  13  -1   3    1.19    1.10
 -14   1  -3    8.55    3.01
  14  -1   3    6.72    2.13
 -15   1  -3   10.14    3.80
  15  -1   3    8.91    3.32
 -16   1  -3    4.48    2.98
 -17   1  -3    3.41    3.17
 -18   1  -3    5.97    3.55
 -18   0   3   -2.40    2.84
  17   0  -3    2.02    2.33
 -17   0   3    3.04    3.09
  16   0  -3   10.29    2.86
 -16   0   3    4.25    3.13
  15   0  -3    4.61    2.36
 -15   0   3    7.60    3.12
  14   0  -3   20.44    2.94
  14   0  -3   19.39    3.16
 -14   0   3   20.33    3.69
  13   0  -3   29.95    2.35
  13   0  -3   31.70    3.65
 -13   0   3   29.18    3.89
  12   0  -3   15.73    2.71
  12   0  -3   26.04    2.39
 -12   0   3   17.00    3.03
  11   0  -3   36.39    3.27
 -11   0   3   38.04    3.64
 -11   0   3   37.44    2.53
  10   0  -3   12.49    2.43
 -10   0   3    8.57    2.44
 -10   0   3   10.30    1.63
   9   0  -3    1.64    1.78
  -9   0   3    1.95    1.18
  -9   0   3   -0.51    1.61
   8   0  -3   20.11    2.53
  -8   0   3   18.02    2.43
  -8   0   3   16.52    1.69
   7   0  -3   10.13    1.92
  -7   0   3    9.84    1.39
  -7   0   3   11.23    1.82
   6   0  -3   28.33    2.27
  -6   0   3   26.54    1.66
  -6   0   3   26.60    2.04
   5   0  -3    9.67    1.75
  -5   0   3   12.34    1.33
  -5   0   3   10.32    1.42
   4   0  -3   18.93    1.90
  -4   0   3   17.01    1.48
  -4   0   3   17.42    1.40
   3   0  -3    0.65    1.24
  -3   0   3    0.52    0.69
  -3   0   3    1.09    0.83
   2   0  -3   56.57    2.51
  -2   0   3   57.87    1.69
  -2   0   3   59.74    2.02
   1   0  -3   -0.51    0.80
  -1   0   3   -0.15    0.57
   0   0  -3  339.05    7.94
   0   0  -3  348.80    7.12
   0   0   3  335.46    6.97
   0   0   3  325.21    7.04
  -1   0  -3   49.33    1.64
   1   0   3   46.63    1.83
   1   0   3   49.47    1.64
  -2   0  -3   65.79    2.28
   2   0   3   67.23    2.33
   2   0   3   61.89    1.97
  -3   0  -3  446.19   10.27
   3   0   3  452.28    9.22
   3   0   3  444.22   10.30
  -4   0  -3  104.41    3.76
   4   0   3  111.38    3.50
   4   0   3  106.62    2.92
  -5   0  -3   77.39    3.30
   5   0   3   84.32    3.04
   5   0   3   78.96    2.47
  -6   0  -3  171.05    5.53
   6   0   3  158.34    4.11
   6   0   3  157.16    4.91
  -7   0  -3   10.35    2.15
   7   0   3   14.98    1.34
   7   0   3   12.34    1.71
  -8   0  -3   30.65    3.14
   8   0   3   34.38    2.46
   8   0   3   29.20    1.70
  -9   0  -3   -0.65    1.65
   9   0   3   -0.15    1.15
   9   0   3    0.91    0.82
 -10   0  -3   21.71    3.20
  10   0   3   22.37    1.73
  10   0   3   24.12    2.59
 -11   0  -3    6.14    2.59
  11   0   3    4.24    1.10
  11   0   3    6.34    1.81
 -12   0  -3    0.40    2.13
  12   0   3    4.12    1.17
  12   0   3    3.86    1.66
 -13   0  -3    0.51    2.26
  13   0   3   -2.43    1.33
 -14   0  -3    1.11    2.63
  14   0   3   -0.08    1.60
 -15   0  -3    8.84    3.34
  15   0   3   11.32    2.53
 -16   0  -3   17.62    4.24
  16   0   3   21.01    3.20
 -17   0  -3   12.77    4.16
 -18   0  -3    5.07    3.59
 -18   1   3   -0.15    3.10
 -17   1   3    5.99    3.29
  16  -1  -3    3.19    2.25
 -16   1   3    2.27    2.89
  15  -1  -3   16.07    3.10
 -15   1   3   16.46    3.75
  14  -1  -3    3.35    1.35
  14  -1  -3    3.98    2.05
 -14   1   3    8.43    2.98
  13  -1  -3   26.17    2.19
  13  -1  -3   23.98    3.10
 -13   1   3   20.86    3.58
  12  -1  -3   32.31    3.39
 -12   1   3   34.95    4.10
  11  -1  -3   31.44    3.23
  11  -1  -3   27.33    2.10
 -11   1   3   29.60    3.61
  10  -1  -3   50.01    3.39
 -10   1   3   43.08    3.56
 -10   1   3   51.58    2.85
   9  -1  -3   35.97    3.07
  -9   1   3   38.27    2.35
  -9   1   3   34.05    3.07
   8  -1  -3   20.29    2.46
  -8   1   3   19.12    2.61
  -8   1   3   16.59    1.83
   7  -1  -3   21.03    2.33
  -7   1   3   19.85    1.73
  -7   1   3   21.52    2.30
   6  -1  -3    2.13    1.25
  -6   1   3    0.21    0.89
  -6   1   3    2.31    1.37
   5  -1  -3    4.41    1.36
  -5   1   3    5.72    1.41
  -5   1   3    6.03    1.13
   4  -1  -3   40.77    2.40
  -4   1   3   41.25    1.89
  -4   1   3   42.51    2.20
   3  -1  -3    4.70    1.16
  -3   1   3    5.37    1.01
  -3   1   3    5.41    1.07
   2  -1  -3  166.68    4.66
  -2   1   3  160.70    4.01
  -2   1   3  167.59    4.03
   1  -1  -3   16.44    1.30
  -1   1   3   18.97    0.88
  -1   1   3   16.43    1.10
   0  -1  -3   27.24    1.42
   0  -1  -3   25.26    0.80
   0   1   3   27.75    0.83
   0   1   3   26.65    1.20
  -1  -1  -3    7.22    0.63
   1   1   3    7.10    0.75
   1   1   3    6.70    0.94
  -2  -1  -3   47.74    1.74
   2   1   3   51.06    1.97
   2   1   3   51.48    1.61
  -3  -1  -3   27.29    1.59
   3   1   3   24.65    1.15
   3   1   3   23.68    1.65
  -4  -1  -3  473.92   11.08
   4   1   3  490.78    9.73
   4   1   3  485.68   11.29
  -5  -1  -3   39.64    2.24
   5   1   3   33.57    1.39
   5   1   3   35.61    2.03
  -6  -1  -3   32.52    2.30
   6   1   3   30.00    1.36
   6   1   3   31.72    2.01
  -7  -1  -3   65.57    3.36
   7   1   3   61.64    2.96
   7   1   3   65.88    2.15
  -8  -1  -3   -0.90    1.36
   8   1   3   -0.12    0.62
   8   1   3   -0.50    1.21
  -9  -1  -3   20.49    2.91
   9   1   3   14.38    2.00
   9   1   3   14.53    1.24
 -10  -1  -3    0.84    1.80
  10   1   3    1.87    0.82
  10   1   3    3.45    1.69
 -11  -1  -3    1.61    1.93
  11   1   3    0.81    0.79
  11   1   3    0.57    1.47
 -12  -1  -3    1.95    2.21
  12   1   3    1.82    1.64
  12   1   3    0.93    0.81
 -13  -1  -3    1.63    2.24
  13   1   3    1.32    1.59
 -14  -1  -3    9.79    2.87
  14   1   3   13.57    2.61
 -15  -1  -3   10.92    3.47
  15   1   3    8.37    2.43
 -16  -1  -3   17.63    3.87
  16   1   3   18.14    3.17
 -17  -1  -3   20.20    4.33
  17   1   3   25.00    3.63
 -18  -1  -3   12.32    3.99
 -19  -1  -3    6.22    3.61
 -17   2   3    3.85    3.26
 -16   2   3    2.59    3.02
  15  -2  -3    9.49    2.79
 -15   2   3    9.91    3.45
  14  -2  -3   15.30    2.84
  14  -2  -3   17.60    2.29
 -14   2   3    7.98    2.95
  13  -2  -3   12.84    2.50
  13  -2  -3   13.52    2.06
 -13   2   3   13.78    3.24
  12  -2  -3   20.99    2.84
  12  -2  -3   31.86    2.85
 -12   2   3   22.49    3.57
  11  -2  -3   48.46    2.86
  11  -2  -3   46.35    3.46
 -11   2   3   45.95    4.17
  10  -2  -3   27.95    2.67
  10  -2  -3   29.32    2.19
 -10   2   3   28.74    3.34
   9  -2  -3   31.56    3.01
  -9   2   3   28.80    3.18
  -9   2   3   32.09    2.46
   8  -2  -3   33.63    2.70
  -8   2   3   31.46    2.96
  -8   2   3   31.83    2.40
   7  -2  -3    6.95    1.72
  -7   2   3    6.36    1.44
  -7   2   3    6.69    1.83
   6  -2  -3    8.29    1.63
  -6   2   3    9.73    1.91
  -6   2   3    8.19    1.43
   5  -2  -3    2.17    1.21
  -5   2   3    1.48    1.00
  -5   2   3    1.92    1.31
   4  -2  -3    2.78    1.19
  -4   2   3    2.36    1.17
  -4   2   3    1.85    0.96
   3  -2  -3    3.49    1.13
  -3   2   3    4.70    1.12
  -3   2   3    4.32    0.99
   2  -2  -3   29.15    1.78
  -2   2   3   28.49    1.67
  -2   2   3   30.48    1.66
   1  -2  -3    0.41    0.79
  -1   2   3    0.97    0.72
  -1   2   3    1.37    0.72
   0  -2  -3  500.40   10.73
   0   2   3  464.05    9.97
   0   2   3  454.24    9.60
   1   2   3    1.11    0.72
   1   2   3    0.58    0.57
   1   2   3    1.16    0.55
  -2  -2  -3  364.37    7.88
   2   2   3  346.28    8.26
   2   2   3  352.38    7.17
  -3  -2  -3  351.64    8.14
   3   2   3  347.27    8.46
   3   2   3  366.82    7.15
  -4  -2  -3   18.18    1.62
   4   2   3   16.85    0.91
   4   2   3   16.98    1.57
  -5  -2  -3  112.99    3.76
   5   2   3  111.79    2.61
   5   2   3  110.58    3.78
  -6  -2  -3   21.48    1.85
   6   2   3   21.92    1.01
   6   2   3   22.46    1.86
  -7  -2  -3   20.83    2.20
   7   2   3   17.69    0.99
   7   2   3   19.88    1.90
  -8  -2  -3   22.14    2.54
   8   2   3   26.28    2.51
   8   2   3   20.01    1.13
  -9  -2  -3    7.73    1.96
   9   2   3    6.13    1.63
   9   2   3    9.83    0.99
 -10  -2  -3    9.56    2.26
  10   2   3   10.53    2.11
  10   2   3   10.51    1.10
 -11  -2  -3    0.38    1.63
  11   2   3    0.67    1.61
  11   2   3    1.66    0.77
 -12  -2  -3   -0.25    1.77
  12   2   3    0.73    1.67
  12   2   3    3.11    0.82
 -13  -2  -3    1.49    2.07
  13   2   3   -0.94    1.61
 -14  -2  -3    6.46    2.84
  14   2   3    4.55    2.20
 -15  -2  -3   18.01    3.83
  15   2   3    9.11    2.42
 -16  -2  -3   16.90    3.71
  16   2   3   16.42    3.03
 -17  -2  -3   24.24    4.50
  17   2   3   17.69    3.14
 -18  -2  -3    8.70    3.66
  18   2   3   10.41    2.74
 -19  -2  -3    9.08    3.56
  19   2   3   12.11    2.99
 -17   3   3    0.68    3.04
 -16   3   3    4.10    3.27
 -15   3   3   11.50    3.54
  14  -3  -3    9.82    2.00
 -14   3   3   10.47    3.32
  13  -3  -3   11.79    2.01
  13  -3  -3   15.08    2.65
 -13   3   3   11.38    3.13
  12  -3  -3   33.18    2.59
  12  -3  -3   37.42    3.15
 -12   3   3   23.42    3.57
  11  -3  -3   33.12    2.53
  11  -3  -3   33.26    2.95
 -11   3   3   37.21    4.12
  10  -3  -3   30.44    2.45
  10  -3  -3   27.43    2.86
 -10   3   3   26.25    3.52
   9  -3  -3   28.21    2.16
   9  -3  -3   24.95    2.41
  -9   3   3   28.90    3.26
   8  -3  -3   21.98    2.34
  -8   3   3   23.37    3.02
   7  -3  -3    0.74    1.26
  -7   3   3    1.80    1.79
  -7   3   3    1.88    1.27
   6  -3  -3   16.59    1.97
  -6   3   3   17.46    2.40
  -6   3   3   13.38    1.74
   5  -3  -3    0.40    1.12
  -5   3   3    2.69    1.47
  -5   3   3    1.34    1.03
   4  -3  -3    3.31    1.09
  -4   3   3    1.31    1.21
  -4   3   3    0.60    1.03
   3  -3  -3   19.06    1.66
  -3   3   3   19.06    1.82
  -3   3   3   21.84    1.69
   2  -3  -3    1.44    0.92
  -2   3   3    0.77    0.88
  -2   3   3    1.52    0.97
   1  -3  -3   42.10    1.86
  -1   3   3   40.07    1.83
  -1   3   3   42.72    1.85
   0   3   3   33.81    1.64
   0   3   3   31.27    1.54
   0   3   3   34.26    1.61
   1   3   3   70.98    2.27
   1   3   3   73.08    2.38
   1   3   3   66.24    2.09
   2   3   3  354.48    7.29
   2   3   3  368.64    8.05
   2   3   3  347.86    8.31
  -3  -3  -3   46.28    1.95
   3   3   3   44.41    2.15
   3   3   3   43.93    1.36
  -4  -3  -3  144.53    4.16
   4   3   3  145.72    3.08
   4   3   3  140.35    4.30
  -5  -3  -3   25.50    1.76
   5   3   3   29.64    0.89
   5   3   3   26.49    2.07
  -6  -3  -3    1.75    1.08
   6   3   3    2.36    0.41
   6   3   3    1.70    1.09
  -7  -3  -3   35.22    2.34
   7   3   3   38.72    1.14
   7   3   3   36.79    2.41
  -8  -3  -3   22.43    2.09
   8   3   3   25.42    2.54
   8   3   3   21.77    0.93
  -9  -3  -3   23.68    2.68
   9   3   3   23.70    1.05
   9   3   3   23.05    2.46
 -10  -3  -3    6.20    1.92
  10   3   3    9.03    0.85
  10   3   3    7.86    1.88
 -11  -3  -3    2.84    1.79
  11   3   3    1.81    0.61
  11   3   3   -1.31    1.37
 -12  -3  -3    3.62    2.02
  12   3   3    7.41    2.06
 -13  -3  -3   21.49    3.52
  13   3   3   13.34    2.44
 -14  -3  -3    3.79    2.22
  14   3   3    6.31    2.05
 -15  -3  -3   19.25    3.55
  15   3   3   12.54    2.82
 -16  -3  -3   20.75    3.85
  16   3   3   15.34    3.00
 -17  -3  -3   16.89    3.88
  17   3   3   10.62    2.72
 -18  -3  -3   10.99    3.50
  18   3   3   15.94    3.36
 -19  -3  -3    7.82    3.38
  19   3   3    8.25    2.87
 -16   4   3    8.54    3.52
 -15   4   3   19.79    3.78
  14  -4  -3    9.81    2.07
 -14   4   3    6.47    2.94
  13  -4  -3   22.85    2.70
 -13   4   3   15.49    3.70
  12  -4  -3    8.36    1.88
 -12   4   3    5.98    2.56
  11  -4  -3   27.42    2.74
  11  -4  -3   27.14    2.85
 -11   4   3   27.77    3.61
  10  -4  -3   27.85    2.54
  10  -4  -3   25.74    2.31
 -10   4   3   34.68    3.86
   9  -4  -3   27.69    2.32
   9  -4  -3   22.75    2.45
  -9   4   3   22.20    3.01
   8  -4  -3   18.73    2.21
   8  -4  -3   15.54    1.98
  -8   4   3   18.67    2.92
   7  -4  -3   10.59    1.74
   7  -4  -3   10.42    1.79
  -7   4   3    8.46    2.27
   6  -4  -3    0.71    1.15
  -6   4   3    2.29    1.81
  -6   4   3    1.33    1.38
   5  -4  -3    3.63    1.18
  -5   4   3    2.27    1.63
  -5   4   3    3.48    1.34
   4  -4  -3    0.10    0.97
  -4   4   3   -0.10    1.28
  -4   4   3    0.18    1.05
   3  -4  -3   15.71    1.49
  -3   4   3   20.51    1.95
  -3   4   3   20.00    2.01
   2  -4  -3    3.06    0.94
  -2   4   3    1.39    1.02
  -2   4   3    3.31    0.96
   1  -4  -3   51.57    1.98
  -1   4   3   52.03    2.26
  -1   4   3   49.69    2.25
   0   4   3  356.80    7.94
   0   4   3  376.05    8.38
   0   4   3  356.76    8.47
   1   4   3   95.48    3.02
   1   4   3  104.24    2.87
   1   4   3   97.72    2.94
   2   4   3  264.50    5.71
   2   4   3  259.35    6.30
   2   4   3  258.44    6.38
   3   4   3   27.83    1.20
   3   4   3   24.25    1.61
   3   4   3   25.99    1.64
  -4  -4  -3   45.45    2.20
   4   4   3   47.78    2.27
   4   4   3   45.93    1.37
  -5  -4  -3   92.89    3.37
  -5  -4  -3  103.76    2.21
   5   4   3   98.02    3.53
   5   4   3   96.38    2.11
  -6  -4  -3   92.70    3.52
   6   4   3   96.81    3.64
  -7  -4  -3   -0.03    0.94
   7   4   3    1.37    1.24
  -8  -4  -3   40.48    2.58
   8   4   3   36.86    2.77
  -9  -4  -3   45.65    3.07
   9   4   3   47.22    3.06
 -10  -4  -3    3.86    1.65
  10   4   3    1.77    1.57
 -11  -4  -3    0.48    1.39
  11   4   3    1.04    1.72
 -12  -4  -3   12.98    2.48
  12   4   3   19.61    2.76
 -13  -4  -3   27.60    3.46
  13   4   3   35.81    3.71
 -14  -4  -3   20.85    3.29
  14   4   3   27.53    3.41
 -15  -4  -3   23.03    3.79
  15   4   3   16.03    3.12
 -16  -4  -3    4.65    2.54
  16   4   3    6.18    2.57
 -17  -4  -3   20.82    4.18
  17   4   3   11.95    2.93
 -18  -4  -3    8.32    3.57
  18   4   3    6.12    2.65
 -19  -4  -3   22.07    4.63
  19   4   3   18.23    3.50
 -20  -4  -3   13.15    3.66
  20   4   3   14.10    3.40
 -16   5   3    1.77    2.77
 -15   5   3   16.58    3.70
  14  -5  -3    7.92    2.00
 -14   5   3    2.82    2.96
  13  -5  -3   15.35    2.41
 -13   5   3   10.57    3.12
  12  -5  -3   24.24    2.81
 -12   5   3   23.93    4.00
  11  -5  -3   22.51    2.68
 -11   5   3   17.97    3.21
  10  -5  -3   15.57    2.21
  10  -5  -3   18.49    2.55
 -10   5   3   13.78    3.06
   9  -5  -3   28.02    2.36
   9  -5  -3   30.14    2.52
  -9   5   3   34.14    3.80
   8  -5  -3   15.71    2.10
   8  -5  -3   12.33    1.81
  -8   5   3   11.74    2.43
   7  -5  -3    4.44    1.37
   7  -5  -3    5.17    1.50
  -7   5   3    6.00    2.30
   6  -5  -3    1.05    1.14
   6  -5  -3    3.15    1.16
  -6   5   3    4.29    1.93
   5  -5  -3    0.91    1.15
   5  -5  -3    3.27    1.11
  -5   5   3    2.99    1.60
   4  -5  -3    5.79    1.15
  -4   5   3    3.52    1.71
   3  -5  -3    1.09    0.83
  -3   5   3    0.32    1.16
  -3   5   3    0.33    1.44
   2  -5  -3   14.81    1.32
  -2   5   3   18.91    1.82
  -2   5   3   23.32    2.20
   1  -5  -3   28.98    1.44
  -1   5   3   29.20    1.82
  -1   5   3   25.10    2.05
   0   5   3  116.31    3.83
   0   5   3  113.62    3.51
   1   5   3  128.80    3.63
   1   5   3  130.70    3.96
   1   5   3  130.93    3.56
   2   5   3  366.79    7.93
   2   5   3  372.22    8.62
   2   5   3  363.65    8.72
   3   5   3  121.51    3.14
   3   5   3  119.40    3.78
   3   5   3  121.59    3.71
   4   5   3  195.91    5.48
   4   5   3  199.67    5.42
  -5  -5  -3  145.42    3.06
  -5  -5  -3  132.28    4.27
   5   5   3  128.29    4.34
  -6  -5  -3  122.49    4.15
   6   5   3  123.52    4.30
  -7  -5  -3   34.78    2.26
   7   5   3   36.94    2.48
  -8  -5  -3   43.74    2.60
   8   5   3   39.10    2.73
  -9  -5  -3   13.62    2.00
   9   5   3   12.46    2.11
 -10  -5  -3   -1.05    1.27
  10   5   3    1.45    1.65
 -11  -5  -3    1.87    1.70
  11   5   3   -0.71    1.52
 -12  -5  -3    8.20    2.18
  12   5   3    8.84    2.16
 -13  -5  -3   24.23    3.40
  13   5   3   24.44    3.22
 -14  -5  -3   20.13    3.13
  14   5   3   12.71    2.61
 -15  -5  -3   23.46    3.63
  15   5   3   18.62    3.01
 -16  -5  -3    8.57    2.77
  16   5   3    7.10    2.62
 -17  -5  -3   14.02    3.51
  17   5   3   12.79    2.97
 -18  -5  -3   21.59    4.32
  18   5   3   25.22    3.97
 -19  -5  -3   34.50    5.26
  19   5   3   28.68    4.17
 -20  -5  -3   25.42    5.13
  20   5   3   18.65    3.77
 -15   6   3    4.95    2.85
  14  -6  -3   13.29    2.44
 -14   6   3   13.88    3.62
  13  -6  -3   17.13    2.60
 -13   6   3   10.49    3.04
  12  -6  -3   11.07    2.20
 -12   6   3   11.43    2.98
  11  -6  -3   18.67    2.55
 -11   6   3   20.16    3.71
  10  -6  -3   20.99    2.58
 -10   6   3   19.22    3.40
   9  -6  -3    8.58    1.97
  -9   6   3    5.76    2.51
   8  -6  -3    8.95    1.65
   8  -6  -3    9.10    1.80
  -8   6   3    8.20    2.41
   7  -6  -3    2.49    1.31
   7  -6  -3    5.32    1.33
  -7   6   3    2.57    1.95
   6  -6  -3   19.64    1.72
   6  -6  -3   23.22    2.52
  -6   6   3   17.24    2.61
   5  -6  -3    2.35    1.05
   5  -6  -3    1.56    1.19
  -5   6   3    0.16    1.83
   4  -6  -3   14.29    1.38
   4  -6  -3    9.87    1.66
  -4   6   3   10.96    2.22
   3  -6  -3   11.67    1.16
   3  -6  -3    7.98    1.33
  -3   6   3    8.97    1.81
   2  -6  -3   65.06    2.18
   2  -6  -3   63.27    2.79
  -2   6   3   64.89    3.11
   1  -6  -3   66.77    2.76
   1  -6  -3   67.19    2.19
  -1   6   3   62.14    3.04
   0  -6  -3  190.65    4.72
   0  -6  -3  179.11    5.06
   0   6   3  191.55    5.63
  -1  -6  -3  316.75    7.37
   1   6   3  310.04    7.96
   1   6   3  309.40    7.34
  -2  -6  -3  162.27    4.35
   2   6   3  162.50    4.39
   2   6   3  165.39    4.93
  -3  -6  -3   62.75    2.19
   3   6   3   61.45    2.45
   3   6   3   59.57    2.67
  -4  -6  -3  192.09    4.47
   4   6   3  186.89    5.35
   4   6   3  186.05    5.47
  -5  -6  -3   99.95    2.65
   5   6   3  103.89    3.77
   5   6   3  102.83    3.75
  -6  -6  -3   43.64    1.29
  -6  -6  -3   41.67    2.40
   6   6   3   39.63    2.44
  -7  -6  -3   79.75    3.40
   7   6   3   81.79    3.58
  -8  -6  -3   12.82    1.86
   8   6   3   18.74    2.27
  -9  -6  -3   38.01    2.64
   9   6   3   33.00    2.75
 -10  -6  -3    3.89    1.53
  10   6   3    4.11    1.94
 -11  -6  -3   -0.95    1.20
  11   6   3    0.38    1.56
 -12  -6  -3   -1.23    1.24
  12   6   3    0.57    1.61
 -13  -6  -3    6.36    1.94
  13   6   3    3.75    1.94
 -14  -6  -3   19.81    2.98
  14   6   3   20.93    3.27
 -15  -6  -3   30.25    3.91
  15   6   3   30.75    3.97
 -16  -6  -3   25.21    3.80
  16   6   3   26.44    3.75
 -17  -6  -3   11.36    3.04
  17   6   3   10.84    2.81
 -18  -6  -3   10.50    3.14
  18   6   3   16.06    3.69
 -19  -6  -3   18.42    3.92
  19   6   3   13.81    3.19
 -20  -6  -3   16.69    4.25
  20   6   3    7.09    2.84
  14  -7  -3    9.81    2.32
 -14   7   3    8.24    3.53
  13  -7  -3   19.69    2.80
 -13   7   3   11.50    3.39
  12  -7  -3   16.80    2.52
 -12   7   3   17.08    3.67
  11  -7  -3    6.91    1.91
 -11   7   3    2.35    2.61
  10  -7  -3    5.65    1.79
 -10   7   3    3.50    2.54
   9  -7  -3   13.51    2.24
  -9   7   3   10.59    2.64
   8  -7  -3   17.00    2.39
  -8   7   3   12.59    2.74
   7  -7  -3   16.94    2.36
  -7   7   3   16.81    2.99
   6  -7  -3   11.96    2.05
  -6   7   3   16.06    2.86
   5  -7  -3    0.50    1.20
   5  -7  -3   -0.64    0.80
  -5   7   3   -1.82    1.48
   4  -7  -3   14.63    1.23
   4  -7  -3   11.52    1.73
  -4   7   3   11.48    2.25
   3  -7  -3   19.24    1.27
   3  -7  -3   18.46    2.13
  -3   7   3   23.71    2.77
   2  -7  -3   57.48    1.89
   2  -7  -3   51.34    2.69
  -2   7   3   62.19    3.42
   1  -7  -3   95.60    2.63
   1  -7  -3   85.82    3.39
  -1   7   3   90.57    3.80
   0  -7  -3   75.38    3.01
   0  -7  -3   78.84    2.41
   0   7   3   77.53    3.57
  -1  -7  -3   55.96    2.49
   1   7   3   55.40    2.05
   1   7   3   54.91    2.84
  -2  -7  -3  103.42    3.34
   2   7   3  102.05    3.15
   2   7   3  103.39    3.88
  -3  -7  -3   13.59    1.37
   3   7   3   15.22    1.55
   3   7   3   12.87    1.81
  -4  -7  -3  168.14    4.28
   4   7   3  168.63    4.93
   4   7   3  161.70    5.11
  -5  -7  -3  110.20    3.04
   5   7   3  111.78    3.94
   5   7   3  110.78    4.05
  -6  -7  -3   54.59    1.77
   6   7   3   54.18    2.88
   6   7   3   50.93    2.70
  -7  -7  -3   77.93    3.46
  -7  -7  -3   82.00    2.07
   7   7   3   88.88    3.83
  -8  -7  -3   55.48    2.97
   8   7   3   50.54    3.10
  -9  -7  -3    0.53    1.20
   9   7   3    2.35    1.56
 -10  -7  -3    0.02    1.33
  10   7   3    1.97    1.65
 -11  -7  -3   -1.37    1.28
  11   7   3    0.83    1.79
 -12  -7  -3    7.92    2.05
  12   7   3    4.54    1.98
 -13  -7  -3    4.73    1.84
  13   7   3    4.25    2.05
 -14  -7  -3    6.82    2.34
  14   7   3    4.03    2.31
 -15  -7  -3   18.69    3.33
  15   7   3    9.58    2.63
 -16  -7  -3   17.77    3.19
  16   7   3    9.99    2.66
 -17  -7  -3   10.73    3.04
  17   7   3   11.67    3.11
 -18  -7  -3   10.58    3.20
  18   7   3    8.43    3.07
 -19  -7  -3   25.68    4.34
  19   7   3   20.35    3.94
 -20  -7  -3   15.12    3.91
  20   7   3    8.08    3.00
 -14   8   3    4.66    3.08
  13  -8  -3   12.26    2.48
 -13   8   3    6.72    3.28
  12  -8  -3    7.76    2.14
 -12   8   3   10.49    3.20
  11  -8  -3   19.67    2.81
 -11   8   3   17.95    3.91
  10  -8  -3    6.56    2.00
 -10   8   3    7.80    3.17
   9  -8  -3    6.89    1.96
  -9   8   3    5.70    2.60
   8  -8  -3    2.99    1.60
  -8   8   3   -0.03    1.98
   7  -8  -3    4.55    1.60
  -7   8   3    6.82    2.52
   6  -8  -3   -0.03    1.25
  -6   8   3   -0.72    1.85
   5  -8  -3    0.29    1.15
  -5   8   3    1.07    1.95
   4  -8  -3   10.40    1.95
  -4   8   3    8.67    2.39
   3  -8  -3   31.36    2.39
  -3   8   3   34.10    3.35
   2  -8  -3   35.59    2.53
  -2   8   3   36.13    2.91
   1  -8  -3   27.59    2.20
   1  -8  -3   24.16    1.15
  -1   8   3   29.48    2.67
   0  -8  -3  137.41    4.52
   0  -8  -3  134.31    3.50
   0   8   3  133.24    4.94
  -1  -8  -3   57.01    2.70
   1   8   3   53.21    3.03
   1   8   3   52.68    1.98
  -2  -8  -3   80.93    3.10
   2   8   3   87.79    2.80
   2   8   3   87.41    3.82
  -3  -8  -3   18.42    1.52
   3   8   3   18.43    1.53
   3   8   3   23.58    2.35
  -4  -8  -3   88.39    2.94
   4   8   3   88.44    3.30
   4   8   3   91.00    3.84
  -5  -8  -3   71.98    2.50
   5   8   3   70.24    3.04
   5   8   3   72.46    3.52
  -6  -8  -3   77.32    2.41
   6   8   3   73.66    3.29
   6   8   3   73.19    3.59
  -7  -8  -3   11.86    1.01
   7   8   3   10.90    1.85
  -8  -8  -3   31.60    2.38
  -8  -8  -3   30.75    1.13
   8   8   3   29.62    2.57
  -9  -8  -3    1.18    1.15
   9   8   3    0.60    1.64
 -10  -8  -3    5.63    1.77
  10   8   3    7.59    2.21
 -11  -8  -3    0.96    1.38
  11   8   3    1.86    1.90
 -12  -8  -3    4.35    1.73
  12   8   3    2.12    1.70
 -13  -8  -3    2.75    1.63
  13   8   3    3.21    1.98
 -14  -8  -3    6.35    2.02
  14   8   3    6.34    2.20
 -15  -8  -3   27.80    3.71
  15   8   3   23.73    3.68
 -16  -8  -3   17.14    3.28
  16   8   3   11.84    3.05
 -17  -8  -3   32.92    4.25
  17   8   3   31.26    4.15
 -18  -8  -3    8.39    2.98
  18   8   3    6.43    3.01
 -19  -8  -3    9.31    3.12
  19   8   3    8.52    3.07
 -20  -8  -3    9.86    3.41
  20   8   3   10.00    3.25
  21   8   3   13.02    3.84
  13  -9  -3    8.72    2.21
 -13   9   3    4.70    3.20
  12  -9  -3   11.65    2.49
 -12   9   3   13.26    3.72
  11  -9  -3   14.00    2.52
 -11   9   3   10.82    3.40
  10  -9  -3   10.37    2.27
 -10   9   3    8.87    3.32
   9  -9  -3    7.90    2.12
  -9   9   3    7.86    2.84
   8  -9  -3    0.67    1.49
  -8   9   3   -0.54    2.18
   7  -9  -3    2.82    1.53
  -7   9   3    2.25    2.02
   6  -9  -3    2.80    1.54
  -6   9   3    0.54    2.05
   5  -9  -3    2.33    1.50
  -5   9   3    2.13    1.82
   4  -9  -3    7.80    1.66
  -4   9   3   10.87    2.49
   3  -9  -3   16.54    2.29
  -3   9   3   17.47    2.66
   2  -9  -3   47.93    2.84
  -2   9   3   52.61    3.65
   1  -9  -3   73.61    3.41
  -1   9   3   65.35    3.81
   0  -9  -3   85.74    2.30
   0  -9  -3   80.53    3.53
   0   9   3   83.23    4.07
  -1  -9  -3   51.95    2.78
   1   9   3   61.03    3.42
   1   9   3   55.12    1.97
  -2  -9  -3   22.18    2.17
   2   9   3   25.07    2.65
   2   9   3   23.34    1.48
  -3  -9  -3   50.26    2.43
   3   9   3   50.98    2.26
   3   9   3   51.18    3.11
  -4  -9  -3   50.26    2.31
   4   9   3   51.86    2.54
   4   9   3   52.17    3.13
  -5  -9  -3   28.26    1.73
   5   9   3   29.19    2.15
   5   9   3   33.87    2.76
  -6  -9  -3   42.07    1.91
   6   9   3   35.50    2.96
   6   9   3   41.27    2.66
  -7  -9  -3   22.21    1.40
   7   9   3   25.02    2.67
   7   9   3   28.02    2.31
  -8  -9  -3    3.43    1.42
  -8  -9  -3    2.97    0.72
   8   9   3    4.05    1.70
  -9  -9  -3    2.15    1.32
  -9  -9  -3    3.50    0.60
   9   9   3    1.61    1.69
 -10  -9  -3    3.10    1.46
  10   9   3    3.23    1.89
 -11  -9  -3   20.61    2.63
  11   9   3   24.41    2.98
 -12  -9  -3   18.90    2.68
  12   9   3   19.80    2.91
 -13  -9  -3    5.18    1.90
  13   9   3    4.33    1.97
 -14  -9  -3   17.16    2.75
  14   9   3   14.42    2.95
 -15  -9  -3   22.39    3.32
  15   9   3   10.55    2.69
 -16  -9  -3   23.19    3.41
  16   9   3   21.37    3.48
 -17  -9  -3   28.73    3.96
  17   9   3   27.59    4.04
 -18  -9  -3   32.38    4.66
  18   9   3   25.55    4.07
 -19  -9  -3   10.89    3.16
  19   9   3    7.28    2.94
 -20  -9  -3   10.15    3.40
 -21  -9  -3   10.68    3.39
  21   9   3    8.62    3.16
  12 -10  -3    9.54    2.32
 -12  10   3    3.90    2.86
  11 -10  -3    7.09    2.10
 -11  10   3    5.99    3.09
  10 -10  -3   11.96    2.37
 -10  10   3   12.88    3.49
   9 -10  -3    5.95    2.00
  -9  10   3    5.52    2.89
   8 -10  -3    3.27    1.81
  -8  10   3    0.11    2.04
   7 -10  -3   -0.41    1.45
  -7  10   3    2.30    2.31
   6 -10  -3    1.91    1.71
  -6  10   3   -0.10    2.06
   5 -10  -3    0.10    1.33
  -5  10   3    0.11    1.71
   4 -10  -3   19.48    2.58
  -4  10   3   17.26    3.00
   3 -10  -3   14.35    2.11
  -3  10   3   22.05    3.20
   2 -10  -3   26.10    2.72
  -2  10   3   36.23    3.77
   1 -10  -3   32.46    2.43
  -1  10   3   40.57    3.58
   0 -10  -3   32.19    2.47
   0  10   3   33.81    3.05
  -1 -10  -3   50.57    2.86
  -1 -10  -3   52.31    1.80
   1  10   3   49.87    3.42
  -2 -10  -3   23.34    2.07
   2  10   3   16.71    2.39
   2  10   3   22.58    1.46
  -3 -10  -3   43.04    2.47
   3  10   3   46.40    2.19
   3  10   3   44.97    3.39
  -4 -10  -3   48.95    2.54
   4  10   3   54.60    3.40
   4  10   3   48.30    2.50
  -5 -10  -3   47.48    2.38
   5  10   3   45.51    2.64
   5  10   3   51.03    3.28
  -6 -10  -3   22.67    1.66
   6  10   3   24.40    2.18
   6  10   3   26.92    2.84
  -7 -10  -3   20.52    1.52
   7  10   3   16.33    2.22
   7  10   3   22.06    2.90
  -8 -10  -3    4.07    0.88
   8  10   3    0.95    1.64
   8  10   3    3.55    1.52
  -9 -10  -3    0.99    0.62
  -9 -10  -3    1.98    1.26
   9  10   3    1.60    1.75
 -10 -10  -3   -0.76    1.12
  10  10   3    1.73    1.61
 -11 -10  -3   -1.28    1.16
  11  10   3   -2.05    1.62
 -12 -10  -3   28.22    3.25
  12  10   3   28.56    3.30
 -13 -10  -3   29.80    3.37
  13  10   3   31.16    3.73
 -14 -10  -3   14.68    2.83
  14  10   3    9.54    2.50
 -15 -10  -3   25.30    3.50
  15  10   3   27.06    3.78
 -16 -10  -3   20.25    3.30
  16  10   3   23.84    3.59
  17  10   3   11.37    3.23
 -18 -10  -3   24.49    3.88
  18  10   3   21.32    3.93
 -19 -10  -3   16.66    3.61
  19  10   3    6.41    3.21
 -20 -10  -3   14.88    3.67
  20  10   3    8.36    3.31
 -21 -10  -3   13.55    3.58
  21  10   3    4.89    2.98
  11 -11  -3    7.61    2.27
 -11  11   3    2.47    2.62
  10 -11  -3    6.92    2.10
 -10  11   3    8.68    3.04
   9 -11  -3    2.98    1.84
  -9  11   3    6.48    3.16
   8 -11  -3    1.34    1.77
  -8  11   3   -0.26    2.46
   7 -11  -3    3.91    1.88
  -7  11   3    0.70    2.35
   6 -11  -3    1.56    1.71
  -6  11   3    1.33    2.32
   5 -11  -3   -1.35    1.41
  -5  11   3    1.62    2.00
   4 -11  -3    3.67    1.77
  -4  11   3    6.67    2.26
   3 -11  -3    6.64    1.88
  -3  11   3    4.07    2.27
   2 -11  -3   24.46    2.79
  -2  11   3   19.72    2.97
   1 -11  -3   14.10    2.24
  -1  11   3   15.75    2.92
   0 -11  -3   29.55    2.59
   0  11   3   30.42    3.51
  -1 -11  -3   35.36    2.68
   1  11   3   38.10    3.40
  -2 -11  -3   78.41    3.64
   2  11   3   84.47    2.70
   2  11   3   82.03    4.32
  -3 -11  -3   38.53    2.54
   3  11   3   41.77    3.52
   3  11   3   40.29    2.03
  -4 -11  -3   38.76    2.47
   4  11   3   45.57    2.37
   4  11   3   43.64    3.34
  -5 -11  -3   29.25    2.08
   5  11   3   29.38    2.26
   5  11   3   32.12    3.33
  -6 -11  -3   13.11    1.63
   6  11   3   13.44    1.93
   6  11   3   12.01    2.35
  -7 -11  -3    3.30    1.07
   7  11   3    3.37    1.77
   7  11   3    3.14    1.59
  -8 -11  -3    8.40    1.25
   8  11   3    9.98    2.33
   8  11   3    7.19    1.78
  -9 -11  -3    1.14    1.32
  -9 -11  -3    0.54    0.76
   9  11   3   -0.13    1.38
 -10 -11  -3    7.05    1.84
  10  11   3    7.52    1.92
 -11 -11  -3   28.42    3.13
  11  11   3   28.64    3.17
 -12 -11  -3    4.68    1.73
  12  11   3    2.04    1.95
 -13 -11  -3   22.92    3.01
  13  11   3   20.15    3.18
 -14 -11  -3    4.05    1.85
  14  11   3    2.87    1.99
 -15 -11  -3    5.18    2.22
  15  11   3    4.70    2.21
 -16 -11  -3   18.88    3.20
  16  11   3   17.67    3.26
 -17 -11  -3   32.85    4.31
  17  11   3   26.17    4.20
 -18 -11  -3   19.19    3.72
  18  11   3   19.55    3.97
 -19 -11  -3   39.95    5.05
  19  11   3   28.67    4.57
 -20 -11  -3    9.14    3.08
  20  11   3   12.10    3.84
  21  11   3    2.67    2.89
  10 -12  -3    4.23    1.99
 -10  12   3    2.73    2.95
   9 -12  -3    9.30    2.30
  -9  12   3    7.26    3.23
   8 -12  -3    2.77    1.86
  -8  12   3   -1.53    2.37
   7 -12  -3   -0.09    1.61
  -7  12   3    3.15    2.78
   6 -12  -3    2.58    1.89
  -6  12   3    0.54    2.38
   5 -12  -3    1.53    1.68
  -5  12   3    1.67    2.34
   4 -12  -3    8.45    2.10
  -4  12   3    5.82    2.40
   3 -12  -3    4.70    1.71
  -3  12   3    1.03    2.26
   2 -12  -3   35.10    3.56
  -2  12   3   30.12    3.81
   1 -12  -3   25.39    2.96
  -1  12   3   24.95    3.47
   0 -12  -3   17.83    2.59
   0  12   3   11.61    2.52
  -1 -12  -3   11.47    2.06
   1  12   3    6.85    2.20
  -2 -12  -3   25.67    2.25
   2  12   3   28.72    3.27
  -3 -12  -3   29.58    2.81
   3  12   3   36.62    3.91
   3  12   3   28.42    1.69
  -4 -12  -3   28.44    2.66
   4  12   3   36.75    3.81
   4  12   3   30.30    1.98
  -5 -12  -3   35.85    2.45
   5  12   3   37.88    3.29
   5  12   3   35.63    2.48
  -6 -12  -3   17.53    2.01
   6  12   3   21.75    2.27
   6  12   3   17.76    2.65
  -7 -12  -3    4.91    1.25
   7  12   3    3.54    1.50
   7  12   3    5.54    2.00
  -8 -12  -3    3.14    1.09
   8  12   3    1.10    1.50
   8  12   3    3.28    1.86
  -9 -12  -3    5.83    1.13
   9  12   3    4.46    1.78
   9  12   3    3.65    1.98
 -10 -12  -3    2.01    1.42
  10  12   3    1.56    1.63
 -11 -12  -3    9.83    2.23
  11  12   3    6.46    2.18
 -12 -12  -3    8.00    2.13
  12  12   3   12.24    2.64
 -13 -12  -3    7.80    2.11
  13  12   3    2.12    1.92
 -14 -12  -3   12.60    2.67
  14  12   3   15.17    2.97
 -15 -12  -3   19.84    3.15
  15  12   3   24.15    3.48
 -16 -12  -3   22.94    3.72
  16  12   3   16.36    3.20
 -17 -12  -3   29.58    4.01
  17  12   3   33.95    4.17
 -18 -12  -3   18.40    3.66
  18  12   3   14.43    3.36
 -19 -12  -3   13.65    3.45
  19  12   3    9.33    3.38
 -20 -12  -3   12.17    3.40
  20  12   3    8.80    3.55
   9 -13  -3    1.77    1.74
  -9  13   3    3.86    3.06
   8 -13  -3    6.83    2.18
  -8  13   3    3.19    2.62
   7 -13  -3    3.00    1.74
  -7  13   3   -1.53    2.34
   6 -13  -3    0.06    1.66
  -6  13   3   -0.78    2.38
   5 -13  -3   -0.12    1.81
  -5  13   3    2.89    2.30
   4 -13  -3    5.95    2.13
  -4  13   3   10.02    3.06
   3 -13  -3    4.38    2.02
  -3  13   3    5.86    2.68
   2 -13  -3    9.23    2.12
  -2  13   3    8.78    2.47
   1 -13  -3    3.41    1.74
  -1  13   3    9.42    2.83
   0 -13  -3   25.01    2.93
   0  13   3   27.06    3.63
  -1 -13  -3   24.33    2.70
   1  13   3   29.13    3.54
  -2 -13  -3   27.90    3.04
   2  13   3   19.09    2.97
  -3 -13  -3   35.51    2.78
   3  13   3   39.77    3.55
  -4 -13  -3   29.40    2.45
   4  13   3   29.45    1.92
   4  13   3   31.76    3.59
  -5 -13  -3   49.90    2.90
   5  13   3   43.11    3.67
   5  13   3   51.52    2.65
  -6 -13  -3    3.98    1.34
   6  13   3    4.59    2.06
   6  13   3    6.59    1.53
  -7 -13  -3    4.52    1.38
   7  13   3    3.02    1.51
   7  13   3    1.62    2.03
  -8 -13  -3    0.33    0.98
   8  13   3    0.54    1.63
   8  13   3   -1.13    1.31
  -9 -13  -3    3.78    1.17
   9  13   3    3.36    1.96
   9  13   3    2.23    1.62
  10  13   3   -0.78    1.31
 -11 -13  -3   -1.30    1.35
  11  13   3    1.13    1.51
 -12 -13  -3    8.66    2.31
  12  13   3    5.67    2.15
 -13 -13  -3    5.75    2.01
  13  13   3    8.48    2.40
 -14 -13  -3    9.63    2.68
  14  13   3   11.03    2.64
 -15 -13  -3   42.01    4.43
  15  13   3   45.42    4.74
 -16 -13  -3   33.03    4.17
  16  13   3   24.97    3.59
 -17 -13  -3    3.97    2.15
  17  13   3    5.62    2.60
 -18 -13  -3   12.52    3.20
  18  13   3   10.34    3.36
 -19 -13  -3    3.72    2.67
  19  13   3    4.11    2.71
 -20 -13  -3   15.07    3.71
  20  13   3    4.78    2.85
   8 -14  -3    2.18    1.84
  -8  14   3   -3.98    2.50
   7 -14  -3    3.10    1.93
  -7  14   3   -0.86    2.27
   6 -14  -3    0.66    1.76
  -6  14   3   -0.30    2.53
   5 -14  -3    3.03    1.75
  -5  14   3    0.57    2.30
   4 -14  -3    4.90    2.09
  -4  14   3    4.51    2.81
   3 -14  -3    8.65    2.18
  -3  14   3    6.81    2.93
   2 -14  -3   37.67    3.88
  -2  14   3   30.64    4.14
   1 -14  -3   11.28    2.33
  -1  14   3    6.82    2.79
   0 -14  -3    9.72    2.25
   0  14   3    7.82    2.57
  -1 -14  -3   23.91    2.95
   1  14   3   31.01    3.72
  -2 -14  -3   29.01    3.09
   2  14   3   28.16    3.82
  -3 -14  -3   14.46    2.32
   3  14   3   14.81    2.93
  -4 -14  -3   20.96    2.54
   4  14   3   25.18    3.76
  -5 -14  -3   27.42    2.77
   5  14   3   20.88    3.44
  -6 -14  -3    5.96    1.56
   6  14   3    5.85    1.47
   6  14   3    4.36    2.15
  -7 -14  -3    3.16    1.32
   7  14   3    1.02    2.03
   7  14   3    1.47    1.38
  -8 -14  -3    0.93    1.17
   8  14   3    2.00    1.95
   8  14   3    1.55    1.44
  -9 -14  -3    4.06    1.28
   9  14   3    2.27    1.63
   9  14   3    1.62    1.89
  10  14   3    4.35    2.18
  10  14   3    5.34    1.94
 -11 -14  -3   -0.37    1.30
  11  14   3    0.02    1.65
 -12 -14  -3    2.24    1.86
  12  14   3    3.27    2.03
 -13 -14  -3   13.81    2.69
  13  14   3   16.81    3.04
 -14 -14  -3   19.41    3.09
  14  14   3   14.82    3.05
 -15 -14  -3   25.06    3.55
  15  14   3   28.24    3.88
 -16 -14  -3   16.11    3.08
  16  14   3   18.55    3.53
 -17 -14  -3   13.31    3.23
  17  14   3    9.08    3.03
 -18 -14  -3   12.55    2.93
  18  14   3   13.52    3.56
 -19 -14  -3   10.17    2.96
  19  14   3    4.77    2.76
 -20 -14  -3    6.89    2.97
  20  14   3    6.07    3.27
  -7  15   3   -0.22    2.81
   6 -15  -3    3.08    2.04
  -6  15   3   -1.52    2.58
   5 -15  -3    4.65    2.18
  -5  15   3    3.25    2.92
   4 -15  -3    4.99    2.16
  -4  15   3    4.63    2.96
   3 -15  -3    5.10    2.09
  -3  15   3    8.21    2.89
   2 -15  -3    7.01    2.23
  -2  15   3    0.50    2.14
   1 -15  -3    4.27    2.04
  -1  15   3    4.18    2.62
   0 -15  -3   19.84    2.86
   0  15   3   16.97    3.43
  -1 -15  -3   17.07    2.67
   1  15   3   21.08    3.42
  -2 -15  -3   30.63    3.35
   2  15   3   30.90    4.04
  -3 -15  -3   16.34    2.55
   3  15   3   15.18    3.07
  -4 -15  -3   14.33    2.32
   4  15   3   14.93    3.02
  -5 -15  -3   16.80    2.31
   5  15   3   16.32    3.22
  -6 -15  -3   12.42    2.07
   6  15   3   14.36    2.97
  -7 -15  -3    5.08    1.58
   7  15   3    3.26    2.08
   7  15   3    4.96    1.65
  -8 -15  -3   -0.61    1.14
   8  15   3   -2.08    1.23
   8  15   3   -0.98    1.99
  -9 -15  -3    1.04    1.17
   9  15   3   -1.67    1.86
   9  15   3   -0.18    1.49
  10  15   3   -3.77    1.61
  10  15   3    1.56    1.73
 -11 -15  -3    0.70    1.75
  11  15   3    2.16    1.79
 -12 -15  -3    1.71    1.62
  12  15   3    1.12    1.82
 -13 -15  -3   11.44    2.56
  13  15   3   17.64    3.04
 -14 -15  -3    5.03    2.28
  14  15   3    8.22    2.54
 -15 -15  -3   22.55    3.58
  15  15   3   19.03    3.46
 -16 -15  -3   10.98    2.73
  16  15   3    9.35    2.96
 -17 -15  -3    7.48    2.70
  17  15   3    6.90    2.92
 -18 -15  -3   10.45    3.01
  18  15   3    5.48    2.64
 -19 -15  -3    7.97    2.86
  19  15   3    1.80    2.67
  20  15   3    1.86    2.84
   5 -16  -3    4.60    2.17
  -5  16   3    2.90    2.96
   4 -16  -3    2.61    2.12
  -4  16   3    1.48    2.71
   3 -16  -3    2.46    2.12
  -3  16   3    2.88    2.83
   2 -16  -3    8.42    2.55
  -2  16   3   10.02    3.34
   1 -16  -3    2.47    1.87
  -1  16   3    2.15    2.42
   0 -16  -3    8.74    2.30
   0  16   3    7.60    3.01
  -1 -16  -3   29.37    3.64
   1  16   3   29.48    4.34
  -2 -16  -3   24.01    3.23
   2  16   3   23.37    3.84
  -3 -16  -3   23.37    2.98
   3  16   3   18.78    3.71
  -4 -16  -3   12.92    2.30
   4  16   3   12.70    3.07
  -5 -16  -3    4.53    1.73
   5  16   3    5.70    2.69
  -6 -16  -3    3.19    1.62
   6  16   3    6.62    2.59
  -7 -16  -3   10.43    2.03
   7  16   3   12.75    3.14
  -8 -16  -3    1.57    1.40
   8  16   3    0.82    2.12
  -9 -16  -3    1.58    1.32
   9  16   3    2.07    1.59
   9  16   3    2.66    2.20
  10  16   3    1.84    2.24
  10  16   3    0.43    1.59
  11  16   3    5.99    2.09
  11  16   3    4.16    2.35
 -12 -16  -3    5.00    2.05
  12  16   3    6.23    2.21
 -13 -16  -3   11.33    2.79
  13  16   3    8.88    2.39
 -14 -16  -3   21.35    3.46
  14  16   3   16.43    3.12
 -15 -16  -3    6.43    2.61
  15  16   3    5.50    2.47
 -16 -16  -3    8.31    2.82
  16  16   3    6.58    2.54
 -17 -16  -3   14.70    3.30
  17  16   3   10.52    3.19
 -18 -16  -3    9.99    2.98
  18  16   3    8.04    2.78
 -19 -16  -3    3.23    2.56
  19  16   3    1.46    2.49
   4 -17  -3    4.29    2.11
  -4  17   3    3.09    2.88
   3 -17  -3    4.00    2.16
  -3  17   3    4.48    3.01
   2 -17  -3    9.43    2.51
  -2  17   3    4.56    2.75
   1 -17  -3   10.10    2.59
  -1  17   3    4.86    2.69
   0 -17  -3   15.28    2.77
   0  17   3   16.23    3.67
  -1 -17  -3   21.06    3.21
   1  17   3   15.19    3.47
  -2 -17  -3   27.03    3.35
   2  17   3   28.83    4.36
  -3 -17  -3   10.08    2.36
   3  17   3   13.35    3.22
  -4 -17  -3    6.19    1.88
   4  17   3    7.83    2.86
  -5 -17  -3   14.68    2.43
   5  17   3   18.61    3.69
  -6 -17  -3    5.15    1.77
   6  17   3    2.40    2.43
  -7 -17  -3    3.76    1.73
   7  17   3    5.07    2.53
  -8 -17  -3    3.03    1.57
   8  17   3    4.12    2.78
  -9 -17  -3    1.41    1.46
   9  17   3   -1.89    1.90
  10  17   3    2.18    2.51
  11  17   3   12.27    3.18
  11  17   3   15.08    2.69
 -12 -17  -3   16.17    3.13
  12  17   3   17.01    2.95
 -13 -17  -3    7.61    2.68
  13  17   3    8.53    2.44
 -14 -17  -3    8.63    2.67
  14  17   3    9.85    2.69
 -15 -17  -3    5.57    2.60
  15  17   3    6.70    2.56
 -16 -17  -3    8.11    2.89
  16  17   3    3.28    2.34
 -17 -17  -3    8.66    3.02
  17  17   3    9.40    2.95
 -18 -17  -3   14.21    3.26
  18  17   3    7.10    2.88
   2 -18  -3    3.10    2.29
  -2  18   3    5.88    3.12
   1 -18  -3    8.11    2.60
  -1  18   3   10.19    3.49
   0 -18  -3   14.00    2.87
   0  18   3   12.23    3.68
  -1 -18  -3   13.98    2.90
   1  18   3    8.25    3.32
  -2 -18  -3   11.34    2.63
   2  18   3    9.14    3.35
  -3 -18  -3    8.56    2.37
   3  18   3    6.54    2.95
  -4 -18  -3   10.09    2.44
   4  18   3    5.27    2.98
  -5 -18  -3    5.28    1.92
   5  18   3    1.35    2.61
  -6 -18  -3    9.20    2.24
   6  18   3    5.14    2.81
  -7 -18  -3    4.21    1.85
   7  18   3   11.69    3.47
  -8 -18  -3    5.68    1.90
   8  18   3    6.45    2.79
   9  18   3    4.95    2.64
  10  18   3    5.05    2.86
  11  18   3    1.19    2.78
 -12 -18  -3   10.77    2.95
  12  18   3   16.76    4.34
 -13 -18  -3   30.83    4.35
  13  18   3   25.14    3.53
 -14 -18  -3    7.69    2.70
  14  18   3    7.87    2.56
 -15 -18  -3   13.78    3.25
  15  18   3   12.34    2.94
 -16 -18  -3   11.48    3.34
  16  18   3    8.69    2.70
 -17 -18  -3   15.94    3.52
  17  18   3    7.75    2.97
  18  18   3    5.94    2.80
   0 -19  -3    8.12    2.53
   0  19   3    7.91    3.37
  -1 -19  -3    6.14    2.44
   1  19   3    9.01    3.70
  -2 -19  -3   11.55    2.72
   2  19   3   10.92    3.41
  -3 -19  -3   10.53    2.60
   3  19   3   10.95    3.31
  -4 -19  -3   13.89    2.73
   4  19   3   16.40    3.64
  -5 -19  -3    5.85    2.08
   5  19   3    9.07    3.27
  -6 -19  -3    5.60    2.10
   6  19   3    3.89    2.90
  -7 -19  -3    1.89    1.72
   7  19   3   -0.84    2.28
  -8 -19  -3    0.79    1.65
   8  19   3   -1.50    2.39
   9  19   3    0.63    2.40
  10  19   3    2.08    2.71
  11  19   3    4.63    3.08
 -13 -19  -3    5.29    2.47
 -14 -19  -3    3.36    2.28
 -15 -19  -3    6.67    2.65
  15  19   3    7.69    2.70
 -16 -19  -3    7.72    3.02
  16  19   3   10.09    2.95
   2  20   3    9.43    3.65
  -3 -20  -3    7.76    2.47
   3  20   3   12.97    3.66
  -4 -20  -3    4.30    2.15
   4  20   3    1.07    2.60
  -5 -20  -3    3.59    1.99
   5  20   3    2.33    3.01
  -6 -20  -3    1.21    1.76
   6  20   3   -0.12    2.31
  -7 -20  -3    0.23    1.62
   7  20   3   -1.57    2.64
   8  20   3    5.84    3.15
   9  20   3    1.53    2.58
  10  20   3   -0.97    2.74
  11  20   3    3.42    2.71
  12  20   3    9.23    3.43
 -13 -20  -3   16.33    3.82
 -14 -20  -3   11.10    3.35
 -15 -20  -3    9.32    3.41
  -6 -21  -3    5.23    2.13
   6  21   3    3.67    3.07
  -7 -21  -3    4.21    2.02
   7  21   3    2.57    3.01
   8  21   3    3.79    3.27
   9  21   3    5.60    3.31
  10  21   3   -2.18    2.69
  11  21   3    9.84    3.50
  12  21   3    7.13    3.51
  10  19  -4    3.15    2.77
   9  19  -4    5.36    2.92
  -9 -19   4    2.20    2.13
   8  19  -4    2.62    2.50
  -8 -19   4    5.50    2.36
   7  19  -4    3.83    3.11
  -7 -19   4   -1.55    1.87
   6  19  -4    2.01    2.57
  -6 -19   4   -1.86    1.80
 -13 -18   4   12.83    3.05
 -12 -18   4    4.85    2.23
  11  18  -4    7.88    3.17
  10  18  -4   12.44    3.23
   9  18  -4    0.13    2.45
  -9 -18   4    2.40    2.08
   8  18  -4    0.44    2.62
  -8 -18   4   -2.54    1.64
   7  18  -4    3.90    2.80
  -7 -18   4    0.03    1.86
   6  18  -4   -0.73    2.32
  -6 -18   4   -2.03    1.64
   5  18  -4   -0.11    2.50
  -5 -18   4    2.06    2.26
   4  18  -4    0.36    2.61
  -4 -18   4    3.23    2.06
   3  18  -4    5.32    3.07
  -3 -18   4    0.33    2.23
   2  18  -4    3.47    2.96
  -2 -18   4    6.40    2.66
  15  17  -4    1.55    2.49
 -15 -17   4    6.68    2.55
  14  17  -4    7.52    2.81
 -14 -17   4   15.37    3.18
 -13 -17   4   13.28    3.05
 -12 -17   4   16.85    3.29
  11  17  -4    5.27    2.63
  10  17  -4    6.23    2.82
 -10 -17   4    7.31    2.56
   9  17  -4   13.06    3.34
  -9 -17   4   12.07    2.63
   8  17  -4   -0.63    2.04
  -8 -17   4    0.12    1.76
   7  17  -4   -1.44    2.37
  -7 -17   4   -0.49    1.73
   6  17  -4    0.51    2.54
  -6 -17   4    2.12    2.03
   5  17  -4    0.88    2.57
  -5 -17   4   -0.59    1.88
   4  17  -4   -0.15    2.60
  -4 -17   4    3.00    2.16
   3  17  -4   11.66    3.45
  -3 -17   4    1.20    2.13
   2  17  -4    5.34    3.10
  -2 -17   4   -0.71    1.99
   1  17  -4   13.50    3.88
  -1 -17   4   10.27    3.08
   0  17  -4   13.76    3.81
   0 -17   4    9.61    3.06
  -1  17  -4    5.74    3.12
   1 -17   4    5.80    2.45
  16  16  -4    7.17    2.86
 -16 -16   4    7.97    2.43
  15  16  -4    6.41    2.80
 -15 -16   4    7.66    2.51
  14  16  -4   29.45    4.05
 -14 -16   4   13.33    2.96
 -13 -16   4   15.56    3.09
 -12 -16   4   14.84    2.94
  11  16  -4   12.25    2.62
  10  16  -4    8.64    2.84
 -10 -16   4    6.55    2.02
   9  16  -4    0.85    2.22
  -9 -16   4    3.66    1.97
   8  16  -4    1.34    2.27
  -8 -16   4    1.55    1.72
   7  16  -4    6.44    2.82
  -7 -16   4    4.57    2.12
   6  16  -4   -0.13    2.33
  -6 -16   4    1.04    1.98
   5  16  -4   -0.84    2.30
  -5 -16   4    1.01    1.88
   4  16  -4    0.73    2.49
  -4 -16   4    0.98    1.88
   3  16  -4    7.49    2.75
  -3 -16   4    7.43    2.40
   2  16  -4    7.49    2.82
  -2 -16   4    6.83    2.55
   1  16  -4   16.32    3.83
  -1 -16   4   14.49    3.20
   0  16  -4   15.88    3.62
   0 -16   4   19.82    3.52
  -1  16  -4    8.19    3.22
   1 -16   4    8.36    2.61
  -2  16  -4    5.25    3.04
   2 -16   4    7.12    2.49
  -3  16  -4   -0.24    2.31
   3 -16   4    1.73    1.86
  17  15  -4    4.73    2.87
 -17 -15   4   12.26    2.81
  16  15  -4    5.52    2.76
 -16 -15   4    9.28    2.63
  15  15  -4    7.76    2.67
 -15 -15   4   15.50    3.05
  14  15  -4    8.70    3.01
 -14 -15   4    6.32    2.37
 -13 -15   4   24.38    3.45
  12  15  -4    8.52    2.26
 -12 -15   4   17.98    3.08
  11  15  -4   14.92    2.58
 -11 -15   4   15.09    2.94
  10  15  -4    9.47    2.81
  10  15  -4    7.64    2.30
 -10 -15   4    8.46    2.00
   9  15  -4    5.84    2.56
   9  15  -4    6.79    2.57
  -9 -15   4   11.42    2.34
   8  15  -4    7.08    2.62
  -8 -15   4    2.38    1.71
   7  15  -4    9.00    2.91
  -7 -15   4   11.31    2.45
   6  15  -4   -0.20    2.13
  -6 -15   4    2.24    1.88
   5  15  -4    4.40    2.55
  -5 -15   4    2.03    1.76
   4  15  -4    6.27    2.54
  -4 -15   4    7.79    2.39
   3  15  -4    5.64    2.53
  -3 -15   4    9.96    2.65
   2  15  -4   24.54    4.12
  -2 -15   4   25.33    3.52
   1  15  -4   17.29    3.68
  -1 -15   4   14.55    3.03
   0  15  -4    9.12    2.94
   0 -15   4   15.80    3.09
  -1  15  -4    7.57    2.95
   1 -15   4    8.10    2.44
  -2  15  -4    1.73    2.75
   2 -15   4    5.83    2.28
  -3  15  -4    7.11    3.16
   3 -15   4    7.08    2.49
  -4  15  -4    7.97    3.25
   4 -15   4    6.74    2.43
  18  14  -4   -0.50    2.54
 -18 -14   4    3.28    2.13
  17  14  -4    1.94    2.43
 -17 -14   4    5.86    2.34
  16  14  -4    5.92    2.84
 -16 -14   4   12.57    2.75
  15  14  -4    9.70    3.15
 -15 -14   4   12.61    2.66
  14  14  -4    9.81    2.79
 -14 -14   4   12.46    2.67
 -13 -14   4   24.13    3.27
  12  14  -4   13.64    2.50
 -12 -14   4   25.64    3.34
  11  14  -4   12.86    2.45
 -11 -14   4   22.43    3.11
 -11 -14   4   21.21    3.08
  10  14  -4    8.50    2.38
  10  14  -4    8.53    2.58
 -10 -14   4    8.47    1.99
   9  14  -4    4.13    2.15
   9  14  -4    6.20    2.33
  -9 -14   4    3.62    1.59
   8  14  -4    0.47    1.71
   8  14  -4    0.72    1.66
  -8 -14   4    1.32    1.46
   7  14  -4    3.57    2.08
  -7 -14   4    7.86    2.02
   6  14  -4   -0.29    1.89
  -6 -14   4    0.82    1.62
   5  14  -4    0.81    2.17
  -5 -14   4    0.37    1.50
   4  14  -4   14.04    3.17
  -4 -14   4    8.50    2.41
   3  14  -4    9.08    2.78
  -3 -14   4   10.08    3.10
   2  14  -4   18.62    3.38
  -2 -14   4   11.55    2.64
   1  14  -4    9.57    2.82
  -1 -14   4    9.84    2.59
   0  14  -4    7.30    2.68
   0 -14   4   10.75    2.73
  -1  14  -4   16.49    3.60
   1 -14   4   14.37    3.00
  -2  14  -4    9.00    2.94
   2 -14   4   10.50    2.68
  -3  14  -4    9.18    3.24
   3 -14   4   13.46    3.12
  -4  14  -4   12.11    3.30
   4 -14   4   15.45    3.09
  -5  14  -4   10.71    3.73
   5 -14   4   10.23    2.82
  -6  14  -4    2.14    2.84
   6 -14   4    4.60    2.50
  18  13  -4    1.42    2.64
 -18 -13   4    4.39    2.04
  17  13  -4    7.06    2.81
 -17 -13   4    7.54    2.36
  16  13  -4   12.60    3.48
 -16 -13   4   15.88    2.91
  15  13  -4   11.85    2.95
 -15 -13   4   16.19    2.92
 -14 -13   4   24.07    3.24
  13  13  -4    1.34    1.56
 -13 -13   4    8.05    2.24
 -12 -13   4   22.62    3.13
  11  13  -4   11.01    2.43
 -11 -13   4   18.71    2.77
 -11 -13   4   16.63    2.17
  10  13  -4    8.51    2.34
 -10 -13   4   10.35    1.95
   9  13  -4    1.74    1.91
   9  13  -4    2.46    1.92
  -9 -13   4    3.85    1.55
   8  13  -4   -1.21    1.69
   8  13  -4   -2.77    1.54
  -8 -13   4    1.50    1.45
   7  13  -4    5.36    1.91
   7  13  -4    5.82    2.12
  -7 -13   4    4.87    1.78
   6  13  -4    2.62    1.62
   6  13  -4    3.80    2.10
  -6 -13   4    4.89    1.79
   5  13  -4    7.45    2.51
  -5 -13   4    0.78    1.53
   4  13  -4    5.35    2.43
  -4 -13   4    4.61    1.87
   3  13  -4   33.84    4.12
  -3 -13   4   30.49    3.44
   2  13  -4    5.68    2.19
  -2 -13   4    3.54    2.03
   1  13  -4    6.18    2.42
  -1 -13   4   11.85    2.41
   0  13  -4   11.39    3.03
   0 -13   4    9.25    2.44
  -1  13  -4   13.09    2.95
   1 -13   4   14.47    2.80
  -2  13  -4   14.22    3.19
   2 -13   4   12.38    2.63
  -3  13  -4   18.71    3.69
   3 -13   4   16.01    3.23
  -4  13  -4    8.99    3.17
   4 -13   4    4.81    2.37
  -5  13  -4    5.54    2.85
   5 -13   4    4.89    2.28
  -6  13  -4    1.91    2.72
   6 -13   4    9.48    2.67
  -7  13  -4   -0.68    2.60
   7 -13   4    1.74    2.13
  19  12  -4    0.43    2.43
 -19 -12   4    2.41    2.11
  18  12  -4   -3.40    1.96
 -18 -12   4    2.39    2.10
  17  12  -4    3.60    2.61
 -17 -12   4   13.55    2.84
  16  12  -4    4.33    2.07
 -16 -12   4   23.82    3.47
 -15 -12   4   22.55    3.26
 -14 -12   4   31.28    3.59
  13  12  -4    2.31    1.81
 -13 -12   4   11.28    2.33
  12  12  -4   -1.51    1.60
 -12 -12   4    4.46    1.72
  11  12  -4    5.02    2.08
 -11 -12   4    6.57    1.53
 -11 -12   4    4.58    1.68
  10  12  -4    6.14    2.11
 -10 -12   4    5.12    1.56
 -10 -12   4    6.28    1.74
   9  12  -4    8.62    2.27
   9  12  -4    3.18    2.04
  -9 -12   4   10.68    1.87
   8  12  -4    1.99    1.82
   8  12  -4   -1.46    1.57
  -8 -12   4   -0.60    1.16
   7  12  -4   -1.44    1.47
   7  12  -4    1.33    1.69
  -7 -12   4   -0.17    1.26
   6  12  -4    1.22    1.52
   6  12  -4    1.05    1.82
  -6 -12   4    2.95    1.54
   5  12  -4    0.20    1.80
   5  12  -4    0.79    1.44
  -5 -12   4    1.23    1.47
   4  12  -4    7.97    2.27
   4  12  -4   10.08    2.51
  -4 -12   4   13.36    2.40
   3  12  -4   21.56    3.26
  -3 -12   4   14.41    2.43
   2  12  -4   23.44    3.12
  -2 -12   4   18.36    2.78
   1  12  -4   10.09    2.69
  -1 -12   4   10.20    2.28
   0  12  -4   11.56    2.89
   0 -12   4   17.82    2.92
  -1  12  -4   25.44    3.71
   1 -12   4   27.93    3.59
  -2  12  -4   20.65    3.36
   2 -12   4   28.14    3.45
  -3  12  -4   19.93    3.38
   3 -12   4   25.92    3.60
  -4  12  -4   13.94    3.20
   4 -12   4   15.08    2.95
  -5  12  -4    6.62    2.84
   5 -12   4   10.63    2.71
  -6  12  -4    2.66    2.85
   6 -12   4    2.06    1.91
  -7  12  -4    1.68    2.94
   7 -12   4    3.63    2.14
  -8  12  -4   -6.62    2.46
   8 -12   4    3.17    2.20
  -9  12  -4    0.71    2.91
  19  11  -4    4.36    2.37
 -19 -11   4   10.23    2.66
 -18 -11   4   12.83    2.91
  17  11  -4    5.01    2.22
 -17 -11   4   13.78    2.85
  16  11  -4   13.97    2.75
 -16 -11   4   28.29    3.53
 -15 -11   4   25.83    3.43
  14  11  -4    5.82    2.10
 -14 -11   4    9.33    2.17
  13  11  -4    6.79    2.03
 -13 -11   4   10.75    2.22
  12  11  -4   -0.17    1.85
 -12 -11   4    1.29    1.45
  11  11  -4   15.56    2.62
 -11 -11   4   18.50    2.05
 -11 -11   4   20.59    2.67
  10  11  -4    8.39    2.23
 -10 -11   4   12.15    2.16
 -10 -11   4   11.09    1.77
   9  11  -4   22.03    2.92
   9  11  -4   18.48    2.82
  -9 -11   4   24.63    2.44
   8  11  -4   12.91    2.43
   8  11  -4   14.03    2.36
  -8 -11   4   14.59    2.08
   7  11  -4    1.90    1.72
   7  11  -4    1.49    1.71
  -7 -11   4   -2.06    1.03
   6  11  -4   12.96    2.23
   6  11  -4   11.50    2.35
  -6 -11   4   12.31    2.00
   5  11  -4    3.26    1.68
   5  11  -4    8.76    2.18
  -5 -11   4    5.96    1.71
   4  11  -4   28.36    2.47
   4  11  -4   33.02    3.46
  -4 -11   4   32.70    3.17
   3  11  -4    8.22    1.57
   3  11  -4   11.89    2.58
  -3 -11   4    8.58    2.02
   2  11  -4   14.95    2.71
  -2 -11   4   11.76    2.14
   1  11  -4    0.63    1.65
  -1 -11   4    4.47    1.97
   0  11  -4   28.74    3.65
   0 -11   4   38.47    3.71
  -1  11  -4   15.03    3.03
   1 -11   4   23.14    3.17
  -2  11  -4   14.19    2.84
   2 -11   4   14.78    2.71
  -3  11  -4   35.33    4.22
   3 -11   4   42.67    4.24
  -4  11  -4   12.01    3.10
   4 -11   4    8.31    2.26
  -5  11  -4    7.01    2.88
   5 -11   4    7.46    2.41
  -6  11  -4    5.14    2.65
   6 -11   4    6.83    2.31
  -7  11  -4   -1.90    2.34
   7 -11   4    4.53    2.18
  -8  11  -4    4.25    2.75
   8 -11   4    5.19    2.25
  -9  11  -4    0.29    2.87
   9 -11   4   -0.31    1.72
 -10  11  -4   -1.04    2.41
  10 -11   4    2.68    2.04
  19  10  -4    6.14    3.30
  18  10  -4    6.64    2.80
 -18 -10   4   15.04    3.05
  17  10  -4   12.95    3.14
 -17 -10   4   21.18    3.46
  16  10  -4    7.28    2.98
 -16 -10   4   15.89    3.02
  15  10  -4   13.08    2.88
 -15 -10   4   22.63    3.22
  14  10  -4   14.41    2.82
 -14 -10   4   19.73    2.81
  13  10  -4   12.14    2.68
 -13 -10   4   17.24    2.53
  12  10  -4   12.91    2.64
 -12 -10   4   21.48    2.69
  11  10  -4    5.36    2.21
 -11 -10   4    4.46    1.39
 -11 -10   4    5.88    1.64
  10  10  -4   15.66    2.90
 -10 -10   4   13.84    2.18
 -10 -10   4   15.05    1.88
   9  10  -4   10.85    2.48
  -9 -10   4    8.91    1.76
  -9 -10   4   12.44    1.80
   8  10  -4    0.18    1.48
   8  10  -4   -3.01    1.71
  -8 -10   4    1.30    1.18
   7  10  -4    1.81    1.58
   7  10  -4   -0.99    1.69
  -7 -10   4    0.19    1.25
   6  10  -4    5.98    1.98
   6  10  -4    6.07    1.94
  -6 -10   4    5.05    1.50
   5  10  -4    0.78    1.47
   5  10  -4   -0.33    1.60
  -5 -10   4   -0.18    1.30
   4  10  -4    3.10    1.53
   4  10  -4    3.10    1.89
  -4 -10   4    2.25    1.45
   3  10  -4   11.08    1.79
   3  10  -4    9.68    2.30
  -3 -10   4    5.73    1.71
   2  10  -4    9.87    2.42
   2  10  -4   12.18    1.69
  -2 -10   4   12.41    2.21
   1  10  -4   35.81    3.76
  -1 -10   4   40.67    3.23
   0  10  -4   18.17    2.81
   0 -10   4   16.03    2.42
  -1  10  -4   55.22    3.94
   1 -10   4   55.81    3.69
  -2  10  -4   42.57    3.93
   2 -10   4   43.60    3.46
  -3  10  -4   21.03    3.21
   3 -10   4   30.49    3.44
  -4  10  -4   25.97    3.68
   4 -10   4   28.75    3.38
  -5  10  -4    4.16    2.46
   5 -10   4    4.94    1.93
  -6  10  -4    4.64    2.42
   6 -10   4   -0.27    1.52
  -7  10  -4    2.30    2.31
   7 -10   4   -0.09    1.87
  -8  10  -4    2.03    2.62
   8 -10   4    1.78    1.96
  -9  10  -4    4.55    2.78
   9 -10   4    3.23    2.14
 -10  10  -4   -1.14    2.72
  10 -10   4    1.57    1.75
 -11  10  -4   -1.21    2.90
  11 -10   4    4.75    2.30
  19   9  -4   -0.04    2.60
  18   9  -4    6.32    3.51
 -18  -9   4   15.80    3.18
  17   9  -4   15.39    3.44
 -17  -9   4   19.82    3.27
  16   9  -4   13.28    3.55
 -16  -9   4   13.30    2.73
  15   9  -4   10.77    2.95
 -15  -9   4   11.89    2.48
  14   9  -4   17.97    3.46
 -14  -9   4   24.71    3.18
  13   9  -4   13.05    2.83
 -13  -9   4   20.46    2.89
  12   9  -4   17.12    3.05
 -12  -9   4   21.89    2.95
 -12  -9   4   18.69    2.53
  11   9  -4   11.63    2.84
 -11  -9   4   15.22    1.67
 -11  -9   4   12.03    2.04
  10   9  -4   14.86    2.93
 -10  -9   4    9.96    1.82
 -10  -9   4   14.07    1.75
   9   9  -4   20.33    3.06
  -9  -9   4   21.36    2.04
  -9  -9   4   19.17    2.33
   8   9  -4   11.84    2.61
   8   9  -4   12.72    2.05
  -8  -9   4   11.61    1.76
   7   9  -4    4.33    2.07
  -7  -9   4    4.09    1.33
   6   9  -4    4.39    1.67
   6   9  -4    3.98    1.81
  -6  -9   4    2.32    1.35
   5   9  -4    6.36    1.90
   5   9  -4    4.67    1.61
  -5  -9   4    8.48    1.67
   4   9  -4   32.66    2.49
   4   9  -4   36.78    2.96
  -4  -9   4   34.95    2.63
   3   9  -4   38.63    2.51
   3   9  -4   38.18    2.96
  -3  -9   4   42.33    2.88
   2   9  -4   12.03    2.36
   2   9  -4    5.87    1.40
  -2  -9   4    5.52    1.74
   1   9  -4   37.33    2.17
   1   9  -4   43.80    3.42
  -1  -9   4   39.32    3.07
   0   9  -4   35.72    1.87
   0   9  -4   38.06    3.23
   0  -9   4   33.10    2.79
  -1   9  -4    9.70    2.28
   1  -9   4   11.74    2.12
  -2   9  -4   11.83    2.55
   2  -9   4   10.54    2.32
  -3   9  -4   13.14    2.65
   3  -9   4   15.63    2.49
  -4   9  -4   12.11    2.59
   4  -9   4   19.78    2.70
  -5   9  -4   14.96    2.92
   5  -9   4   18.16    2.80
  -6   9  -4    8.10    2.76
   6  -9   4    7.13    2.12
  -7   9  -4    6.77    3.01
   7  -9   4    3.10    1.95
  -8   9  -4   -0.91    2.16
   8  -9   4   -0.03    1.68
  -9   9  -4   -2.87    2.47
   9  -9   4   -1.40    1.65
 -10   9  -4    0.45    2.52
  10  -9   4    1.62    1.99
 -11   9  -4    0.83    2.81
  11  -9   4    1.24    1.94
 -12   9  -4    5.47    3.16
  12  -9   4    2.79    2.19
  20   8  -4    1.95    3.03
  19   8  -4    1.65    2.87
 -19  -8   4    8.49    2.75
  18   8  -4   14.44    4.01
 -18  -8   4   26.93    3.97
  17   8  -4   14.03    3.81
 -17  -8   4   22.73    3.51
  16   8  -4    8.87    3.23
 -16  -8   4   10.90    2.45
  15   8  -4   12.97    3.25
 -15  -8   4    9.36    2.28
  14   8  -4    6.31    2.88
 -14  -8   4   12.43    2.57
  13   8  -4   36.38    4.24
 -13  -8   4   43.03    3.26
  12   8  -4   30.43    3.83
 -12  -8   4   28.37    2.05
 -12  -8   4   30.09    3.20
  11   8  -4   40.38    4.37
 -11  -8   4   34.03    2.71
 -11  -8   4   36.63    2.19
  10   8  -4   25.52    3.37
 -10  -8   4   24.72    2.60
 -10  -8   4   26.46    1.99
   9   8  -4   26.60    3.25
  -9  -8   4   20.31    2.27
  -9  -8   4   19.19    1.94
   8   8  -4    4.15    2.22
  -8  -8   4    1.53    1.13
  -8  -8   4    2.64    1.13
   7   8  -4   -2.10    1.15
   7   8  -4   -1.12    1.59
  -7  -8   4   -0.62    0.96
   6   8  -4    2.78    1.82
   6   8  -4    3.25    1.50
  -6  -8   4    3.01    1.31
   5   8  -4   28.39    2.63
   5   8  -4   24.13    2.41
  -5  -8   4   32.19    2.30
   4   8  -4   37.64    2.76
   4   8  -4   33.26    2.58
  -4  -8   4   37.76    2.56
   3   8  -4    6.15    1.57
   3   8  -4    7.91    1.93
  -3  -8   4    6.45    1.67
   2   8  -4   22.85    2.65
   2   8  -4   22.74    2.08
  -2  -8   4   17.74    2.15
   1   8  -4   -0.98    1.03
   1   8  -4    0.87    1.52
  -1  -8   4    1.13    1.37
   0   8  -4   29.88    1.92
   0   8  -4   29.08    2.79
   0  -8   4   31.90    2.70
  -1   8  -4   75.57    2.64
  -1   8  -4   78.10    4.15
   1  -8   4   78.32    3.77
  -2   8  -4   57.51    3.90
   2  -8   4   52.07    3.25
  -3   8  -4   28.53    3.22
   3  -8   4   32.77    2.71
  -4   8  -4   29.12    3.53
   4  -8   4   33.05    2.95
  -5   8  -4   11.73    2.63
   5  -8   4    6.35    1.84
  -6   8  -4    4.69    2.40
   6  -8   4    7.61    2.05
  -7   8  -4    2.48    2.45
   7  -8   4    1.16    1.69
  -8   8  -4    1.30    2.29
   8  -8   4    2.42    1.77
  -9   8  -4   12.99    3.62
   9  -8   4    2.45    1.89
 -10   8  -4   -0.04    2.66
  10  -8   4   -0.38    1.62
 -11   8  -4    0.64    2.81
  11  -8   4    2.03    1.92
 -12   8  -4    5.64    3.65
  12  -8   4   11.69    2.56
 -13   8  -4    3.12    3.22
  13  -8   4   13.94    2.80
  20   7  -4    4.39    3.45
  19   7  -4    7.00    3.51
 -19  -7   4   11.50    3.21
  18   7  -4    8.08    3.64
 -18  -7   4   17.12    3.43
  17   7  -4   18.61    4.12
 -17  -7   4   20.49    3.39
  16   7  -4   14.25    3.69
 -16  -7   4   19.92    3.23
  15   7  -4    4.84    2.86
 -15  -7   4    8.42    2.24
  14   7  -4   26.22    4.14
 -14  -7   4   35.01    3.61
  13   7  -4   33.07    4.03
 -13  -7   4   30.41    3.25
  12   7  -4   15.33    3.02
 -12  -7   4   18.32    2.48
 -12  -7   4   22.18    2.00
  11   7  -4   91.45    5.17
 -11  -7   4   90.84    4.28
 -11  -7   4   98.00    3.51
  10   7  -4   34.93    3.78
 -10  -7   4   37.36    2.65
 -10  -7   4   36.45    2.22
   9   7  -4    1.13    2.00
  -9  -7   4    3.79    1.18
  -9  -7   4    3.11    1.28
   8   7  -4   -0.56    1.96
  -8  -7   4   -0.34    0.89
  -8  -7   4    0.83    0.99
   7   7  -4    5.36    2.10
  -7  -7   4    6.60    1.33
  -7  -7   4    6.10    1.32
   6   7  -4    4.16    1.39
   6   7  -4    5.12    1.79
  -6  -7   4    4.54    1.28
   5   7  -4    0.91    1.20
   5   7  -4    3.14    1.67
  -5  -7   4    0.72    1.10
   4   7  -4    7.71    1.60
   4   7  -4   10.28    1.84
  -4  -7   4    7.80    1.46
   3   7  -4   11.51    1.78
   3   7  -4    7.76    1.71
  -3  -7   4   10.29    1.74
   2   7  -4   23.58    2.45
   2   7  -4   20.36    2.00
  -2  -7   4   17.47    1.97
   1   7  -4   60.93    2.79
   1   7  -4   63.36    3.42
  -1  -7   4   60.55    3.13
   0   7  -4  126.57    3.94
   0   7  -4  125.06    5.03
   0  -7   4  125.71    4.64
  -1   7  -4   74.28    3.99
  -1   7  -4   71.18    2.66
   1  -7   4   74.41    3.59
  -2   7  -4   97.92    3.01
  -2   7  -4   93.69    4.36
   2  -7   4   85.11    3.93
  -3   7  -4   21.65    3.03
  -3   7  -4   27.49    1.51
   3  -7   4   25.03    2.73
  -4   7  -4    2.28    2.08
   4  -7   4    2.51    1.44
  -5   7  -4   14.49    2.77
   5  -7   4   10.96    2.04
  -6   7  -4   11.08    2.64
   6  -7   4   13.01    2.31
  -7   7  -4    3.20    2.34
   7  -7   4    1.25    1.57
  -8   7  -4    6.25    2.57
   8  -7   4    8.27    2.07
  -9   7  -4   -0.43    2.15
   9  -7   4   -0.08    1.49
 -10   7  -4    4.77    2.69
  10  -7   4    2.75    1.87
 -11   7  -4    5.55    2.98
  11  -7   4    8.18    2.24
 -12   7  -4   10.03    3.62
  12  -7   4   10.11    2.36
  13  -7   4   12.92    2.60
 -14   7  -4    5.75    3.63
  19   6  -4    9.98    3.57
 -19  -6   4    8.65    3.13
  18   6  -4   13.47    3.58
 -18  -6   4   14.89    3.28
  17   6  -4   11.94    3.33
 -17  -6   4   15.29    3.20
  16   6  -4   14.17    3.56
 -16  -6   4   11.83    2.82
  15   6  -4   26.71    4.17
 -15  -6   4   27.84    3.62
  14   6  -4   22.11    3.80
 -14  -6   4   25.37    3.21
  13   6  -4   47.85    4.18
 -13  -6   4   54.01    3.63
  12   6  -4   50.32    4.13
 -12  -6   4   57.39    2.62
 -12  -6   4   51.29    3.41
  11   6  -4   30.82    3.91
 -11  -6   4   27.13    2.76
 -11  -6   4   22.98    1.87
  10   6  -4   24.51    3.28
 -10  -6   4   24.52    1.91
 -10  -6   4   25.84    2.32
   9   6  -4    7.12    2.25
  -9  -6   4    7.43    1.54
  -9  -6   4    5.24    1.25
   8   6  -4   15.00    2.62
  -8  -6   4   13.94    1.59
  -8  -6   4   13.44    1.80
   7   6  -4    0.96    1.68
  -7  -6   4   -1.29    0.85
  -7  -6   4    1.19    0.91
   6   6  -4    7.07    1.85
   6   6  -4    6.92    1.41
  -6  -6   4    5.99    1.24
   5   6  -4    0.70    1.57
   5   6  -4    1.39    1.11
  -5  -6   4    1.17    1.00
   4   6  -4    1.23    1.07
   4   6  -4    1.24    1.42
  -4  -6   4    2.27    1.08
   3   6  -4   13.74    1.72
   3   6  -4   14.01    1.85
  -3  -6   4   14.11    1.62
   2   6  -4   20.71    1.97
   2   6  -4   20.64    2.11
  -2  -6   4   17.89    1.91
   1   6  -4  105.48    3.58
   1   6  -4  101.68    3.99
  -1  -6   4  103.97    3.81
   0   6  -4   91.84    3.13
   0   6  -4   85.73    3.76
   0  -6   4   88.17    3.66
  -1   6  -4  119.21    3.67
  -1   6  -4  113.72    4.46
   1  -6   4  117.48    4.37
  -2   6  -4   95.92    3.05
  -2   6  -4   92.07    4.37
   2  -6   4   95.98    3.88
  -3   6  -4   58.87    2.21
  -3   6  -4   55.15    3.51
   3  -6   4   51.07    2.94
  -4   6  -4   28.77    3.12
  -4   6  -4   30.73    1.65
   4  -6   4   28.65    2.82
  -5   6  -4    3.96    2.06
  -5   6  -4    4.43    0.93
   5  -6   4    4.17    1.64
  -6   6  -4   33.18    3.62
   6  -6   4   35.70    3.28
  -7   6  -4   19.09    3.29
   7  -6   4   29.83    3.07
  -8   6  -4    1.25    2.33
   8  -6   4   -0.01    1.38
  -9   6  -4   -0.90    2.37
   9  -6   4    1.00    1.55
 -10   6  -4    9.76    3.26
  10  -6   4   13.81    2.47
 -11   6  -4    4.93    3.21
  11  -6   4    6.24    2.01
 -12   6  -4    9.53    3.27
  12  -6   4   15.49    2.69
 -13   6  -4    7.20    3.25
  13  -6   4    9.82    2.31
 -14   6  -4    2.35    3.18
  19   5  -4   -2.83    2.73
 -19  -5   4    7.68    3.32
  18   5  -4    4.10    2.77
 -18  -5   4   11.95    3.26
  17   5  -4   12.60    3.63
 -17  -5   4   15.67    3.35
  16   5  -4   17.35    3.84
 -16  -5   4   16.56    3.24
  15   5  -4   13.99    3.25
  14   5  -4   41.46    4.63
 -14  -5   4   39.88    3.59
  13   5  -4   18.44    3.17
 -13  -5   4   30.09    3.32
  12   5  -4   17.16    3.21
 -12  -5   4   21.36    1.96
 -12  -5   4   18.84    2.63
  11   5  -4   58.97    4.27
 -11  -5   4   67.60    2.82
 -11  -5   4   65.71    3.64
  10   5  -4    2.35    2.11
 -10  -5   4    5.31    1.22
 -10  -5   4    4.17    1.48
   9   5  -4    1.07    1.82
  -9  -5   4    0.35    1.04
  -9  -5   4    0.23    0.94
   8   5  -4    4.09    1.92
  -8  -5   4    6.39    1.26
  -8  -5   4    5.16    1.31
   7   5  -4    7.28    2.17
  -7  -5   4    6.08    1.22
  -7  -5   4    5.91    1.24
   6   5  -4    2.22    1.59
  -6  -5   4    3.54    1.05
  -6  -5   4    2.50    0.91
   5   5  -4    6.31    1.30
   5   5  -4    6.18    1.84
  -5  -5   4    8.96    1.31
   4   5  -4   14.52    1.59
   4   5  -4   14.13    2.06
  -4  -5   4   15.76    1.62
   3   5  -4   36.98    2.05
   3   5  -4   38.14    2.50
  -3  -5   4   37.21    2.10
   2   5  -4   90.40    3.34
   2   5  -4   90.62    3.41
  -2  -5   4   89.63    3.34
   1   5  -4   59.22    2.67
   1   5  -4   57.73    2.73
  -1  -5   4   57.59    2.69
   0   5  -4  174.57    5.33
   0   5  -4  174.42    4.89
   0  -5   4  161.42    4.99
  -1   5  -4   85.32    3.69
  -1   5  -4   96.18    3.12
   1  -5   4   91.46    3.54
  -2   5  -4   58.44    3.17
  -2   5  -4   64.18    2.42
   2  -5   4   60.40    2.97
  -3   5  -4   64.27    3.57
  -3   5  -4   72.77    2.63
   3  -5   4   69.71    3.24
  -4   5  -4   51.52    2.13
  -4   5  -4   41.77    3.13
   4  -5   4   42.01    2.62
  -5   5  -4    8.83    2.19
   5  -5   4    7.73    1.72
   5  -5   4    9.38    1.35
  -6   5  -4   22.70    3.07
   6  -5   4   25.73    2.61
   6  -5   4   21.58    1.79
  -7   5  -4    7.19    2.44
   7  -5   4    6.32    1.33
   7  -5   4    5.67    1.69
  -8   5  -4   -1.76    1.94
   8  -5   4    1.17    1.41
  -9   5  -4    0.46    2.44
   9  -5   4    0.20    1.39
 -10   5  -4    9.81    3.12
  10  -5   4    8.42    2.06
 -11   5  -4   17.92    3.57
  11  -5   4   20.61    2.82
 -12   5  -4    7.51    2.99
  12  -5   4   11.96    2.40
 -13   5  -4    2.63    2.94
  13  -5   4    4.42    2.00
 -14   5  -4    8.49    3.47
 -15   5  -4   -0.33    3.18
  19   4  -4   -0.39    2.70
 -19  -4   4    6.23    2.96
  18   4  -4    9.48    3.49
 -18  -4   4   12.99    3.24
  17   4  -4    4.68    2.76
 -17  -4   4   13.45    3.34
  16   4  -4   17.78    3.89
 -16  -4   4   15.64    3.35
  15   4  -4   26.08    4.14
 -15  -4   4   33.66    4.10
  14   4  -4   38.32    4.32
 -14  -4   4   37.12    4.06
  13   4  -4   32.50    4.06
 -13  -4   4   34.19    3.58
 -13  -4   4   30.22    2.29
  12   4  -4    5.49    2.34
 -12  -4   4    8.66    2.05
 -12  -4   4   12.77    1.68
  11   4  -4    6.79    2.36
 -11  -4   4    8.14    1.46
 -11  -4   4    9.97    2.00
  10   4  -4    0.93    1.91
 -10  -4   4    1.51    1.04
 -10  -4   4   -0.36    1.14
   9   4  -4    0.16    2.08
  -9  -4   4    0.33    1.03
  -9  -4   4    1.11    0.97
   8   4  -4    1.93    1.66
  -8  -4   4    0.70    0.97
  -8  -4   4    0.06    0.87
   7   4  -4    9.35    2.13
  -7  -4   4   10.76    1.45
  -7  -4   4    9.47    1.36
   6   4  -4    3.99    1.61
  -6  -4   4    4.72    1.07
  -6  -4   4    2.82    0.99
   5   4  -4   15.16    2.06
  -5  -4   4   12.31    1.36
  -5  -4   4   14.10    1.30
   4   4  -4   15.07    1.43
   4   4  -4   15.16    1.99
  -4  -4   4   15.03    1.51
   3   4  -4   30.32    2.21
   3   4  -4   29.44    1.61
  -3  -4   4   27.57    1.82
   2   4  -4  202.97    5.36
   2   4  -4  210.67    5.91
  -2  -4   4  207.51    5.38
   1   4  -4  236.23    6.38
   1   4  -4  240.73    6.14
  -1  -4   4  236.14    6.03
   0   4  -4  109.87    3.60
   0   4  -4  111.16    3.75
   0  -4   4  113.87    3.68
  -1   4  -4   64.57    2.49
  -1   4  -4   65.11    3.01
   1  -4   4   64.97    2.73
  -2   4  -4  170.20    4.69
  -2   4  -4  166.72    5.35
   2  -4   4  162.85    4.95
  -3   4  -4   39.20    2.72
  -3   4  -4   40.07    1.90
   3  -4   4   41.99    2.43
  -4   4  -4   34.76    3.20
   4  -4   4   31.12    2.23
   4  -4   4   33.36    1.89
  -5   4  -4   18.57    2.81
   5  -4   4   17.74    1.68
   5  -4   4   18.81    2.07
  -6   4  -4    4.31    2.08
   6  -4   4    4.95    1.54
   6  -4   4    5.02    1.24
  -7   4  -4    4.24    2.31
   7  -4   4    0.73    1.22
   7  -4   4    0.05    1.03
  -8   4  -4   -2.93    1.97
   8  -4   4    0.59    1.08
   8  -4   4    0.73    1.23
  -9   4  -4    2.46    2.23
   9  -4   4    3.30    1.45
   9  -4   4    4.14    1.38
 -10   4  -4   -0.53    2.40
  10  -4   4    0.65    1.36
 -11   4  -4   18.17    3.46
  11  -4   4   21.16    2.66
 -12   4  -4   10.39    3.18
  12  -4   4   15.46    2.38
 -13   4  -4    4.96    3.55
  13  -4   4   11.70    2.31
 -14   4  -4    8.58    3.47
 -15   4  -4    1.94    3.51
 -16   4  -4    7.97    3.91
  19   3  -4    8.79    3.37
 -19  -3   4   13.25    3.69
  18   3  -4    4.63    2.87
 -18  -3   4   10.13    3.23
  17   3  -4    8.26    3.13
 -17  -3   4   14.59    3.43
  16   3  -4    9.96    2.91
 -16  -3   4   16.34    3.51
  15   3  -4   28.94    4.15
 -15  -3   4   29.29    4.06
  14   3  -4   31.74    4.13
 -14  -3   4   37.38    4.09
  13   3  -4   29.73    3.93
 -13  -3   4   30.68    2.28
 -13  -3   4   32.29    3.59
  12   3  -4   14.19    3.07
 -12  -3   4   16.91    1.92
 -12  -3   4   21.08    2.86
  11   3  -4    6.85    2.36
 -11  -3   4    6.35    1.86
 -11  -3   4    9.08    1.50
  10   3  -4    2.60    1.93
 -10  -3   4    1.64    1.39
 -10  -3   4    2.08    1.10
   9   3  -4    3.36    2.00
  -9  -3   4    2.40    1.06
  -9  -3   4    1.81    1.28
   8   3  -4    3.88    1.89
  -8  -3   4    3.73    1.10
  -8  -3   4    3.75    1.24
   7   3  -4    7.82    2.04
  -7  -3   4    5.95    1.20
  -7  -3   4    5.43    1.19
   6   3  -4   14.89    2.24
  -6  -3   4   12.89    1.41
  -6  -3   4   13.00    1.45
   5   3  -4    3.09    1.51
  -5  -3   4    1.08    0.85
  -5  -3   4    2.43    0.78
   4   3  -4  108.35    4.24
  -4  -3   4  104.79    3.31
  -4  -3   4  114.06    3.23
   3   3  -4  417.44    9.16
   3   3  -4  405.19   10.21
  -3  -3   4  407.84    8.98
   2   3  -4  213.90    6.06
   2   3  -4  219.36    5.29
  -2  -3   4  220.88    5.46
   1   3  -4  368.72    8.33
   1   3  -4  359.54    8.97
  -1  -3   4  363.71    8.22
   0   3  -4  283.29    7.18
   0   3  -4  278.14    6.88
   0  -3   4  293.01    6.82
  -1   3  -4   42.10    2.04
  -1   3  -4   41.68    2.30
   1  -3   4   40.92    2.14
  -2   3  -4   55.46    2.25
  -2   3  -4   52.15    2.71
   2  -3   4   54.21    2.40
  -3   3  -4    5.20    1.46
   3  -3   4    9.43    1.25
   3  -3   4    7.98    1.28
  -4   3  -4   18.25    2.35
   4  -3   4   18.43    1.86
   4  -3   4   15.23    1.53
  -5   3  -4   23.78    2.74
   5  -3   4   24.94    1.98
   5  -3   4   25.75    1.82
  -6   3  -4   26.97    3.00
   6  -3   4   25.41    1.89
   6  -3   4   25.85    2.06
  -7   3  -4    1.14    1.87
   7  -3   4    1.20    1.15
   7  -3   4   -0.24    1.08
  -8   3  -4    1.55    2.03
   8  -3   4    0.71    1.19
   8  -3   4    2.15    1.30
  -9   3  -4    1.55    2.37
   9  -3   4    2.01    1.19
   9  -3   4   -0.16    1.20
 -10   3  -4   14.17    3.09
  10  -3   4   11.67    1.93
  10  -3   4   12.94    2.00
 -11   3  -4    0.58    2.20
  11  -3   4    5.98    1.68
  11  -3   4    2.93    1.51
 -12   3  -4   14.36    3.41
  12  -3   4   20.21    2.44
 -13   3  -4   18.19    4.09
  13  -3   4   23.69    2.79
 -14   3  -4   20.32    4.57
 -15   3  -4   10.41    3.91
 -16   3  -4   11.02    4.16
  19   2  -4    0.93    2.63
 -19  -2   4    5.50    3.25
  18   2  -4    0.72    2.64
 -18  -2   4    6.90    3.26
  17   2  -4   13.76    3.20
 -17  -2   4   15.84    3.61
  16   2  -4   21.69    3.55
 -16  -2   4   25.02    4.03
  15   2  -4   59.69    4.66
 -15  -2   4   64.25    4.95
  14   2  -4   36.42    4.12
 -14  -2   4   36.35    4.24
  13   2  -4   18.20    3.07
 -13  -2   4   23.93    2.36
 -13  -2   4   30.38    3.70
  12   2  -4    8.13    2.57
 -12  -2   4    9.39    1.64
 -12  -2   4   10.91    2.37
  11   2  -4   -1.71    1.65
 -11  -2   4    0.10    1.59
 -11  -2   4    0.46    1.06
  10   2  -4    0.30    2.03
 -10  -2   4    3.21    1.69
 -10  -2   4    2.48    1.16
   9   2  -4   18.88    2.87
  -9  -2   4   16.18    1.78
  -9  -2   4   15.54    2.17
   8   2  -4    5.88    1.91
  -8  -2   4    4.15    1.39
  -8  -2   4    6.52    1.24
   7   2  -4   15.74    2.38
  -7  -2   4   16.45    1.62
  -7  -2   4   15.67    1.73
   6   2  -4   13.29    2.07
  -6  -2   4   11.80    1.44
  -6  -2   4   13.46    1.41
   5   2  -4   51.94    3.11
  -5  -2   4   52.15    2.16
  -5  -2   4   46.93    2.02
   4   2  -4  142.56    4.93
  -4  -2   4  145.54    3.83
  -4  -2   4  145.14    3.98
   3   2  -4  288.52    7.75
  -3  -2   4  292.24    6.58
  -3  -2   4  293.56    6.73
   2   2  -4  262.83    6.97
   2   2  -4  256.26    5.78
  -2  -2   4  255.73    6.05
   1   2  -4  224.90    5.22
   1   2  -4  219.31    6.00
  -1  -2   4  231.39    5.50
   0   2  -4   89.57    3.14
   0   2  -4   92.58    2.83
   0  -2   4   92.72    2.95
  -1   2  -4   52.54    2.34
  -1   2  -4   53.06    2.32
   1  -2   4   52.24    2.21
  -2   2  -4   95.85    3.39
   2  -2   4   97.27    3.15
   2  -2   4   99.54    3.17
  -3   2  -4   57.40    2.83
   3  -2   4   62.48    2.54
   3  -2   4   66.07    2.48
  -4   2  -4   61.50    3.14
   4  -2   4   63.01    2.56
   4  -2   4   66.17    2.60
  -5   2  -4   24.75    2.68
   5  -2   4   24.58    1.73
   5  -2   4   26.20    1.81
  -6   2  -4   31.08    2.97
   6  -2   4   33.55    2.18
   6  -2   4   33.15    2.07
  -7   2  -4    7.57    2.27
   7  -2   4    5.84    1.31
   7  -2   4    5.06    1.37
  -8   2  -4   15.08    2.80
   8  -2   4   15.87    1.86
   8  -2   4   17.17    2.12
  -9   2  -4    3.73    2.27
   9  -2   4    5.55    1.40
   9  -2   4    2.79    1.51
 -10   2  -4   15.21    3.08
  10  -2   4   22.21    2.23
  10  -2   4   18.71    2.36
 -11   2  -4    4.60    2.59
  11  -2   4    4.22    1.42
  11  -2   4    5.32    1.78
 -12   2  -4   10.55    3.03
  12  -2   4    6.17    1.59
  12  -2   4    9.56    2.09
 -13   2  -4    3.77    2.99
  13  -2   4    8.55    2.37
  13  -2   4   10.51    1.94
 -14   2  -4   23.34    4.44
 -15   2  -4   14.56    3.79
 -16   2  -4    8.31    3.77
 -17   2  -4    8.68    4.10
  18   1  -4    8.54    3.09
 -18  -1   4   11.03    3.73
  17   1  -4   16.52    3.60
 -17  -1   4   16.58    3.80
  16   1  -4   20.16    3.77
 -16  -1   4   21.32    3.95
  15   1  -4   10.33    2.98
 -15  -1   4   10.61    3.00
  14   1  -4   25.00    3.62
 -14  -1   4   25.14    3.70
  13   1  -4   13.34    2.66
 -13  -1   4   14.11    1.99
 -13  -1   4   12.40    2.64
  12   1  -4    6.96    2.43
 -12  -1   4    6.01    1.51
 -12  -1   4    6.30    2.31
  11   1  -4   18.34    2.95
 -11  -1   4   14.58    1.92
 -11  -1   4   20.18    2.90
  10   1  -4    5.24    2.23
 -10  -1   4    8.13    2.11
 -10  -1   4    5.68    1.43
   9   1  -4   38.97    3.64
  -9  -1   4   33.10    3.03
  -9  -1   4   34.56    2.20
   8   1  -4   15.52    2.55
  -8  -1   4   11.56    1.52
  -8  -1   4   12.45    1.96
   7   1  -4    8.54    1.95
  -7  -1   4    9.54    1.59
  -7  -1   4   10.92    1.43
   6   1  -4    0.56    1.43
  -6  -1   4    1.63    0.96
  -6  -1   4    1.99    0.97
   5   1  -4   54.80    2.95
  -5  -1   4   57.66    2.34
  -5  -1   4   58.38    2.30
   4   1  -4  147.48    4.92
  -4  -1   4  143.52    3.80
  -4  -1   4  143.09    3.95
   3   1  -4  206.71    6.02
  -3  -1   4  221.11    4.95
  -3  -1   4  213.53    5.16
   2   1  -4  101.38    3.58
  -2  -1   4  105.23    2.51
  -2  -1   4   99.95    3.05
   1   1  -4  236.04    5.13
   1   1  -4  237.68    6.27
  -1  -1   4  239.53    5.60
   0   1  -4   94.22    2.50
   0   1  -4   83.86    3.00
   0  -1   4   85.79    2.70
  -1   1  -4  158.74    4.42
  -1   1  -4  155.19    4.04
   1  -1   4  147.65    3.97
  -2   1  -4  123.54    3.78
   2  -1   4  123.33    3.50
   2  -1   4  123.98    3.75
  -3   1  -4   34.67    2.22
   3  -1   4   31.16    1.81
   3  -1   4   32.63    1.68
  -4   1  -4   48.35    2.67
   4  -1   4   52.12    2.28
   4  -1   4   47.26    2.07
  -5   1  -4   32.38    2.64
   5  -1   4   30.28    1.96
   5  -1   4   25.28    1.64
  -6   1  -4    3.61    1.61
   6  -1   4    0.82    0.84
   6  -1   4   -0.52    0.97
  -7   1  -4    4.70    2.09
   7  -1   4    5.06    1.14
   7  -1   4    4.95    1.42
  -8   1  -4    9.84    2.55
   8  -1   4    7.14    1.36
   8  -1   4    9.38    1.73
  -9   1  -4   34.65    3.80
   9  -1   4   27.80    2.64
   9  -1   4   30.25    2.09
 -10   1  -4    2.56    2.25
  10  -1   4    3.02    1.16
  10  -1   4    3.13    1.53
 -11   1  -4   -1.01    2.09
  11  -1   4    0.73    1.02
  11  -1   4   -0.83    1.42
 -12   1  -4   13.30    3.20
  12  -1   4   17.92    2.04
  12  -1   4   18.06    2.67
 -13   1  -4   18.79    3.83
  13  -1   4   24.62    3.03
  13  -1   4   28.34    2.83
 -14   1  -4   24.16    4.18
  14  -1   4   26.98    3.26
 -15   1  -4   15.82    3.86
 -16   1  -4   13.78    3.78
 -17   1  -4    6.27    3.73
 -18   1  -4    1.30    3.63
  18   0  -4    9.23    4.39
 -18   0   4    7.09    3.42
  17   0  -4    8.25    2.95
 -17   0   4    7.08    3.26
  16   0  -4   16.16    3.33
 -16   0   4   18.72    4.02
  15   0  -4   13.88    3.07
 -15   0   4    8.77    3.22
  14   0  -4   13.51    1.99
  14   0  -4   12.75    2.90
 -14   0   4    7.22    2.78
  13   0  -4   31.12    2.38
  13   0  -4   32.80    3.76
 -13   0   4   28.15    3.71
  12   0  -4   25.03    3.11
 -12   0   4   27.58    2.56
 -12   0   4   22.82    3.12
  11   0  -4   15.73    2.58
 -11   0   4   12.61    2.54
 -11   0   4   12.06    1.79
  10   0  -4    7.84    2.29
 -10   0   4    9.01    2.33
 -10   0   4    9.95    1.70
   9   0  -4    1.97    1.65
  -9   0   4    0.73    1.11
  -9   0   4   -0.47    1.59
   8   0  -4    1.21    1.61
  -8   0   4    1.97    1.11
  -8   0   4    3.19    1.58
   7   0  -4    3.48    1.58
  -7   0   4    0.65    1.19
  -7   0   4    1.69    1.00
   6   0  -4   60.44    3.17
  -6   0   4   59.93    2.72
  -6   0   4   56.56    2.46
   5   0  -4   49.88    2.78
  -5   0   4   47.85    2.25
  -5   0   4   49.43    2.18
   4   0  -4   27.63    2.36
  -4   0   4   26.55    1.56
  -4   0   4   25.89    1.63
   3   0  -4  249.42    6.84
  -3   0   4  253.10    5.77
  -3   0   4  251.58    5.97
   2   0  -4   15.75    1.83
  -2   0   4   12.09    0.77
  -2   0   4   12.54    1.23
   1   0  -4   60.53    2.60
  -1   0   4   59.18    2.14
   0   0  -4    0.94    0.98
   0   0  -4    1.95    0.48
   0   0   4    1.07    0.83
   0   0   4    0.38    0.34
  -1   0  -4    2.08    0.76
   1   0   4    3.87    1.01
   1   0   4    3.61    0.86
  -2   0  -4   67.54    2.40
   2   0   4   67.13    2.63
   2   0   4   69.07    2.30
  -3   0  -4   10.39    1.44
   3   0   4    9.39    1.25
   3   0   4    9.83    1.10
  -4   0  -4   24.18    1.90
   4   0   4   29.66    1.52
   4   0   4   28.54    1.85
  -5   0  -4   18.06    2.09
   5   0   4   16.64    1.79
   5   0   4   23.08    1.42
  -6   0  -4    8.46    1.75
   6   0   4   10.22    1.19
   6   0   4    9.59    1.41
  -7   0  -4    1.05    1.54
   7   0   4   -0.48    0.68
   7   0   4   -0.30    1.16
  -8   0  -4    2.84    1.95
   8   0   4    1.34    1.35
   8   0   4    4.76    1.09
  -9   0  -4   13.33    2.65
   9   0   4   18.82    1.73
   9   0   4   18.93    2.33
 -10   0  -4   74.94    4.67
  10   0   4   72.18    3.72
  10   0   4   71.78    2.87
 -11   0  -4   21.50    3.50
  11   0   4   20.94    1.75
  11   0   4   21.88    2.56
 -12   0  -4    2.45    2.18
  12   0   4    4.12    1.21
  12   0   4    2.18    1.67
 -13   0  -4   21.46    3.73
  13   0   4   35.44    3.33
 -14   0  -4   24.36    4.25
  14   0   4   28.27    3.35
 -15   0  -4    7.22    3.33
  15   0   4   12.33    2.60
 -16   0  -4   29.34    4.95
  16   0   4   29.67    3.82
 -17   0  -4    6.63    3.75
 -18   0  -4    0.57    3.22
 -18   1   4   11.36    3.68
 -17   1   4   18.23    3.82
  16  -1  -4    4.28    2.52
 -16   1   4    5.37    3.01
  15  -1  -4   17.78    3.15
 -15   1   4   13.20    3.36
  14  -1  -4    5.85    2.38
  14  -1  -4    5.33    1.52
 -14   1   4   10.60    3.15
  13  -1  -4   17.28    2.20
  13  -1  -4   13.68    2.72
 -13   1   4   15.73    3.18
  12  -1  -4    5.52    2.11
 -12   1   4    5.24    2.51
  11  -1  -4    9.56    2.19
 -11   1   4    9.37    2.46
 -11   1   4    9.58    1.81
  10  -1  -4   11.03    2.44
 -10   1   4    6.66    2.12
 -10   1   4   10.56    1.71
   9  -1  -4   14.84    2.50
  -9   1   4   16.18    2.53
  -9   1   4   19.09    2.16
   8  -1  -4    6.73    2.00
  -8   1   4    8.22    1.57
  -8   1   4    9.18    2.11
   7  -1  -4    0.21    1.38
  -7   1   4    2.17    1.51
  -7   1   4    1.10    1.06
   6  -1  -4   23.49    2.55
  -6   1   4   21.55    1.80
  -6   1   4   22.74    2.10
   5  -1  -4   35.25    2.36
  -5   1   4   32.93    2.20
  -5   1   4   33.07    1.96
   4  -1  -4  117.27    4.19
  -4   1   4  112.45    3.48
  -4   1   4  117.25    3.60
   3  -1  -4   62.39    2.81
  -3   1   4   64.20    2.42
  -3   1   4   65.17    2.28
   2  -1  -4  130.06    4.17
  -2   1   4  137.28    3.32
  -2   1   4  138.43    3.73
   1  -1  -4  118.46    3.72
   1  -1  -4  115.63    2.68
  -1   1   4  117.13    2.64
   0  -1  -4    0.94    0.30
   0  -1  -4    1.01    0.32
   0  -1  -4    1.07    0.88
   0   1   4    1.57    0.79
  -1  -1  -4   97.10    2.35
   1   1   4   80.80    2.53
   1   1   4   87.75    2.97
  -2  -1  -4  205.06    4.90
   2   1   4  204.23    4.67
   2   1   4  196.49    5.33
  -3  -1  -4  155.36    4.25
   3   1   4  156.33    3.75
   3   1   4  151.09    4.41
  -4  -1  -4   72.24    2.90
   4   1   4   73.80    2.89
   4   1   4   73.51    2.24
  -5  -1  -4   19.70    1.84
   5   1   4   22.04    1.25
   5   1   4   19.98    1.84
  -6  -1  -4    6.14    1.69
   6   1   4    2.71    1.26
   6   1   4    5.66    0.87
  -7  -1  -4    5.90    1.70
   7   1   4    4.50    1.34
   7   1   4    6.63    0.95
  -8  -1  -4    2.06    1.54
   8   1   4    6.05    1.00
   8   1   4    5.47    1.57
  -9  -1  -4    9.09    2.21
   9   1   4   10.13    1.26
   9   1   4    8.80    1.88
 -10  -1  -4   12.81    2.73
  10   1   4   11.07    1.98
  10   1   4   10.29    1.31
 -11  -1  -4   26.87    3.55
  11   1   4   27.86    1.79
  11   1   4   26.42    2.86
 -12  -1  -4   31.06    4.00
  12   1   4   35.23    2.02
  12   1   4   31.72    3.00
 -13  -1  -4   13.05    3.10
  13   1   4   11.21    2.33
 -14  -1  -4   39.83    4.72
  14   1   4   35.21    3.40
 -15  -1  -4   18.55    3.98
  15   1   4   19.70    3.07
 -16  -1  -4   13.33    3.99
  16   1   4   11.03    2.77
 -17  -1  -4   13.40    3.78
  17   1   4   24.55    3.57
 -18  -1  -4    1.95    2.92
 -19  -1  -4   -0.10    3.42
 -17   2   4   22.52    4.28
 -16   2   4   14.52    3.77
  15  -2  -4    8.05    2.57
 -15   2   4    8.10    3.20
  14  -2  -4    8.68    2.49
  14  -2  -4   10.87    2.01
 -14   2   4    7.37    2.91
  13  -2  -4    7.81    2.36
  13  -2  -4    9.97    1.96
 -13   2   4    9.92    2.87
  12  -2  -4   14.26    2.11
  12  -2  -4   11.74    2.52
 -12   2   4   13.36    2.96
  11  -2  -4   17.21    2.20
  11  -2  -4   13.96    2.42
 -11   2   4   14.92    2.95
  10  -2  -4    1.41    1.60
 -10   2   4    2.70    1.42
 -10   2   4    4.60    1.99
   9  -2  -4    4.87    1.90
  -9   2   4    7.96    1.72
  -9   2   4    7.31    2.09
   8  -2  -4    2.97    1.66
  -8   2   4    2.32    1.86
  -8   2   4   -0.07    1.14
   7  -2  -4   27.20    2.74
  -7   2   4   22.27    2.17
  -7   2   4   30.61    2.92
   6  -2  -4   39.63    2.68
  -6   2   4   40.09    2.32
  -6   2   4   44.33    2.85
   5  -2  -4   26.38    2.31
  -5   2   4   29.32    1.94
  -5   2   4   25.11    2.08
   4  -2  -4   42.12    2.60
  -4   2   4   45.08    2.23
  -4   2   4   43.79    2.26
   3  -2  -4   19.94    1.76
  -3   2   4   20.53    1.53
   2  -2  -4   10.46    1.39
  -2   2   4   11.19    1.08
  -2   2   4   12.79    1.37
   1  -2  -4  207.64    5.60
  -1   2   4  211.23    5.06
  -1   2   4  209.71    4.82
   0  -2  -4  234.27    6.06
   0   2   4  240.41    5.21
   0   2   4  230.63    5.37
  -1  -2  -4  108.02    2.78
   1   2   4  111.91    3.02
   1   2   4  103.24    3.41
  -2  -2  -4   13.59    1.04
   2   2   4   15.78    1.49
   2   2   4   13.10    1.10
  -3  -2  -4    3.57    0.93
   3   2   4    2.71    1.08
   3   2   4    3.03    0.70
  -4  -2  -4   14.00    1.54
   4   2   4   15.30    1.63
   4   2   4   13.23    1.00
  -5  -2  -4   11.93    1.55
   5   2   4   10.66    0.93
   5   2   4   12.40    1.56
  -6  -2  -4   14.60    1.90
   6   2   4   15.15    1.96
   6   2   4   15.25    1.01
  -7  -2  -4   16.11    2.15
   7   2   4   18.84    2.13
   7   2   4   15.27    1.06
  -8  -2  -4   11.56    1.98
   8   2   4   14.22    2.01
   8   2   4   16.75    1.13
  -9  -2  -4    9.21    2.11
   9   2   4   10.52    2.07
   9   2   4   11.09    1.12
 -10  -2  -4    6.48    2.38
  10   2   4    6.71    1.00
  10   2   4    7.06    1.95
 -11  -2  -4    8.63    2.51
  11   2   4   10.44    2.03
  11   2   4    8.35    1.13
 -12  -2  -4   37.23    3.94
  12   2   4   46.69    3.46
  12   2   4   44.68    2.56
 -13  -2  -4   20.62    3.38
  13   2   4   29.52    3.40
 -14  -2  -4   19.84    3.69
  14   2   4   19.84    3.00
 -15  -2  -4   30.91    4.45
  15   2   4   32.79    3.74
 -16  -2  -4   14.63    3.54
  16   2   4   20.38    3.32
 -17  -2  -4    9.57    3.90
  17   2   4   13.17    2.98
 -18  -2  -4   10.09    3.58
  18   2   4    5.87    2.70
 -19  -2  -4    3.73    3.51
 -17   3   4    9.51    3.43
 -16   3   4    7.51    3.37
 -15   3   4   10.75    3.49
  14  -3  -4   12.60    2.26
 -14   3   4    9.00    3.14
  13  -3  -4    8.09    2.26
  13  -3  -4    8.58    1.94
 -13   3   4    4.62    2.70
  12  -3  -4    9.29    2.31
  12  -3  -4    6.93    1.70
 -12   3   4    2.31    2.42
  11  -3  -4   17.96    2.25
  11  -3  -4   16.96    2.60
 -11   3   4   18.85    3.16
  10  -3  -4    8.42    1.71
  10  -3  -4    6.88    1.87
 -10   3   4    7.03    2.38
   9  -3  -4    2.10    1.62
  -9   3   4    1.47    1.94
  -9   3   4    1.90    1.44
   8  -3  -4    0.40    1.47
  -8   3   4   -1.40    1.15
  -8   3   4   -1.10    1.64
   7  -3  -4   17.68    2.20
  -7   3   4   19.49    2.25
  -7   3   4   12.77    2.29
   6  -3  -4   23.27    2.31
  -6   3   4   25.89    2.36
  -6   3   4   21.74    2.45
   5  -3  -4   27.99    2.36
  -5   3   4   30.49    2.12
  -5   3   4   28.24    2.32
   4  -3  -4   16.14    1.87
  -4   3   4   17.69    1.79
  -4   3   4   18.21    1.81
   3  -3  -4   33.22    2.16
  -3   3   4   35.41    2.06
  -3   3   4   37.14    2.09
   2  -3  -4   87.75    3.10
  -2   3   4   81.88    2.84
  -2   3   4   86.02    2.88
   1  -3  -4   63.87    2.55
  -1   3   4   64.31    2.46
  -1   3   4   67.13    2.28
   0  -3  -4   38.56    1.87
   0   3   4   39.23    1.60
   0   3   4   38.08    1.80
   1   3   4  132.17    3.49
   1   3   4  141.26    4.00
   1   3   4  130.74    3.47
   2   3   4  137.65    3.63
   2   3   4  133.66    3.35
   2   3   4  134.14    3.94
  -3  -3  -4  145.49    3.97
   3   3   4  143.99    4.32
   3   3   4  142.67    3.42
  -4  -3  -4   -0.41    0.73
   4   3   4   -0.35    0.51
   4   3   4   -0.11    0.94
  -5  -3  -4    7.28    1.23
   5   3   4    9.46    1.58
   5   3   4    9.32    0.81
  -6  -3  -4    3.49    1.28
   6   3   4    4.31    0.65
   6   3   4    4.89    1.41
  -7  -3  -4    6.63    1.47
   7   3   4    5.28    1.45
   7   3   4    9.51    0.82
  -8  -3  -4    0.33    1.12
   8   3   4    0.89    1.39
   8   3   4    0.23    0.51
  -9  -3  -4    1.05    1.37
   9   3   4    3.22    0.65
   9   3   4    2.40    1.44
 -10  -3  -4    9.11    2.12
  10   3   4   15.98    2.47
  10   3   4   12.78    1.01
 -11  -3  -4    6.07    2.07
  11   3   4   11.63    1.05
  11   3   4    9.95    2.24
 -12  -3  -4   19.91    3.19
  12   3   4   11.81    2.16
 -13  -3  -4   39.29    4.28
  13   3   4   38.00    3.42
 -14  -3  -4   12.29    2.93
  14   3   4   13.68    2.79
 -15  -3  -4    9.17    2.87
  15   3   4    6.83    2.46
 -16  -3  -4   29.01    4.38
  16   3   4   27.53    3.78
 -17  -3  -4    8.10    3.38
  17   3   4    8.78    2.48
 -18  -3  -4    5.74    3.39
  18   3   4   12.63    3.15
 -19  -3  -4    3.78    3.47
  19   3   4    4.23    2.64
 -16   4   4    5.20    3.18
 -15   4   4   17.73    4.01
  14  -4  -4    9.57    2.03
 -14   4   4    5.12    2.96
  13  -4  -4    7.28    1.88
 -13   4   4    7.80    2.69
  12  -4  -4    7.42    1.87
  12  -4  -4    5.52    1.99
 -12   4   4    8.04    2.94
  11  -4  -4    4.60    1.81
  11  -4  -4    4.51    1.62
 -11   4   4    3.02    2.49
  10  -4  -4    0.95    1.56
  10  -4  -4    1.28    1.20
 -10   4   4    2.37    1.99
   9  -4  -4   -0.88    1.00
   9  -4  -4    0.61    1.48
  -9   4   4   -0.02    1.74
   8  -4  -4   17.82    2.34
  -8   4   4   18.16    2.89
  -8   4   4   18.66    2.49
   7  -4  -4   16.66    2.12
  -7   4   4   19.09    2.74
  -7   4   4   20.12    2.33
   6  -4  -4   27.74    2.40
  -6   4   4   26.78    2.68
  -6   4   4   22.83    2.24
   5  -4  -4   21.07    2.10
  -5   4   4   23.03    2.17
  -5   4   4   25.81    2.57
   4  -4  -4   38.21    2.36
  -4   4   4   39.82    2.43
  -4   4   4   44.83    2.53
   3  -4  -4    3.73    1.24
  -3   4   4    4.14    1.28
  -3   4   4    3.72    1.23
   2  -4  -4   38.43    2.01
  -2   4   4   38.92    2.14
  -2   4   4   33.62    2.13
   1  -4  -4  199.60    5.27
  -1   4   4  195.48    5.20
  -1   4   4  188.59    4.97
   0  -4  -4  224.26    5.73
   0   4   4  217.35    5.36
   0   4   4  216.08    5.51
   1   4   4    0.25    0.80
   1   4   4   -0.03    0.79
   1   4   4    0.42    0.89
   2   4   4  153.15    4.13
   2   4   4  148.54    4.24
   2   4   4  147.93    3.73
   3   4   4   78.95    2.28
   3   4   4   77.61    2.79
   3   4   4   83.66    3.03
  -4  -4  -4    5.74    1.07
   4   4   4    6.39    0.73
   4   4   4    6.75    1.28
  -5  -4  -4    0.51    0.85
   5   4   4    0.46    1.05
   5   4   4    0.52    0.43
  -6  -4  -4    2.92    1.07
   6   4   4    3.27    1.30
   6   4   4    2.54    0.44
  -7  -4  -4    1.53    1.08
   7   4   4    0.82    1.18
  -8  -4  -4    0.92    1.17
   8   4   4    2.57    1.48
  -9  -4  -4    3.13    1.43
   9   4   4    5.17    1.92
 -10  -4  -4   -0.62    1.30
  10   4   4   -0.87    1.39
 -11  -4  -4   17.00    2.71
  11   4   4   16.79    2.58
 -12  -4  -4   37.87    3.90
  12   4   4   35.36    3.44
 -13  -4  -4   45.55    4.06
  13   4   4   48.63    3.83
 -14  -4  -4   24.58    3.52
  14   4   4   33.19    3.64
 -15  -4  -4   16.94    3.36
  15   4   4   17.07    3.07
 -16  -4  -4    8.34    2.78
  16   4   4    6.95    2.62
 -17  -4  -4    9.78    3.26
  17   4   4    6.64    2.69
 -18  -4  -4    6.98    3.40
  18   4   4    6.40    2.75
 -19  -4  -4    8.16    3.66
  19   4   4    3.32    2.55
 -20  -4  -4    7.93    3.76
  20   4   4    7.74    2.98
 -15   5   4   14.09    3.93
  14  -5  -4    5.89    1.88
 -14   5   4    4.00    2.90
  13  -5  -4    9.25    2.07
 -13   5   4    8.98    3.16
  12  -5  -4    6.79    1.78
 -12   5   4    4.81    2.74
  11  -5  -4    6.68    1.84
 -11   5   4    1.03    2.36
  10  -5  -4    1.72    1.51
  10  -5  -4    3.52    1.45
 -10   5   4    0.48    2.06
   9  -5  -4    1.58    1.42
   9  -5  -4   -0.13    1.20
  -9   5   4    0.03    1.99
   8  -5  -4   -0.15    1.23
   8  -5  -4   -0.62    1.14
  -8   5   4    0.13    1.68
   7  -5  -4    7.42    1.70
   7  -5  -4    8.72    1.66
  -7   5   4   11.27    2.47
   6  -5  -4   18.53    2.00
  -6   5   4   15.41    2.34
  -6   5   4   19.02    2.37
   5  -5  -4   39.37    2.34
  -5   5   4   41.32    2.93
  -5   5   4   34.31    2.65
   4  -5  -4   85.85    3.24
  -4   5   4   88.84    3.80
  -4   5   4   90.03    3.64
   3  -5  -4   66.44    2.70
  -3   5   4   70.62    3.10
  -3   5   4   66.57    3.04
   2  -5  -4  181.77    5.00
  -2   5   4  172.92    5.20
  -2   5   4  188.59    5.15
   1  -5  -4   27.93    1.66
  -1   5   4   31.18    2.05
  -1   5   4   27.68    1.92
   0  -5  -4  106.60    3.29
   0   5   4  108.81    3.44
   0   5   4  102.58    3.52
   1   5   4   38.10    1.95
   1   5   4   38.38    1.87
   1   5   4   40.31    1.95
   2   5   4   46.92    2.12
   2   5   4   51.37    2.22
   2   5   4   48.48    1.95
   3   5   4   55.77    2.46
   3   5   4   57.98    2.54
   3   5   4   54.94    1.97
   4   5   4   32.70    1.98
   4   5   4   35.79    1.43
   4   5   4   39.38    2.20
  -5  -5  -4    6.52    1.26
   5   5   4    5.43    1.32
   5   5   4    5.27    0.68
  -6  -5  -4   50.65    2.65
   6   5   4   46.21    1.31
   6   5   4   44.46    2.58
  -7  -5  -4   10.74    1.72
   7   5   4   10.50    1.79
  -8  -5  -4   -0.36    1.03
   8   5   4   -0.49    1.40
  -9  -5  -4    7.84    1.82
   9   5   4    6.55    1.80
 -10  -5  -4   40.51    2.95
  10   5   4   40.88    3.10
 -11  -5  -4   42.70    3.23
  11   5   4   46.02    3.38
  12   5   4   53.30    3.67
 -13  -5  -4   55.11    4.05
  13   5   4   61.61    4.02
 -14  -5  -4   24.24    3.47
  14   5   4   30.34    3.79
 -15  -5  -4    8.94    2.71
  15   5   4    9.52    2.48
 -16  -5  -4    7.10    2.60
  16   5   4    3.31    2.04
 -17  -5  -4    9.16    3.48
  17   5   4    6.17    2.43
 -18  -5  -4   11.22    3.33
  18   5   4    8.21    2.92
 -19  -5  -4   16.72    4.31
  19   5   4   10.90    3.02
 -20  -5  -4   12.21    4.28
  20   5   4    3.01    2.40
 -15   6   4    9.22    3.54
  14  -6  -4    8.39    2.14
 -14   6   4    3.10    2.94
  13  -6  -4   11.61    2.33
 -13   6   4    2.44    2.66
  12  -6  -4    9.43    2.13
 -12   6   4    5.85    2.82
  11  -6  -4    3.11    1.62
 -11   6   4    0.78    1.99
  10  -6  -4    0.94    1.36
 -10   6   4    1.90    1.97
   9  -6  -4    4.40    1.57
  -9   6   4    3.47    2.13
   8  -6  -4    1.14    1.25
   8  -6  -4    1.34    1.32
  -8   6   4    1.45    1.68
   7  -6  -4   11.44    1.72
   7  -6  -4   11.96    1.96
  -7   6   4    8.92    2.32
   6  -6  -4   19.19    1.95
   6  -6  -4   17.84    2.27
  -6   6   4   17.20    2.70
   5  -6  -4   23.72    1.92
   5  -6  -4   24.08    2.42
  -5   6   4   23.57    2.85
   4  -6  -4   49.24    2.37
  -4   6   4   48.61    2.89
  -4   6   4   46.44    3.22
   3  -6  -4   48.23    2.30
  -3   6   4   48.70    2.72
  -3   6   4   51.71    2.95
   2  -6  -4  102.48    3.28
  -2   6   4   99.45    3.95
  -2   6   4  101.36    3.83
   1  -6  -4  210.16    5.30
  -1   6   4  192.76    5.79
  -1   6   4  197.07    5.52
   0  -6  -4   32.33    1.67
   0   6   4   37.80    2.34
   0   6   4   30.58    1.93
   1   6   4   49.25    2.46
   1   6   4   50.43    2.32
   1   6   4   48.32    2.06
   2   6   4  121.12    3.93
   2   6   4  113.02    3.46
   2   6   4  120.66    3.62
   3   6   4    6.29    1.19
   3   6   4    6.82    1.45
   3   6   4    7.39    1.05
   4   6   4   40.54    1.70
   4   6   4   47.17    2.46
   4   6   4   43.45    2.40
   5   6   4  167.60    3.90
   5   6   4  162.85    5.12
   5   6   4  163.70    5.05
  -6  -6  -4    7.12    0.67
  -6  -6  -4    4.80    1.24
   6   6   4    5.89    1.46
  -7  -6  -4   32.43    2.21
   7   6   4   26.70    2.25
  -8  -6  -4    3.66    1.27
   8   6   4    6.25    1.72
  -9  -6  -4    8.19    1.66
   9   6   4    6.62    1.78
 -10  -6  -4   58.45    3.56
  10   6   4   60.58    3.62
 -11  -6  -4   47.73    3.32
  11   6   4   47.06    3.62
 -12  -6  -4   40.74    3.48
  12   6   4   38.96    3.30
 -13  -6  -4   27.25    3.45
  13   6   4   20.82    3.15
 -14  -6  -4   34.77    4.00
  14   6   4   32.83    3.90
 -15  -6  -4   33.70    4.11
  15   6   4   31.09    3.77
 -16  -6  -4   24.26    3.81
  16   6   4   25.75    3.99
 -17  -6  -4   12.18    3.22
  17   6   4    7.81    2.58
 -18  -6  -4   15.46    3.80
  18   6   4    9.45    2.96
 -19  -6  -4    6.56    3.37
  19   6   4    4.37    2.78
 -20  -6  -4    3.03    3.05
  20   6   4    0.63    2.53
  14  -7  -4    7.21    1.98
 -14   7   4    4.98    3.19
  13  -7  -4   16.15    2.67
 -13   7   4   19.21    3.98
  12  -7  -4    5.56    1.89
 -12   7   4    2.68    2.72
  11  -7  -4   -0.83    1.24
 -11   7   4   -1.44    2.35
  10  -7  -4    3.13    1.62
 -10   7   4    0.30    2.19
   9  -7  -4    0.74    1.35
  -9   7   4   -1.98    2.06
   8  -7  -4    1.29    1.39
  -8   7   4    0.87    2.06
   7  -7  -4    1.54    1.25
  -7   7   4   -4.29    1.64
   6  -7  -4    0.73    1.27
   6  -7  -4    3.15    1.15
  -6   7   4    0.37    1.85
   5  -7  -4   19.02    2.28
   5  -7  -4   18.29    1.68
  -5   7   4   17.56    2.49
   4  -7  -4   19.67    1.69
   4  -7  -4   24.23    2.45
  -4   7   4   23.24    2.88
   3  -7  -4   47.39    2.16
   3  -7  -4   50.40    2.76
  -3   7   4   45.82    3.20
   2  -7  -4  119.66    4.28
   2  -7  -4  126.88    3.64
  -2   7   4  120.47    4.75
   1  -7  -4  150.15    4.13
  -1   7   4  141.14    5.12
   0  -7  -4  167.41    4.55
   0   7   4  164.86    5.38
   0   7   4  169.17    5.09
   1   7   4   41.08    1.91
   1   7   4   38.14    2.29
   1   7   4   39.20    2.57
   2   7   4   49.85    2.19
   2   7   4   48.88    2.36
   2   7   4   53.79    2.82
   3   7   4   26.68    1.80
   3   7   4   24.17    2.17
  -4  -7  -4    8.25    1.07
   4   7   4    5.49    1.54
   4   7   4    5.81    1.27
  -5  -7  -4   97.02    2.81
   5   7   4   95.62    3.63
   5   7   4   90.69    3.68
  -6  -7  -4   13.27    0.94
  -6  -7  -4   14.13    1.88
   6   7   4   14.18    1.87
  -7  -7  -4    7.61    1.61
  -7  -7  -4    6.80    0.68
   7   7   4    5.24    1.46
  -8  -7  -4    1.62    1.15
   8   7   4    3.66    1.68
  -9  -7  -4   27.40    2.39
   9   7   4   30.25    2.91
 -10  -7  -4   83.69    4.22
  10   7   4   90.92    4.35
 -11  -7  -4   24.11    2.96
  11   7   4   19.49    2.76
 -12  -7  -4   28.50    3.19
  12   7   4   29.68    3.32
 -13  -7  -4   27.64    3.46
  13   7   4   22.58    3.23
 -14  -7  -4   24.41    3.31
  14   7   4   18.42    3.21
 -15  -7  -4   41.76    4.52
  15   7   4   42.30    3.81
 -16  -7  -4   31.21    3.99
  16   7   4   40.88    4.63
 -17  -7  -4   11.16    3.29
  17   7   4   11.70    3.05
 -18  -7  -4   14.10    3.71
  18   7   4    8.28    2.93
 -19  -7  -4    9.50    3.40
  19   7   4    3.98    2.71
 -20  -7  -4    7.20    3.39
  20   7   4   -0.96    2.38
  13  -8  -4    5.60    1.94
 -13   8   4    2.89    2.78
  12  -8  -4    4.25    1.82
 -12   8   4    5.90    3.13
  11  -8  -4    3.73    1.78
 -11   8   4   -0.39    2.17
  10  -8  -4   -0.26    1.43
 -10   8   4    0.97    2.14
   9  -8  -4   -2.17    1.24
  -9   8   4    0.50    2.15
   8  -8  -4    3.25    1.58
  -8   8   4    3.36    2.23
   7  -8  -4    0.47    1.25
  -7   8   4    0.16    1.86
   6  -8  -4    4.96    1.71
  -6   8   4    3.58    2.12
   5  -8  -4   14.10    2.11
  -5   8   4   12.19    2.54
   4  -8  -4   36.51    1.81
   4  -8  -4   34.63    2.67
  -4   8   4   35.04    3.24
   3  -8  -4   37.12    1.76
   3  -8  -4   39.06    2.69
  -3   8   4   40.28    3.03
   2  -8  -4   69.86    2.45
   2  -8  -4   72.31    3.40
  -2   8   4   67.52    3.92
   1  -8  -4   36.32    2.40
   1  -8  -4   35.76    1.73
  -1   8   4   34.11    2.73
   0  -8  -4   81.35    3.33
   0  -8  -4   85.50    2.80
   0   8   4   85.12    3.97
  -1  -8  -4   43.05    2.30
   1   8   4   43.37    2.75
   1   8   4   46.01    2.00
  -2  -8  -4   28.60    1.89
   2   8   4   31.09    2.39
   2   8   4   28.39    1.73
  -3  -8  -4    8.10    1.24
   3   8   4    8.71    1.29
   3   8   4    7.49    1.59
  -4  -8  -4   64.30    2.44
   4   8   4   66.57    3.23
   4   8   4   68.37    2.95
  -5  -8  -4   23.74    1.49
   5   8   4   24.90    2.24
   5   8   4   26.96    2.19
  -6  -8  -4    4.42    0.81
   6   8   4    2.01    1.39
   6   8   4    1.83    1.35
  -7  -8  -4    6.70    0.82
  -7  -8  -4    6.10    1.49
   7   8   4    5.11    1.50
  -8  -8  -4   20.29    0.91
  -8  -8  -4   23.05    2.53
   8   8   4   22.62    2.68
  -9  -8  -4   43.31    3.01
   9   8   4   48.01    3.21
 -10  -8  -4   60.48    3.61
  10   8   4   63.32    3.93
 -11  -8  -4   33.78    2.87
  11   8   4   35.04    3.26
 -12  -8  -4   16.06    2.71
  12   8   4   10.01    2.52
 -13  -8  -4   19.88    2.97
  13   8   4   15.67    2.69
 -14  -8  -4   22.98    3.34
  14   8   4   22.50    3.21
 -15  -8  -4   45.01    4.09
  15   8   4   47.03    4.03
 -16  -8  -4   24.01    3.79
  16   8   4   14.51    3.17
 -17  -8  -4   34.11    4.29
  17   8   4   29.00    3.95
 -18  -8  -4    9.70    3.09
  18   8   4    1.31    2.12
 -19  -8  -4    5.66    3.04
  19   8   4    5.32    2.82
 -20  -8  -4    8.85    3.45
  20   8   4    2.40    2.68
  13  -9  -4    5.65    2.03
 -13   9   4   -0.50    2.93
  12  -9  -4    5.03    2.03
 -12   9   4   -1.48    2.22
  11  -9  -4    2.93    1.73
 -11   9   4    1.26    2.69
  10  -9  -4   -0.83    1.44
 -10   9   4   -0.97    2.36
   9  -9  -4   -1.23    1.44
  -9   9   4    0.00    2.21
   8  -9  -4    2.55    1.63
  -8   9   4   -0.23    2.08
   7  -9  -4    3.13    1.67
  -7   9   4    4.34    2.27
   6  -9  -4    3.92    1.54
  -6   9   4    7.89    2.32
   5  -9  -4   19.86    2.57
  -5   9   4   19.89    2.86
   4  -9  -4   30.90    2.72
  -4   9   4   35.74    3.60
   3  -9  -4   24.66    2.56
  -3   9   4   33.99    3.45
   2  -9  -4   40.83    1.61
   2  -9  -4   46.48    2.87
  -2   9   4   38.80    3.16
   1  -9  -4   36.44    1.59
   1  -9  -4   33.17    2.44
  -1   9   4   34.34    2.95
   0  -9  -4   32.12    1.55
   0  -9  -4   26.71    2.22
   0   9   4   29.36    2.71
  -1  -9  -4   31.07    2.19
   1   9   4   25.41    2.73
   1   9   4   29.40    1.70
  -2  -9  -4   43.47    2.42
   2   9   4   45.89    3.16
   2   9   4   43.83    2.13
  -3  -9  -4   26.12    1.90
   3   9   4   27.48    1.85
   3   9   4   34.36    3.12
  -4  -9  -4   30.20    1.85
   4   9   4   35.78    2.64
   4   9   4   32.23    2.09
  -5  -9  -4    7.75    1.16
   5   9   4    7.61    1.83
   5   9   4    8.15    1.63
  -6  -9  -4    7.78    1.09
   6   9   4    9.19    1.73
   6   9   4   10.69    2.07
  -7  -9  -4   10.30    1.12
   7   9   4   10.26    2.03
   7   9   4   10.51    2.19
  -8  -9  -4   30.12    1.36
  -8  -9  -4   29.98    2.47
   8   9   4   33.87    3.19
  -9  -9  -4   49.58    1.44
  -9  -9  -4   51.29    3.15
   9   9   4   51.35    3.34
 -10  -9  -4   76.72    4.06
  10   9   4   70.32    4.01
 -11  -9  -4   27.74    3.08
  11   9   4   28.43    3.12
 -12  -9  -4   31.57    2.93
  12   9   4   29.63    3.38
 -13  -9  -4   19.25    2.87
  13   9   4   20.87    3.00
 -14  -9  -4   11.78    2.44
  14   9   4   14.60    2.82
 -15  -9  -4   30.25    3.77
  15   9   4   31.87    4.08
 -16  -9  -4   22.89    3.48
  16   9   4   26.50    3.89
 -17  -9  -4   14.89    3.22
  17   9   4   22.43    3.88
 -18  -9  -4   22.14    4.13
  18   9   4   19.70    3.49
 -19  -9  -4    5.19    2.58
  19   9   4    1.62    2.26
 -20  -9  -4    2.61    2.43
  20   9   4   -1.95    2.45
  21   9   4    0.59    2.31
  12 -10  -4    1.80    1.77
 -12  10   4    1.32    2.73
  11 -10  -4    3.01    1.82
 -11  10   4   -0.76    2.25
  10 -10  -4    0.46    1.60
 -10  10   4    0.53    2.25
   9 -10  -4    3.07    1.71
  -9  10   4   -0.59    2.27
   8 -10  -4    0.57    1.58
  -8  10   4    2.81    2.56
   7 -10  -4    2.90    1.74
  -7  10   4    4.34    2.26
   6 -10  -4   13.72    2.35
  -6  10   4   11.28    2.65
   5 -10  -4   25.46    2.91
  -5  10   4   23.95    3.26
   4 -10  -4   54.67    3.48
  -4  10   4   57.39    3.95
   3 -10  -4   47.00    3.05
  -3  10   4   52.80    3.86
   2 -10  -4   26.22    2.73
  -2  10   4   34.03    3.53
   1 -10  -4   12.77    1.89
  -1  10   4   20.58    2.93
   0 -10  -4   26.45    1.36
   0 -10  -4   24.88    2.15
   0  10   4   29.71    3.30
  -1 -10  -4   38.61    1.74
  -1 -10  -4   37.14    2.52
   1  10   4   38.57    3.31
  -2 -10  -4   21.51    2.27
   2  10   4   22.75    2.87
   2  10   4   17.77    1.53
  -3 -10  -4   41.97    2.42
   3  10   4   38.26    2.10
   3  10   4   43.40    3.12
  -4 -10  -4   23.91    1.88
   4  10   4   24.72    1.95
   4  10   4   29.28    3.06
  -5 -10  -4    1.55    0.92
   5  10   4    0.22    1.29
   5  10   4   -0.26    1.42
  -6 -10  -4   16.27    1.65
   6  10   4   16.20    2.38
   6  10   4   17.39    2.20
  -7 -10  -4    9.74    1.24
   7  10   4    7.69    1.96
   7  10   4    8.19    1.85
  -8 -10  -4   40.47    1.79
   8  10   4   45.57    3.22
   8  10   4   39.33    2.99
  -9 -10  -4   21.98    1.21
  -9 -10  -4   17.76    2.37
   9  10   4   23.29    2.90
 -10 -10  -4   25.35    2.82
  10  10   4   25.18    3.06
 -11 -10  -4   25.87    3.00
  11  10   4   28.31    3.16
 -12 -10  -4   48.27    3.46
  12  10   4   42.30    3.64
 -13 -10  -4   40.80    4.16
  13  10   4   41.35    3.74
 -14 -10  -4   50.10    3.99
  14  10   4   46.00    4.09
 -15 -10  -4   29.14    3.86
  15  10   4   27.02    3.76
 -16 -10  -4   24.53    3.57
  16  10   4   24.85    3.91
 -17 -10  -4   12.57    2.95
  17  10   4    9.68    2.98
 -18 -10  -4   12.49    3.39
  18  10   4    7.25    3.14
 -19 -10  -4    3.20    2.56
  19  10   4    3.36    2.70
 -20 -10  -4    3.94    2.57
  20  10   4   -2.36    2.43
 -21 -10  -4    7.46    2.88
  21  10   4    5.72    2.85
  11 -11  -4    2.38    1.93
 -11  11   4    4.15    2.89
  10 -11  -4   -0.63    1.50
 -10  11   4    2.20    2.79
   9 -11  -4    0.96    1.64
  -9  11   4   -3.94    2.21
   8 -11  -4    4.67    1.95
  -8  11   4    4.50    2.64
   7 -11  -4    7.95    2.24
  -7  11   4    6.67    2.56
   6 -11  -4   17.09    2.72
  -6  11   4   16.41    3.17
   5 -11  -4   30.68    3.43
  -5  11   4   28.71    3.99
   4 -11  -4   34.80    3.53
  -4  11   4   39.28    4.21
   3 -11  -4   28.46    3.11
  -3  11   4   24.48    3.38
   2 -11  -4   23.76    2.89
  -2  11   4   17.47    2.75
   1 -11  -4   19.31    2.41
  -1  11   4   24.84    3.22
   0 -11  -4   27.67    2.45
   0  11   4   33.84    3.57
  -1 -11  -4   28.13    1.60
  -1 -11  -4   26.86    2.64
   1  11   4   28.47    3.38
  -2 -11  -4   45.28    2.72
   2  11   4   45.45    3.61
   2  11   4   45.45    2.08
  -3 -11  -4   25.39    2.44
   3  11   4   21.32    2.83
   3  11   4   20.71    1.67
  -4 -11  -4    3.57    1.20
   4  11   4    1.66    1.72
   4  11   4    2.29    1.20
  -5 -11  -4    2.72    1.12
   5  11   4    3.90    1.84
   5  11   4    4.99    1.44
  -6 -11  -4   10.43    1.49
   6  11   4   12.58    1.90
   6  11   4   12.12    2.45
  -7 -11  -4    5.63    1.18
   7  11   4    4.06    1.80
   7  11   4    6.28    1.76
  -8 -11  -4    2.42    0.87
   8  11   4    2.15    2.01
   8  11   4    2.38    1.64
  -9 -11  -4    9.26    1.93
  -9 -11  -4   13.62    1.28
   9  11   4   16.29    2.49
 -10 -11  -4   36.35    2.94
  10  11   4   39.80    3.18
 -11 -11  -4   37.39    3.16
  11  11   4   33.55    3.31
 -12 -11  -4   39.07    3.40
  12  11   4   41.09    3.64
 -13 -11  -4   50.74    3.71
  13  11   4   46.54    3.76
 -14 -11  -4   35.49    3.95
  14  11   4   37.11    4.11
 -15 -11  -4   22.09    3.43
  15  11   4   16.13    3.07
 -16 -11  -4   12.50    2.89
  16  11   4    7.30    2.54
 -17 -11  -4    6.07    2.44
  17  11   4    4.26    2.47
 -18 -11  -4    1.89    2.01
  18  11   4    3.04    2.77
 -19 -11  -4    2.85    2.33
  19  11   4    0.69    2.24
 -20 -11  -4    3.21    2.71
  20  11   4   -2.88    2.11
  21  11   4   -0.77    2.62
  10 -12  -4    2.31    1.85
 -10  12   4    0.38    2.70
   9 -12  -4    1.10    1.73
  -9  12   4   -0.62    2.49
   8 -12  -4    4.08    1.96
  -8  12   4    4.31    2.92
   7 -12  -4    9.03    2.39
  -7  12   4    1.73    2.41
   6 -12  -4    4.13    2.00
  -6  12   4    3.10    2.61
   5 -12  -4   15.57    2.71
  -5  12   4   11.31    2.79
   4 -12  -4   17.50    2.62
  -4  12   4   18.46    3.38
   3 -12  -4   20.65    2.83
  -3  12   4   16.06    2.94
   2 -12  -4   31.54    3.18
  -2  12   4   35.72    4.03
   1 -12  -4   45.94    3.22
  -1  12   4   37.69    3.52
   0 -12  -4   27.34    2.91
   0  12   4   30.44    3.56
  -1 -12  -4   22.95    2.54
   1  12   4   21.57    2.99
  -2 -12  -4   23.26    2.42
   2  12   4   26.81    3.16
   3  12   4   11.77    2.66
   3  12   4   10.52    1.41
  -4 -12  -4   15.40    2.02
   4  12   4   15.43    2.61
   4  12   4   12.86    1.63
  -5 -12  -4   -0.70    0.90
   5  12   4   -1.05    1.82
   5  12   4   -0.26    1.06
  -6 -12  -4   13.64    1.73
   6  12   4   11.50    1.98
   6  12   4   12.57    2.45
  -7 -12  -4   19.82    1.98
   7  12   4   15.25    2.58
   7  12   4   18.41    2.39
  -8 -12  -4   21.25    1.72
   8  12   4   23.77    2.69
   8  12   4   16.36    2.58
  -9 -12  -4   19.41    1.56
   9  12   4   22.75    2.79
   9  12   4   15.99    2.71
 -10 -12  -4    5.25    1.84
  10  12   4    5.96    2.02
 -11 -12  -4   13.55    2.38
  11  12   4   15.91    2.86
 -12 -12  -4   24.71    3.11
  12  12   4   28.30    3.31
 -13 -12  -4   13.26    2.70
  13  12   4   17.94    3.10
 -14 -12  -4   18.30    2.90
  14  12   4   21.24    3.38
 -15 -12  -4   23.20    3.34
  15  12   4   20.34    3.50
 -16 -12  -4    7.97    2.61
  16  12   4    3.91    2.51
 -17 -12  -4    9.25    2.68
  17  12   4   10.52    3.20
 -18 -12  -4    7.08    2.60
  18  12   4    5.54    2.91
 -19 -12  -4    1.37    2.06
  19  12   4   -0.74    2.22
 -20 -12  -4    2.83    2.58
  20  12   4    2.02    2.57
   9 -13  -4    3.23    1.88
  -9  13   4   -1.19    2.64
   8 -13  -4    2.69    1.79
  -8  13   4   -3.15    2.40
   7 -13  -4    9.87    2.22
  -7  13   4    8.46    3.34
   6 -13  -4   17.86    2.83
  -6  13   4   12.12    3.20
   5 -13  -4   13.13    2.62
  -5  13   4   11.06    2.85
   4 -13  -4   22.14    3.18
  -4  13   4   22.03    3.69
   3 -13  -4   10.66    2.45
  -3  13   4    9.55    2.69
   2 -13  -4   22.31    3.00
  -2  13   4   18.62    3.35
   1 -13  -4   34.00    3.54
  -1  13   4   30.66    3.66
   0 -13  -4   34.31    2.98
   0  13   4   24.63    3.30
  -1 -13  -4   20.48    2.52
   1  13   4   19.12    3.12
  -2 -13  -4   11.29    2.01
   2  13   4    8.84    2.43
  -3 -13  -4   19.96    2.43
   3  13   4   26.88    3.58
  -4 -13  -4    0.96    1.16
   4  13   4   -0.47    1.72
   4  13   4    0.92    1.00
  -5 -13  -4    0.29    1.10
   5  13   4   -1.18    1.60
   5  13   4    0.50    1.17
  -6 -13  -4    5.67    1.46
   6  13   4    2.79    1.90
   6  13   4    4.10    1.43
  -7 -13  -4   32.50    2.27
   7  13   4   30.72    3.44
   7  13   4   32.92    2.74
  -8 -13  -4   21.60    2.08
   8  13   4   21.44    2.65
   8  13   4   19.13    3.06
  -9 -13  -4   21.95    1.78
   9  13   4   18.77    2.57
   9  13   4   21.66    3.18
 -10 -13  -4   26.38    3.20
  10  13   4   27.06    3.18
 -11 -13  -4    3.29    1.70
  11  13   4    3.31    1.74
 -12 -13  -4   21.60    3.15
  12  13   4   15.62    2.87
 -13 -13  -4   33.41    4.03
  13  13   4   32.59    3.93
 -14 -13  -4   23.69    3.63
  14  13   4   21.10    3.24
 -15 -13  -4   31.36    3.97
  15  13   4   19.87    3.41
 -16 -13  -4   28.96    4.03
  16  13   4   24.97    4.01
 -17 -13  -4    1.24    1.89
  17  13   4    2.25    2.19
 -18 -13  -4    3.71    2.17
  18  13   4    0.39    2.31
 -19 -13  -4   -1.04    2.15
  19  13   4   -0.02    2.47
 -20 -13  -4    3.37    2.33
  20  13   4   -4.05    2.26
   8 -14  -4    5.49    2.15
  -8  14   4    3.27    2.80
   7 -14  -4    3.53    1.91
  -7  14   4    2.46    2.50
   6 -14  -4    8.30    2.41
  -6  14   4    4.56    3.08
   5 -14  -4   12.47    2.79
  -5  14   4   13.71    3.51
   4 -14  -4   17.59    3.03
  -4  14   4   10.98    3.24
   3 -14  -4   12.46    2.73
  -3  14   4   14.61    3.47
   2 -14  -4   40.83    3.97
  -2  14   4   36.07    4.24
   1 -14  -4   19.88    2.88
  -1  14   4   16.56    3.10
   0 -14  -4   29.05    3.26
   0  14   4   24.65    3.75
  -1 -14  -4   32.48    3.34
   1  14   4   33.62    4.05
  -2 -14  -4   10.05    2.11
   2  14   4    9.16    2.56
  -3 -14  -4    6.17    1.78
   3  14   4    3.11    2.10
  -4 -14  -4    1.55    1.31
   4  14   4    3.10    1.98
  -5 -14  -4    0.85    1.19
   5  14   4   -0.86    1.73
   5  14   4    0.35    1.22
  -6 -14  -4   11.97    1.89
   6  14   4   10.22    1.74
   6  14   4   12.63    2.89
  -7 -14  -4   10.90    1.73
   7  14   4   15.60    2.14
   7  14   4    9.37    2.56
  -8 -14  -4   20.81    2.21
   8  14   4   18.60    2.52
   8  14   4   17.31    3.00
  -9 -14  -4   13.31    1.75
   9  14   4   13.65    2.87
   9  14   4   11.47    2.23
  10  14   4    5.82    1.97
  10  14   4    1.57    2.09
 -11 -14  -4   23.52    3.19
  11  14   4   23.70    2.96
 -12 -14  -4   36.73    4.11
  12  14   4   29.27    3.35
 -13 -14  -4   20.18    3.05
  13  14   4   25.16    3.40
 -14 -14  -4   18.35    3.08
  14  14   4   19.09    3.10
 -15 -14  -4    7.53    2.31
  15  14   4    2.86    2.36
 -16 -14  -4   19.53    3.48
  16  14   4    9.83    2.77
 -17 -14  -4    3.70    2.36
  17  14   4    1.76    2.49
 -18 -14  -4    2.71    2.35
  18  14   4    1.65    2.46
 -19 -14  -4    4.37    2.67
  19  14   4    1.63    2.74
 -20 -14  -4    5.21    2.84
  20  14   4   -1.05    2.21
  -7  15   4   -1.15    2.73
   6 -15  -4    6.45    2.20
  -6  15   4    6.99    3.24
   5 -15  -4    9.85    2.47
  -5  15   4    7.18    3.20
   4 -15  -4   17.61    2.90
[truncated: 795,314 more chars]
