# Supplementary material for: Crystal structure of bis­(μ2-meth­anolato-κO:κO)hexa­methyl­bis­(μ2-tri­phenyl­acetato-κO:κO′)bis­(μ2-tri­phenyl­acetato-κ2 O,O′:κO)dialuminiumdi­lanthanum toluene tetra­solvate
Source: Acta Crystallogr E Crystallogr Commun. 2018 Nov 13;74(Pt 12):1790–4. doi: 10.1107/S2056989018015876 (PMC6281095; doi:10.1107/S2056989018015876)
Supplement: Supplementary file 2 [file e-74-01790-Isup2.hkl]

data_I                                                                          
_shelx_title ' LaAl in P-1'                                                     
_shelx_refln_list_code          4                                               
_shelx_F_calc_maximum      260.33                                               
_exptl_crystal_F_000      1032.00                                               
_reflns_d_resolution_high  0.7330                                               
                                                                                
loop_                                                                           
 _space_group_symop_operation_xyz                                               
 'x, y, z'                                                                      
 '-x, -y, -z'                                                                   
                                                                                
_cell_length_a    13.8404                                                       
_cell_length_b    14.2089                                                       
_cell_length_c    14.6084                                                       
_cell_angle_alpha  73.198                                                       
_cell_angle_beta   81.968                                                       
_cell_angle_gamma  63.523                                                       
                                                                                
_shelx_F_squared_multiplier     1.000                                           
                                                                                
loop_                                                                           
 _refln_index_h                                                                 
 _refln_index_k                                                                 
 _refln_index_l                                                                 
 _refln_F_squared_calc                                                          
 _refln_F_squared_meas                                                          
 _refln_F_squared_sigma                                                         
 _refln_observed_status                                                         
   2   0   0      17137.72      17832.70       477.05 o                         
   3   0   0       9146.39       9481.72       140.41 o                         
   4   0   0       9727.25       9160.78       147.43 o                         
   5   0   0         42.32         63.34        38.62 o                         
   6   0   0        809.61        852.44        70.67 o                         
   7   0   0        259.10        290.70        48.45 o                         
   8   0   0        449.53        461.54        54.38 o                         
   9   0   0         27.57         47.67        41.72 o                         
  10   0   0         60.96         42.44        49.30 o                         
  11   0   0       2525.34       2438.27       120.85 o                         
  12   0   0        760.54        968.95        86.67 o                         
  13   0   0       2660.95       2390.26       137.43 o                         
  14   0   0       1549.89       1236.88       230.38 o                         
  15   0   0        787.78        668.06       136.55 o                         
  16   0   0       1312.04       1305.74       174.09 o                         
 -16   1   0        594.48        504.38       224.40 o                         
 -15   1   0       1647.92       1555.45       241.64 o                         
 -14   1   0       1593.24       1704.09       172.57 o                         
 -13   1   0       1936.21       1981.56       117.88 o                         
 -12   1   0       2337.48       2439.94       119.25 o                         
 -11   1   0       1593.33       1492.53        94.25 o                         
 -10   1   0         40.40         10.51        47.91 o                         
  -9   1   0         43.70        -27.30        44.66 o                         
  -8   1   0          9.01          3.32        40.94 o                         
  -7   1   0        181.12        136.68        43.85 o                         
  -6   1   0        633.46        723.12        86.21 o                         
  -5   1   0       2274.78       2432.43        80.83 o                         
  -4   1   0       9092.87       8124.84       141.39 o                         
  -3   1   0       2066.11       2900.41        72.03 o                         
  -2   1   0      67773.25      66373.57      1852.98 o                         
  -1   1   0      11657.38      12567.65       139.03 o                         
   2   1   0       1351.43       1918.61        40.11 o                         
   3   1   0       1576.99       1706.39        55.43 o                         
   4   1   0      11443.20      11100.25       162.54 o                         
   5   1   0       1522.41       1486.89        57.64 o                         
   6   1   0       6908.67       6723.35       129.46 o                         
   7   1   0       5565.92       5823.18       123.43 o                         
   8   1   0          0.22          1.54        35.65 o                         
   9   1   0         30.25         50.48        40.23 o                         
  10   1   0       3072.02       3010.01       144.23 o                         
  11   1   0       1751.97       1844.29        96.62 o                         
  12   1   0       1695.01       1797.51       114.53 o                         
  13   1   0       2036.43       1968.91       105.80 o                         
  14   1   0       1253.89        980.71       145.54 o                         
  15   1   0       1315.73       1329.22       165.58 o                         
  16   1   0        570.33        528.91       209.98 o                         
  17   1   0       1435.25       1435.11       184.79 o                         
 -15   2   0       1464.65       1621.47       299.67 o                         
 -14   2   0       1195.86       1230.55       152.13 o                         
 -13   2   0       1270.52       1456.17       189.69 o                         
 -12   2   0        682.41        776.34        98.59 o                         
 -11   2   0        556.54        552.39        74.70 o                         
 -10   2   0       1443.04       1518.20        96.75 o                         
  -9   2   0        111.78         33.70        47.70 o                         
  -8   2   0          0.06         43.95        70.22 o                         
  -7   2   0          7.91         15.57        42.58 o                         
  -6   2   0          3.40         37.53        36.34 o                         
  -5   2   0        964.25        907.92        73.56 o                         
  -4   2   0      14538.44      14216.29       297.59 o                         
  -3   2   0       8047.34       8947.39       146.99 o                         
  -2   2   0       3894.39       3795.92        77.69 o                         
  -1   2   0      32269.45      35030.19       464.52 o                         
   0   2   0      14898.64      14120.02       223.30 o                         
   1   2   0       4177.00       4867.33       247.41 o                         
   2   2   0      15363.47      18084.93       227.40 o                         
   3   2   0       4056.92       3735.25        78.15 o                         
   4   2   0        890.88       1328.80        47.68 o                         
   5   2   0       1063.80        957.50        76.25 o                         
   6   2   0       1230.22       1237.90        54.79 o                         
   7   2   0        382.87        493.61        47.15 o                         
   8   2   0       1135.15       1177.96       103.06 o                         
   9   2   0          3.29          4.14        35.30 o                         
  10   2   0       2258.50       2226.17        91.89 o                         
  11   2   0       1245.82       1267.23        76.41 o                         
  12   2   0       2784.24       2714.83       106.08 o                         
  13   2   0       1420.07       1474.26       188.88 o                         
  14   2   0       1359.14       1324.22       159.34 o                         
  15   2   0       1637.59       1529.15       248.67 o                         
  16   2   0        894.76        897.10       149.88 o                         
  17   2   0        853.81        965.30       163.25 o                         
 -15   3   0       1189.63        884.95       268.02 o                         
 -14   3   0       1321.07       1444.94       231.09 o                         
 -13   3   0       1094.98       1092.98       130.60 o                         
 -12   3   0       1249.21       1226.86       104.01 o                         
 -11   3   0        590.25        440.40        74.40 o                         
 -10   3   0         88.02        172.27        59.62 o                         
  -9   3   0        284.70        190.85        56.19 o                         
  -8   3   0         69.74         23.42        48.13 o                         
  -7   3   0         62.82        139.18        66.80 o                         
  -6   3   0         66.89         89.09        49.35 o                         
  -5   3   0       2657.61       2748.78        87.35 o                         
  -4   3   0      19435.46      19136.17       277.45 o                         
  -3   3   0      20355.58      20071.73       333.43 o                         
  -2   3   0      12309.86      12141.69       178.18 o                         
  -1   3   0       2406.98       2660.15        88.38 o                         
   0   3   0       5101.73       5413.04        72.15 o                         
   1   3   0       6675.98       5677.85       115.51 o                         
   2   3   0       3534.05       4240.36        78.11 o                         
   3   3   0         28.90         29.58        25.43 o                         
   4   3   0         58.57        166.06        31.02 o                         
   5   3   0       1025.30        897.28       172.85 o                         
   6   3   0       1958.67       1903.13        61.41 o                         
   7   3   0       1539.09       1644.69        59.76 o                         
   8   3   0        283.89        341.31        74.31 o                         
   9   3   0       1116.87       1160.96       114.89 o                         
  10   3   0       3541.84       3549.45       141.39 o                         
  11   3   0       4844.28       5030.68       128.74 o                         
  12   3   0       1788.77       1775.75        85.13 o                         
  13   3   0       4133.60       4014.97       205.43 o                         
  14   3   0       1387.28       1207.04       153.74 o                         
  15   3   0       1034.06       1104.91       155.17 o                         
  16   3   0       1457.21       1689.67       186.76 o                         
  17   3   0        756.39        659.07       164.26 o                         
 -14   4   0       1631.48       2026.23       312.33 o                         
 -13   4   0        645.53        688.50       118.16 o                         
 -12   4   0         78.06         69.09        84.44 o                         
 -11   4   0        843.08        797.24       116.74 o                         
 -10   4   0        123.67        174.48        60.08 o                         
  -9   4   0          9.52        -22.48        50.74 o                         
  -8   4   0          1.55        -33.99        46.98 o                         
  -7   4   0        112.04        105.01        48.05 o                         
  -6   4   0        728.31        766.21        66.56 o                         
  -5   4   0       2032.60       1886.33       106.53 o                         
  -4   4   0       5068.61       4721.60       105.77 o                         
  -3   4   0      19719.56      20021.51       535.66 o                         
  -2   4   0      18636.14      18701.77       335.12 o                         
  -1   4   0       2374.44       2264.57        97.18 o                         
   0   4   0       3684.83       3945.36        59.51 o                         
   1   4   0        391.21        381.74        35.92 o                         
   2   4   0       3330.71       3456.93        78.15 o                         
   3   4   0         24.59         12.34        29.03 o                         
   4   4   0       2953.10       2972.97        72.92 o                         
   5   4   0       2388.48       2511.70        65.91 o                         
   6   4   0          3.57        -11.66        26.22 o                         
   7   4   0        311.31        364.61        35.92 o                         
   8   4   0       1427.13       1709.64       203.00 o                         
   9   4   0       2217.83       2243.26        73.08 o                         
  10   4   0       1046.69        873.55       106.22 o                         
  11   4   0       5555.08       5493.68       207.52 o                         
  12   4   0       1276.82       1268.83       139.15 o                         
  13   4   0        925.20        912.34       132.27 o                         
  14   4   0       1283.18       1438.07       179.03 o                         
  15   4   0       2553.34       2661.58       211.31 o                         
  16   4   0       1769.35       2149.13       405.19 o                         
  17   4   0       1212.83       1348.12       182.69 o                         
  18   4   0        463.61        657.69       268.02 o                         
 -14   5   0        689.51        888.02       210.69 o                         
 -13   5   0       1143.77       1192.22       149.75 o                         
 -12   5   0        454.66        383.49       142.80 o                         
 -11   5   0          4.02        -75.07        75.07 o                         
 -10   5   0        299.36        279.34        98.13 o                         
  -9   5   0         17.60        -64.55        64.55 o                         
  -8   5   0         18.25         21.90        47.40 o                         
  -7   5   0        109.60        175.96        51.03 o                         
  -6   5   0       1556.92       1459.18        78.93 o                         
  -5   5   0       2134.17       2259.72       109.98 o                         
  -4   5   0       4421.49       4040.73        95.13 o                         
  -3   5   0       2206.59       2183.47       109.17 o                         
  -2   5   0       6393.13       6102.50       342.23 o                         
  -1   5   0       3972.03       3806.85       192.04 o                         
   0   5   0        495.12        606.73        30.21 o                         
   1   5   0       2353.65       2632.79        70.52 o                         
   2   5   0        223.58        350.62        40.77 o                         
   3   5   0       9088.91       9912.23       159.90 o                         
   4   5   0       8637.61       8725.15       147.01 o                         
   5   5   0       4220.05       4541.04        96.10 o                         
   6   5   0        168.97        268.55        50.03 o                         
   7   5   0       3879.16       3412.77        83.62 o                         
   8   5   0       2006.53       1744.06       154.58 o                         
   9   5   0       2317.49       2053.74        95.92 o                         
  10   5   0       2869.59       2810.55        81.11 o                         
  11   5   0        326.34        213.68        93.21 o                         
  12   5   0       2935.03       2628.77       162.39 o                         
  13   5   0        693.59        693.35       114.36 o                         
  14   5   0        670.55        808.73       136.52 o                         
  15   5   0       2000.64       2071.69       190.42 o                         
  16   5   0       1856.20       1936.82       193.86 o                         
  17   5   0       1411.13       1465.38       192.57 o                         
  18   5   0        883.90        945.80       166.72 o                         
 -13   6   0        247.23        234.04       109.05 o                         
 -12   6   0        539.77        676.38       124.86 o                         
 -11   6   0        534.46        443.98       105.59 o                         
 -10   6   0         65.03        -23.16        80.81 o                         
  -9   6   0         25.54         38.35       100.95 o                         
  -8   6   0        103.49         71.74        77.28 o                         
  -7   6   0        697.47        462.33        93.60 o                         
  -6   6   0       1311.82       1174.89        71.42 o                         
  -5   6   0        687.55        673.69        51.28 o                         
  -4   6   0       2628.97       2305.30       227.92 o                         
  -3   6   0       2670.54       2607.25       178.33 o                         
  -2   6   0       4044.97       3845.20       149.13 o                         
  -1   6   0       2724.72       2740.79       169.18 o                         
   0   6   0       5161.39       5445.74       155.23 o                         
   1   6   0       6717.71       6538.43       135.68 o                         
   2   6   0       2666.10       2600.02       100.32 o                         
   3   6   0       2528.88       2396.51        78.62 o                         
   4   6   0       2720.84       2510.54        76.98 o                         
   5   6   0       1363.42       1404.10        64.41 o                         
   6   6   0         13.83          1.62        32.10 o                         
   7   6   0       5997.45       5990.92       121.50 o                         
   8   6   0       3738.08       3653.69        91.23 o                         
   9   6   0        671.91        709.93        74.32 o                         
  10   6   0        451.82        517.82       102.98 o                         
  11   6   0        299.24        323.27        90.54 o                         
  12   6   0        303.18        316.12        97.52 o                         
  13   6   0       1605.40       1573.35       155.33 o                         
  14   6   0       1803.28       2141.81       186.20 o                         
  15   6   0       1800.31       2159.52       201.13 o                         
  16   6   0       2117.44       2174.46       202.68 o                         
  17   6   0       1426.75       1593.52       192.81 o                         
  18   6   0        590.58        662.02       150.60 o                         
 -12   7   0        527.29        657.87       125.85 o                         
 -11   7   0        465.68        391.50       108.48 o                         
 -10   7   0         22.69         59.29        93.21 o                         
  -9   7   0          1.56        137.22        88.51 o                         
  -8   7   0        235.12        298.51        93.89 o                         
  -7   7   0        996.23       1048.75       124.93 o                         
  -6   7   0       2077.46       2308.23       169.98 o                         
  -5   7   0       1577.38       2027.56       285.95 o                         
  -4   7   0       2382.91       2189.11       129.06 o                         
  -3   7   0       3133.21       2626.07       379.87 o                         
  -2   7   0       1800.76       1855.10       115.25 o                         
  -1   7   0       2515.70       2603.27       138.93 o                         
   0   7   0       6558.56       6360.27       182.92 o                         
   1   7   0       1525.84       1626.93        60.40 o                         
   2   7   0       4204.33       4188.06       101.61 o                         
   3   7   0       1223.49       1227.73        66.81 o                         
   4   7   0       2260.65       1999.42        75.68 o                         
   5   7   0        844.08        948.08        76.15 o                         
   6   7   0        294.51        441.33        49.31 o                         
   7   7   0         41.50         86.13        37.79 o                         
   8   7   0        998.01        952.52        92.36 o                         
   9   7   0        431.11        515.66        56.88 o                         
  10   7   0        198.01        271.17        40.17 o                         
  11   7   0       5121.17       4809.85       195.83 o                         
  12   7   0        474.71        518.36       106.97 o                         
  13   7   0       3484.70       3122.10       258.17 o                         
  14   7   0       2372.11       2146.42       181.47 o                         
  15   7   0       1717.68       1472.33       239.18 o                         
  16   7   0       1303.23       1561.64       181.25 o                         
  17   7   0        861.45        903.12       151.08 o                         
  18   7   0        835.32        861.84       159.86 o                         
 -11   8   0         17.17        -68.70        92.40 o                         
 -10   8   0         40.03         58.17        95.91 o                         
  -9   8   0         17.31        185.64        93.43 o                         
  -8   8   0          0.51         -6.83        90.75 o                         
  -7   8   0        240.50        249.08        96.61 o                         
  -6   8   0       1284.81       1280.30       136.57 o                         
  -5   8   0        908.21        837.11       115.40 o                         
  -4   8   0       3994.31       3860.62       174.07 o                         
  -3   8   0       3386.17       3224.00       158.17 o                         
  -2   8   0       3033.23       3020.43       147.02 o                         
  -1   8   0       1872.03       1887.42       165.31 o                         
   0   8   0       5795.94       5699.21       290.53 o                         
   1   8   0       8864.15       8653.65       159.57 o                         
   2   8   0       3559.39       3531.34        98.85 o                         
   3   8   0       2487.99       2667.14       121.45 o                         
   4   8   0        985.82       1224.64        74.71 o                         
   5   8   0        640.37        814.44        64.28 o                         
   6   8   0        290.94        363.38        54.73 o                         
   7   8   0        160.86        160.95        49.28 o                         
   8   8   0         36.79        -28.54        35.37 o                         
   9   8   0        593.91        647.28        57.84 o                         
  10   8   0         18.86        -35.89        36.18 o                         
  11   8   0        365.71        191.12        82.82 o                         
  12   8   0       1850.78       1776.63       154.68 o                         
  13   8   0       3004.76       2749.93       171.55 o                         
  14   8   0       3988.65       3926.49       206.08 o                         
  15   8   0       2858.33       2579.38       283.49 o                         
  16   8   0       1282.43       1111.29       251.84 o                         
  17   8   0       1017.75       1338.82       294.04 o                         
  18   8   0        515.98        505.46       141.17 o                         
 -10   9   0        134.87        277.13       110.51 o                         
  -9   9   0         90.17        106.22        93.94 o                         
  -8   9   0         20.55         30.83        90.83 o                         
  -7   9   0        423.82        456.58       153.35 o                         
  -6   9   0       1579.08       1927.86       167.46 o                         
  -5   9   0        943.02       1177.45       223.70 o                         
  -4   9   0       4632.26       4732.04       198.89 o                         
  -3   9   0        669.84        574.09       232.49 o                         
  -2   9   0       1360.57       1489.33       137.88 o                         
  -1   9   0       3027.34       2795.96       142.30 o                         
   0   9   0       3884.49       3777.06       160.11 o                         
   1   9   0       6512.37       6293.00       124.47 o                         
   2   9   0       7410.84       7364.19       151.34 o                         
   3   9   0       2486.44       2546.96        92.50 o                         
   4   9   0          7.29         26.44        43.64 o                         
   5   9   0        274.81        265.33        54.36 o                         
   6   9   0        241.71        289.18        56.74 o                         
   7   9   0        113.42         76.16        50.53 o                         
   8   9   0       2168.32       1920.19       108.49 o                         
   9   9   0         10.93         32.89        42.07 o                         
  10   9   0       1034.94       1042.51        70.29 o                         
  11   9   0       1271.04       1159.67       156.52 o                         
  12   9   0       2079.53       2287.14       170.54 o                         
  13   9   0       3874.05       3784.41       189.52 o                         
  14   9   0       3874.13       3562.03       204.92 o                         
  15   9   0       2031.29       1971.77       185.44 o                         
  16   9   0       1637.17       1525.40       172.84 o                         
  17   9   0        387.21        532.82       276.81 o                         
  18   9   0        130.35        275.82       219.48 o                         
  -9  10   0          3.91         96.18       100.55 o                         
  -8  10   0        208.79        322.94       111.23 o                         
  -7  10   0        325.59        357.91       112.81 o                         
  -6  10   0        387.64        604.20       147.02 o                         
  -5  10   0        325.94        218.37       103.41 o                         
  -4  10   0        910.29        888.20       123.61 o                         
  -3  10   0       1378.30       1437.64       162.50 o                         
  -2  10   0       1553.37       1384.89       134.01 o                         
  -1  10   0       2013.08       1811.63       257.11 o                         
   0  10   0       4559.01       4269.62       178.77 o                         
   1  10   0       2250.38       2229.96       311.28 o                         
   2  10   0       3444.76       3227.21        96.68 o                         
   3  10   0       4306.80       4262.57       121.52 o                         
   4  10   0        156.17        107.80        51.04 o                         
   5  10   0        431.35        524.09        65.30 o                         
   6  10   0        101.13         71.14        50.82 o                         
   7  10   0         15.77         12.10        46.45 o                         
   8  10   0          7.05         82.17        51.53 o                         
   9  10   0        223.44        253.34        69.83 o                         
  10  10   0        520.55        656.43        78.95 o                         
  11  10   0       2639.56       2192.63       303.89 o                         
  12  10   0       2089.79       2150.15       154.62 o                         
  13  10   0       3986.19       3583.79       191.40 o                         
  14  10   0       1302.39       1336.16       159.43 o                         
  15  10   0        642.78        446.32       114.34 o                         
  16  10   0        756.62        628.35       127.85 o                         
  17  10   0        493.32        641.59       145.26 o                         
  18  10   0        326.48        379.23       131.80 o                         
  -8  11   0         58.29         98.68       124.86 o                         
  -7  11   0        246.38        253.40       110.21 o                         
  -6  11   0        460.04        385.79       113.05 o                         
  -5  11   0        946.68       1079.97       143.28 o                         
  -4  11   0       1245.77       1241.72       146.80 o                         
  -3  11   0        951.64        873.82       116.74 o                         
  -2  11   0       1677.19       1920.84       342.93 o                         
  -1  11   0       1752.90       1877.41       155.63 o                         
   0  11   0       2443.71       2345.60       165.31 o                         
   1  11   0       2561.18       2527.32       154.31 o                         
   2  11   0       1485.50       1509.85       133.30 o                         
   3  11   0       1445.07       1645.38       106.78 o                         
   4  11   0        531.02        746.14        74.45 o                         
   5  11   0         73.76        141.90        56.09 o                         
   6  11   0          0.10        -28.53        50.25 o                         
   7  11   0          6.16        -38.88        50.98 o                         
   8  11   0        436.09        407.40        63.69 o                         
   9  11   0        686.09        610.52        69.98 o                         
  10  11   0       2044.94       2054.17        93.92 o                         
  11  11   0       3346.65       2844.21       168.48 o                         
  12  11   0       1712.64       1634.99       163.20 o                         
  13  11   0       4025.37       3473.69       189.70 o                         
  14  11   0        577.05        565.51       151.24 o                         
  15  11   0        830.48        552.41       120.81 o                         
  16  11   0        993.35        648.92       130.32 o                         
  17  11   0        218.28        279.64       197.67 o                         
  18  11   0        442.42        426.29       162.50 o                         
  -7  12   0        180.47        262.46       108.26 o                         
  -6  12   0        273.86        303.87       114.96 o                         
  -5  12   0        469.90        418.66       119.81 o                         
  -4  12   0       1714.11       1475.09       289.82 o                         
  -3  12   0        883.82        924.36       139.10 o                         
  -2  12   0       4216.76       4286.53       322.53 o                         
  -1  12   0       2163.94       2136.15       172.70 o                         
   0  12   0        819.59        765.03       113.43 o                         
   1  12   0       1485.24       1547.60       147.02 o                         
   2  12   0       1791.73       1561.80       138.94 o                         
   3  12   0        239.88        154.81        95.67 o                         
   4  12   0        314.22        189.53        56.70 o                         
   5  12   0        181.40        108.20        56.83 o                         
   6  12   0         21.58         81.26        57.10 o                         
   7  12   0          1.03        -52.46        52.46 o                         
   8  12   0        268.04        391.96        67.90 o                         
   9  12   0       3110.10       3140.72       119.61 o                         
  10  12   0       1239.17       1432.99       121.69 o                         
  11  12   0       4314.34       4209.54       196.30 o                         
  12  12   0       4593.73       4118.03       276.46 o                         
  13  12   0       2045.74       1982.33       463.93 o                         
  14  12   0        893.40        741.68       132.60 o                         
  15  12   0        498.64        351.62       155.11 o                         
  16  12   0        903.94        883.91       231.79 o                         
  17  12   0       1154.18       1090.81       481.16 o                         
  18  12   0        674.40        897.58       158.86 o                         
  -6  13   0        591.92        477.04       134.36 o                         
  -5  13   0        328.82        230.34       111.98 o                         
  -4  13   0       1108.54       1025.76       185.71 o                         
  -3  13   0       1422.26       1246.17       161.44 o                         
  -2  13   0       1900.54       1540.43       155.42 o                         
  -1  13   0       2937.46       2837.38       187.28 o                         
   0  13   0       2667.57       2456.05       337.66 o                         
   1  13   0        573.24        602.73       117.79 o                         
   2  13   0       1082.05       1209.92       140.92 o                         
   3  13   0        493.16        426.77       132.95 o                         
   4  13   0         64.06        188.59        84.62 o                         
   5  13   0        482.00        592.96        88.86 o                         
   6  13   0         75.60         67.09        56.56 o                         
   7  13   0        739.78        606.16        80.81 o                         
   8  13   0       1036.52       1000.12        90.60 o                         
   9  13   0       2642.08       2746.31       122.68 o                         
  10  13   0       2386.28       2315.80       114.08 o                         
  11  13   0       1603.89       1803.71       259.58 o                         
  12  13   0       1535.39       1399.64       145.44 o                         
  13  13   0       1537.93       1364.12       355.60 o                         
  14  13   0        594.97        391.38       149.48 o                         
  15  13   0       1560.71       1172.01       434.38 o                         
  16  13   0       1800.49       1551.12       235.66 o                         
  17  13   0       1042.05       1185.63       170.56 o                         
  -5  14   0        352.20        405.09       128.42 o                         
  -4  14   0        471.94        474.88       129.70 o                         
  -3  14   0       1627.89       1619.24       180.84 o                         
  -2  14   0       2246.18       2266.48       464.28 o                         
  -1  14   0       1878.40       1549.97       231.09 o                         
   0  14   0       1269.62       1250.11       149.37 o                         
   1  14   0       1495.33       1535.35       290.88 o                         
   2  14   0        636.72        587.60       209.28 o                         
   3  14   0        264.00        310.33       101.23 o                         
   4  14   0         50.88         46.68        78.45 o                         
   5  14   0          7.40         25.16        77.41 o                         
   6  14   0          8.47        -55.38        73.15 o                         
   7  14   0         12.68         86.13        61.30 o                         
   8  14   0       1168.97       1408.30       107.68 o                         
   9  14   0       1189.89       1289.93       111.87 o                         
  10  14   0       1316.60       1405.00       130.87 o                         
  11  14   0       1276.78       1045.13       216.31 o                         
  12  14   0       1016.90       1017.60       124.39 o                         
  13  14   0       1811.00       1062.42       228.62 o                         
  14  14   0       1650.88       1662.97       241.99 o                         
  15  14   0       1634.31       1985.15       277.16 o                         
  16  14   0       1005.61       1083.66       162.60 o                         
  17  14   0        711.51        779.87       146.47 o                         
  -3  15   0       1026.18       1094.08       252.19 o                         
  -2  15   0       1250.91       1314.64       171.74 o                         
  -1  15   0       1107.61       1040.54       243.75 o                         
   0  15   0        849.83        770.65       200.13 o                         
   1  15   0        433.02        367.06       106.56 o                         
   2  15   0        567.14        675.91       129.85 o                         
   3  15   0        381.32        296.19       103.40 o                         
   4  15   0        247.72        267.62        98.48 o                         
   5  15   0        138.24         37.88        83.32 o                         
   6  15   0          0.19         13.83        81.30 o                         
   7  15   0        570.15        508.11       107.98 o                         
   8  15   0        947.22       1088.36       134.94 o                         
   9  15   0       1548.44       1598.83       116.81 o                         
  10  15   0       1394.30       1465.41       114.17 o                         
  11  15   0       1464.97       1450.54       318.31 o                         
  12  15   0       1031.25        947.44       140.67 o                         
  13  15   0        610.63        521.34       149.13 o                         
  14  15   0        807.28        715.03       136.52 o                         
  15  15   0       1265.44       1594.15       534.98 o                         
  16  15   0        503.75        935.69       164.96 o                         
  -1  16   0        710.81        836.38       219.48 o                         
   0  16   0        808.32        712.37       139.47 o                         
   1  16   0        761.20        884.29       141.11 o                         
   2  16   0        637.02        873.75       148.23 o                         
   3  16   0        279.97        423.12       125.89 o                         
   4  16   0        125.19         19.45        98.84 o                         
   5  16   0         51.56         95.57        94.61 o                         
   6  16   0         27.74         15.20        84.00 o                         
   7  16   0        513.09        686.91       119.66 o                         
   8  16   0        298.88        440.31       108.90 o                         
   9  16   0        959.85        971.29       129.18 o                         
  10  16   0        934.48        771.46       142.80 o                         
  11  16   0        845.30        875.60       137.24 o                         
  12  16   0        801.22        750.37       228.97 o                         
  13  16   0       1567.23       1329.62       158.72 o                         
  14  16   0       1165.35       1215.37       163.85 o                         
  15  16   0        748.62        714.77       164.96 o                         
   1  17   0        556.86        358.76       187.82 o                         
   2  17   0        432.38        478.79       130.81 o                         
   3  17   0         52.97         61.41       278.57 o                         
   4  17   0         58.81        201.21       151.95 o                         
   5  17   0          2.35        -85.73        85.73 o                         
   6  17   0        158.26        248.46       110.35 o                         
   7  17   0        261.30        205.87       103.25 o                         
   8  17   0        276.70        348.72       109.13 o                         
   9  17   0        531.71        445.72       116.01 o                         
  10  17   0        801.46        945.44       236.36 o                         
  11  17   0        762.44        730.19       211.74 o                         
  12  17   0        690.69        720.42       130.37 o                         
  13  17   0        698.97        703.26       174.46 o                         
  14  17   0       1071.57       1082.33       176.57 o                         
   4  18   0          0.51         59.25       105.52 o                         
   5  18   0         17.12        103.91       103.54 o                         
   6  18   0         81.45        109.40       105.28 o                         
   7  18   0        199.01        149.02       166.02 o                         
   8  18   0        172.75        282.98       108.90 o                         
   9  18   0        380.61        282.35       109.38 o                         
  10  18   0        656.99        861.73       243.40 o                         
  11  18   0        375.89        215.26       188.53 o                         
 -10 -18   1         21.47         92.86       158.28 o                         
  -9 -18   1         21.94         -8.14        96.55 o                         
  -8 -18   1         35.72        -19.55        98.80 o                         
  -7 -18   1        129.44        240.81       128.38 o                         
  -6 -18   1        169.44        180.22       191.69 o                         
  -5 -18   1        311.61        320.52       181.14 o                         
 -13 -17   1        440.09        532.20       126.04 o                         
 -12 -17   1        203.25        152.53       103.32 o                         
 -11 -17   1        174.93        409.41       199.78 o                         
 -10 -17   1        190.56        283.49       185.71 o                         
  -9 -17   1          1.96          0.80        89.67 o                         
  -8 -17   1        131.59         68.90       173.05 o                         
  -7 -17   1        160.32        159.64       103.43 o                         
  -6 -17   1        366.72        537.64       127.68 o                         
  -5 -17   1        580.12        615.07       148.78 o                         
  -4 -17   1        673.91        851.12       149.59 o                         
  -3 -17   1        519.88        458.90       143.86 o                         
  -2 -17   1        574.71        690.92       138.51 o                         
 -14 -16   1        810.83        869.14       146.37 o                         
 -13 -16   1        713.22        966.55       216.66 o                         
 -12 -16   1        372.33        474.68       114.51 o                         
 -11 -16   1        137.61        106.70        98.25 o                         
 -10 -16   1        111.77         71.90        69.54 o                         
  -9 -16   1         23.12         34.98        81.97 o                         
  -8 -16   1        695.53        759.51       125.14 o                         
  -7 -16   1        148.72        104.66        92.62 o                         
  -6 -16   1        228.55        107.50        97.72 o                         
  -5 -16   1        248.76        237.11       116.77 o                         
  -4 -16   1        492.71        551.21       132.20 o                         
  -3 -16   1        404.72        302.64       117.98 o                         
  -2 -16   1        694.11        614.96       310.22 o                         
  -1 -16   1       1273.04       1077.58       159.50 o                         
   0 -16   1       1366.83       1462.45       252.54 o                         
   1 -16   1       1231.05       1468.01       186.45 o                         
 -16 -15   1        785.14        744.48       143.92 o                         
 -15 -15   1       1029.32       1018.90       149.90 o                         
 -14 -15   1        906.11        569.25       297.56 o                         
 -13 -15   1        346.78        368.65       104.74 o                         
 -12 -15   1        477.54        397.32       130.14 o                         
 -11 -15   1        491.56        580.35       151.24 o                         
 -10 -15   1        102.13         81.95        66.93 o                         
  -9 -15   1         48.39         40.72        61.36 o                         
  -8 -15   1        253.55        277.73        97.69 o                         
  -7 -15   1        193.30        149.86       100.24 o                         
  -6 -15   1        761.78        650.39       116.82 o                         
  -5 -15   1        758.99       1010.28       207.87 o                         
  -4 -15   1        709.92        770.89       128.32 o                         
  -3 -15   1        891.97        841.23       136.01 o                         
  -2 -15   1       1014.76        944.41       216.66 o                         
  -1 -15   1       1181.14       1024.76       149.48 o                         
   0 -15   1       1277.80       1269.59       407.30 o                         
   1 -15   1        609.62        627.39       221.59 o                         
   2 -15   1        496.21        543.14       136.52 o                         
   3 -15   1        133.94         -9.35       105.19 o                         
 -16 -14   1        373.10        143.22        97.67 o                         
 -15 -14   1        801.91        512.32       290.88 o                         
 -14 -14   1       1063.20       1309.13       230.03 o                         
 -13 -14   1       1230.44       1087.58       405.89 o                         
 -12 -14   1        173.83        138.11       166.72 o                         
 -11 -14   1        403.74        450.56       149.13 o                         
 -10 -14   1        248.42        357.03        74.30 o                         
  -9 -14   1         11.51         -2.03        59.35 o                         
  -8 -14   1        299.99        247.80        71.16 o                         
  -7 -14   1        668.69        675.13        85.07 o                         
  -6 -14   1        866.60        805.65       118.07 o                         
  -5 -14   1       1048.88       1007.70       130.79 o                         
  -4 -14   1       1152.23       1011.64       255.35 o                         
  -3 -14   1       1295.84       1473.59       160.13 o                         
  -2 -14   1       1760.66       1936.31       176.60 o                         
  -1 -14   1       1013.75       1123.48       379.51 o                         
   0 -14   1        921.45        798.20       125.71 o                         
   1 -14   1       1068.30        896.90       143.90 o                         
   2 -14   1        393.78        414.52       120.62 o                         
   3 -14   1        528.09        414.15       122.83 o                         
   4 -14   1        133.32        289.65       120.08 o                         
 -17 -13   1       1112.95       1129.65       159.66 o                         
 -16 -13   1       1417.43       1306.32       226.51 o                         
 -15 -13   1       1693.96       1263.40       476.59 o                         
 -14 -13   1        926.31        900.95       282.79 o                         
 -13 -13   1        832.05        751.74       123.10 o                         
 -12 -13   1        315.62        177.00        84.52 o                         
 -11 -13   1         45.21        -11.53        71.62 o                         
 -10 -13   1        115.52        149.74        61.72 o                         
  -9 -13   1         38.91         58.52        59.90 o                         
  -8 -13   1         90.45        105.99        61.99 o                         
  -7 -13   1        341.47        355.69        71.28 o                         
  -6 -13   1       1232.61       1223.84        98.07 o                         
  -5 -13   1       2154.52       2201.84       112.47 o                         
  -4 -13   1       2164.90       2007.18       361.22 o                         
  -3 -13   1       2007.90       2034.10       259.22 o                         
  -2 -13   1       2948.54       2639.36       167.54 o                         
  -1 -13   1       1553.83       1393.31       196.97 o                         
   0 -13   1       1701.00       1635.42       160.16 o                         
   1 -13   1       1720.21       1519.17       336.25 o                         
   2 -13   1        469.76        494.96       118.36 o                         
   3 -13   1        242.72        121.64       101.53 o                         
   4 -13   1        143.18         99.39       108.13 o                         
   5 -13   1          0.31        -43.44       145.97 o                         
   6 -13   1          3.25         10.60       101.67 o                         
 -17 -12   1       1527.98       1327.42       239.88 o                         
 -16 -12   1       1035.37        818.76       287.01 o                         
 -15 -12   1       1160.61        964.44       294.04 o                         
 -14 -12   1       1153.55        882.93       290.88 o                         
 -13 -12   1        552.42        427.90       231.09 o                         
 -12 -12   1        767.83        730.00       231.79 o                         
 -11 -12   1         15.59        -24.65        71.88 o                         
 -10 -12   1         44.99          8.75        48.95 o                         
  -9 -12   1         36.79         93.69        55.51 o                         
  -8 -12   1        391.83        496.56        75.14 o                         
  -7 -12   1        216.16        232.77        89.55 o                         
  -6 -12   1        896.54       1282.06       152.79 o                         
  -5 -12   1       1493.43       1606.81       100.92 o                         
  -4 -12   1       4179.23       4451.94       196.59 o                         
  -3 -12   1       3423.34       3445.46       194.15 o                         
  -2 -12   1       3311.95       3432.01       178.62 o                         
  -1 -12   1       3970.27       3681.51       269.07 o                         
   0 -12   1        849.97        822.87       122.28 o                         
   1 -12   1       1971.65       2345.34       291.93 o                         
   2 -12   1       3576.54       3525.18       195.51 o                         
   3 -12   1         86.38          8.82       126.27 o                         
   4 -12   1        327.93        222.83       145.97 o                         
   5 -12   1         22.06         77.67       108.95 o                         
   6 -12   1         23.07         21.25       105.42 o                         
   7 -12   1         41.86       -120.64       120.64 o                         
 -18 -11   1        560.03        434.52       120.72 o                         
 -17 -11   1       1183.16       1186.33       158.92 o                         
 -16 -11   1       1726.55       1774.56       385.14 o                         
 -15 -11   1       1532.40       1455.08       166.37 o                         
 -14 -11   1        824.04        828.77       125.62 o                         
 -13 -11   1       1253.62       1140.33       138.30 o                         
 -12 -11   1        413.09        402.93       100.32 o                         
 -11 -11   1        220.54        203.98        82.44 o                         
 -10 -11   1         48.46         44.43        51.48 o                         
  -9 -11   1        254.75        200.78        59.51 o                         
  -8 -11   1        558.85        615.09        80.19 o                         
  -7 -11   1       1124.27       1090.69       120.12 o                         
  -6 -11   1       2244.98       2149.24       108.29 o                         
  -5 -11   1       1174.60       1337.60        95.52 o                         
  -4 -11   1       2712.93       2806.49       133.24 o                         
  -3 -11   1       5581.86       5463.19       142.78 o                         
  -2 -11   1       2010.20       1683.98       272.24 o                         
  -1 -11   1       2048.53       1991.52       156.34 o                         
   0 -11   1       5024.56       4763.74       199.49 o                         
   1 -11   1        412.22        280.19        93.12 o                         
   2 -11   1       1240.65       1404.07       144.81 o                         
   3 -11   1       1477.40       1575.67       165.31 o                         
   4 -11   1        129.49        150.75        91.25 o                         
   5 -11   1        384.66        403.26       308.11 o                         
   6 -11   1         20.76         72.31        99.18 o                         
   7 -11   1        289.80        140.91       110.12 o                         
   8 -11   1        344.42        293.96       118.27 o                         
 -18 -10   1       1215.80       1212.43       177.04 o                         
 -17 -10   1        520.19        331.80       125.37 o                         
 -16 -10   1        848.92        592.83       208.22 o                         
 -15 -10   1       1408.11       1318.79       251.84 o                         
 -14 -10   1         21.94        101.61        84.49 o                         
 -13 -10   1       1517.54       1560.48       155.59 o                         
 -12 -10   1        221.27        272.17       211.04 o                         
 -11 -10   1         82.82        138.64        54.19 o                         
 -10 -10   1         25.18         90.40        55.46 o                         
  -9 -10   1         31.16         10.62        44.63 o                         
  -8 -10   1       1220.43       1295.66       137.76 o                         
  -7 -10   1       2193.13       2209.13       100.13 o                         
  -6 -10   1        939.41        925.91        80.66 o                         
  -5 -10   1       2942.65       2839.55       111.52 o                         
  -4 -10   1       2150.79       2165.88        98.42 o                         
  -3 -10   1       2077.51       2163.29        95.17 o                         
  -2 -10   1      11541.38      12071.86       289.13 o                         
  -1 -10   1        671.01        602.57        94.46 o                         
   0 -10   1       1884.35       1812.29       142.39 o                         
   1 -10   1       5739.92       5470.45       264.85 o                         
   2 -10   1        932.70        762.10       106.06 o                         
   3 -10   1        434.17        616.36       146.67 o                         
   4 -10   1        410.35        407.06       100.17 o                         
   5 -10   1          4.96         56.17       104.46 o                         
   6 -10   1         83.37         66.36        83.90 o                         
   7 -10   1        273.62        304.84       108.53 o                         
   8 -10   1        526.47        448.12       321.13 o                         
   9 -10   1        734.52        709.81       138.29 o                         
 -18  -9   1        378.14        533.05       141.64 o                         
 -17  -9   1       1131.44        996.25       172.35 o                         
 -16  -9   1        894.31        917.25       155.64 o                         
 -15  -9   1        421.30        338.69       118.03 o                         
 -14  -9   1        805.84        562.18       117.13 o                         
 -13  -9   1        536.40        389.71        99.21 o                         
 -12  -9   1        115.79        141.44        82.11 o                         
 -11  -9   1        173.54        174.32        50.77 o                         
 -10  -9   1        118.34         88.47        57.49 o                         
  -9  -9   1        682.44        749.83        66.76 o                         
  -8  -9   1       3607.30       3514.09       113.82 o                         
  -7  -9   1       3278.65       3281.74       109.19 o                         
  -6  -9   1       2642.12       2713.45       103.00 o                         
  -5  -9   1       1841.61       1960.35        92.71 o                         
  -4  -9   1       3125.83       2995.80       105.78 o                         
  -3  -9   1       6908.88       6645.52       150.83 o                         
  -2  -9   1       6459.98       6558.08       145.92 o                         
  -1  -9   1       7396.19       7452.33       146.86 o                         
   0  -9   1       1397.16       1306.40       119.15 o                         
   1  -9   1         69.55         99.48        72.86 o                         
   2  -9   1        655.34        804.21       111.70 o                         
   3  -9   1         22.49          2.62        74.70 o                         
   4  -9   1        253.80        228.10        87.04 o                         
   5  -9   1         46.91        -22.79        80.90 o                         
   6  -9   1         32.36         49.86        81.43 o                         
   7  -9   1         81.69         24.82        87.66 o                         
   8  -9   1        470.73        579.16       127.43 o                         
   9  -9   1        567.53        614.97       130.12 o                         
  10  -9   1        946.72        782.91       134.33 o                         
 -18  -8   1       1057.04       1303.34       182.03 o                         
 -17  -8   1       1203.90       1338.14       182.96 o                         
 -16  -8   1       1326.38       1353.04       233.20 o                         
 -15  -8   1       1756.91       1858.18       329.57 o                         
 -14  -8   1       1127.10       1223.23       147.98 o                         
 -13  -8   1        859.22        825.78       126.17 o                         
 -12  -8   1         92.77         59.24        75.51 o                         
 -11  -8   1       1216.68       1076.96        73.44 o                         
 -10  -8   1        385.50        414.07        53.42 o                         
  -9  -8   1         33.35         52.21        42.28 o                         
  -8  -8   1        994.60       1153.73        76.67 o                         
  -7  -8   1       2994.97       3261.32       105.15 o                         
  -6  -8   1       2498.58       2375.02        92.46 o                         
  -5  -8   1       4331.16       4185.35       113.55 o                         
  -4  -8   1       3608.07       3487.29       105.13 o                         
  -3  -8   1       6071.04       5724.32       132.90 o                         
  -2  -8   1       4941.25       5352.67       125.52 o                         
  -1  -8   1       4506.29       4569.19       172.38 o                         
   0  -8   1       2554.50       2614.24       133.71 o                         
   1  -8   1       1410.80       1750.90       138.97 o                         
   2  -8   1       1097.81       1101.88       115.15 o                         
   3  -8   1        233.71        354.73       156.87 o                         
   4  -8   1        804.72        766.16       133.30 o                         
   5  -8   1        148.86        155.57        82.89 o                         
   6  -8   1        451.31        451.30        95.86 o                         
   7  -8   1        369.25        271.90       115.02 o                         
   8  -8   1       1601.01       1831.57       313.04 o                         
   9  -8   1       1009.79       1147.83       148.99 o                         
  10  -8   1       1067.07       1257.49       157.93 o                         
  11  -8   1        366.21        342.31       119.39 o                         
 -18  -7   1       1495.28       1622.57       420.67 o                         
 -17  -7   1       1930.38       1911.01       205.97 o                         
 -16  -7   1       1484.93       1618.15       185.84 o                         
 -15  -7   1        910.68        791.99       164.26 o                         
 -14  -7   1       1010.55       1039.02       152.65 o                         
 -13  -7   1       1124.03       1280.35       141.52 o                         
 -12  -7   1        536.51        623.76       109.22 o                         
 -11  -7   1        686.02        740.73        59.97 o                         
 -10  -7   1        233.55        306.08        59.38 o                         
  -9  -7   1        460.04        599.18        87.09 o                         
  -8  -7   1        177.06        188.01        45.18 o                         
  -7  -7   1        973.72       1034.33        65.04 o                         
  -6  -7   1       6514.56       6594.94       152.37 o                         
  -5  -7   1       6975.95       6391.00       136.80 o                         
  -4  -7   1       2702.17       2551.82        86.99 o                         
  -3  -7   1       4806.37       4704.48       113.17 o                         
  -2  -7   1       5911.23       5827.20       125.22 o                         
  -1  -7   1        516.72        610.41        49.97 o                         
   0  -7   1       8513.29       8942.09       225.60 o                         
   1  -7   1       2119.25       1998.04       119.33 o                         
   2  -7   1       1008.05       1152.57       106.15 o                         
   3  -7   1         57.28         57.90        64.75 o                         
   4  -7   1         10.31         34.02        68.84 o                         
   5  -7   1        689.92        588.86       115.37 o                         
   6  -7   1        946.08        912.88       117.18 o                         
   7  -7   1        303.54        219.00        85.07 o                         
   8  -7   1        412.50        368.04       100.06 o                         
   9  -7   1        568.24        664.91       148.43 o                         
  10  -7   1        179.66        209.50       111.85 o                         
  11  -7   1       1044.59        995.36       189.58 o                         
  12  -7   1       1163.73       1121.81       150.77 o                         
 -18  -6   1       1205.96       1524.10       410.11 o                         
 -17  -6   1       1422.19       1941.19       209.66 o                         
 -16  -6   1       1606.79       1736.52       188.52 o                         
 -15  -6   1       1387.93       1748.36       178.46 o                         
 -14  -6   1        698.29        720.15       121.59 o                         
 -13  -6   1       1232.90       1447.82       147.95 o                         
 -12  -6   1         33.21          1.27        76.89 o                         
 -11  -6   1         81.55         53.05        40.43 o                         
 -10  -6   1         35.25          1.24        36.00 o                         
  -9  -6   1         83.05         77.40        40.53 o                         
  -8  -6   1        747.44        942.89        62.40 o                         
  -7  -6   1       1120.95       1263.08        67.72 o                         
  -6  -6   1       5044.97       5136.78       115.73 o                         
  -5  -6   1       9527.30       9461.28       189.14 o                         
  -4  -6   1       2958.45       3018.97        87.55 o                         
  -3  -6   1        492.56        520.00        51.45 o                         
  -2  -6   1       2233.20       2489.93        80.02 o                         
  -1  -6   1       3021.23       3269.62        89.19 o                         
   0  -6   1       5654.19       5816.53       254.76 o                         
   1  -6   1       1758.70       1636.37       157.93 o                         
   2  -6   1       1835.31       1828.84       105.39 o                         
   3  -6   1        105.50         52.34        99.54 o                         
   4  -6   1        245.55        192.72        74.93 o                         
   5  -6   1        809.95        803.93        55.42 o                         
   6  -6   1        210.70        155.05        55.13 o                         
   7  -6   1        299.93         92.01        76.74 o                         
   8  -6   1        556.17        614.38       108.34 o                         
   9  -6   1       1448.17       1385.91       142.14 o                         
  10  -6   1       1241.36       1371.74       283.49 o                         
  11  -6   1       1010.57        994.25       135.02 o                         
  12  -6   1       2144.72       2255.04       188.56 o                         
  13  -6   1        783.77       1005.38       149.55 o                         
 -18  -5   1       1023.78        894.88       182.90 o                         
 -17  -5   1       1783.36       1780.40       194.98 o                         
 -16  -5   1        569.57        535.48       265.91 o                         
 -15  -5   1        585.84        530.25       165.66 o                         
 -14  -5   1        366.32        330.06       104.95 o                         
 -13  -5   1          6.86         27.72        78.47 o                         
 -12  -5   1        991.36        985.27       126.05 o                         
 -11  -5   1         76.14         46.45        44.27 o                         
 -10  -5   1          4.40        -38.30        38.30 o                         
  -9  -5   1        642.99        716.62        56.91 o                         
  -8  -5   1       1096.67       1013.57        69.33 o                         
  -7  -5   1        261.70        311.19        50.63 o                         
  -6  -5   1       4516.34       4352.42       100.69 o                         
  -5  -5   1       7884.52       7346.87       137.36 o                         
  -4  -5   1       6690.99       6863.21       128.14 o                         
  -3  -5   1      17315.88      16509.96       239.33 o                         
  -2  -5   1        999.81       1207.79        60.29 o                         
  -1  -5   1       4506.38       4998.27       102.61 o                         
   0  -5   1        917.48        975.66       139.62 o                         
   1  -5   1       3354.05       3172.70       120.65 o                         
   2  -5   1        304.60        346.48       109.04 o                         
   3  -5   1         62.80         87.84        58.97 o                         
   4  -5   1         64.46         55.54        41.79 o                         
   5  -5   1       1032.11       1016.36        93.38 o                         
   6  -5   1         21.12         -5.41        42.05 o                         
   7  -5   1        524.30        652.92       105.98 o                         
   8  -5   1       2475.01       2662.67       110.07 o                         
   9  -5   1        523.49        626.85       106.65 o                         
  10  -5   1       2137.06       2165.83       153.40 o                         
  11  -5   1        579.46        668.83       119.53 o                         
  12  -5   1       1312.19       1495.02       265.20 o                         
  13  -5   1       1620.59       1748.50       285.95 o                         
  14  -5   1        812.04        812.51       142.48 o                         
 -18  -4   1       1009.62       1358.00       193.87 o                         
 -17  -4   1       1061.71       1564.06       401.67 o                         
 -16  -4   1        757.59        848.91       144.12 o                         
 -15  -4   1        708.99        707.70       128.20 o                         
 -14  -4   1        105.37        126.69        98.30 o                         
 -13  -4   1         74.53         52.78        92.83 o                         
 -12  -4   1        231.44        101.61       109.74 o                         
 -11  -4   1        473.93        501.32        60.71 o                         
 -10  -4   1        351.08        371.95        52.13 o                         
  -9  -4   1        669.65        771.26        59.53 o                         
  -8  -4   1       1197.42       1197.12        64.13 o                         
  -7  -4   1       2422.92       2356.36        73.21 o                         
  -6  -4   1       3337.01       3422.48        86.82 o                         
  -5  -4   1       5694.03       5828.60       112.31 o                         
  -4  -4   1      14234.36      14202.03       207.72 o                         
  -3  -4   1      13867.63      14093.47       204.34 o                         
  -2  -4   1      23930.55      23900.54       314.69 o                         
  -1  -4   1       4062.38       4702.60        92.64 o                         
   0  -4   1       1419.68       1343.05        55.42 o                         
   1  -4   1        277.08        348.01        36.86 o                         
   2  -4   1       4539.68       4553.98       269.07 o                         
   3  -4   1       1758.85       1761.47        72.12 o                         
   4  -4   1          2.67         47.73        32.91 o                         
   5  -4   1        754.49        785.61        60.72 o                         
   6  -4   1         89.80         90.61        44.20 o                         
   7  -4   1        243.76        231.99        53.75 o                         
   8  -4   1       1099.27       1139.78        98.94 o                         
   9  -4   1       1182.83       1290.04       102.45 o                         
  10  -4   1       1653.27       1601.74       107.74 o                         
  11  -4   1       2177.47       2213.49       168.91 o                         
  12  -4   1        888.65        828.59       124.98 o                         
  13  -4   1       1053.31       1043.48       152.65 o                         
  14  -4   1       1527.71       1664.40       193.23 o                         
 -17  -3   1        371.51        555.54       146.54 o                         
 -16  -3   1        512.51        415.24       123.21 o                         
 -15  -3   1        178.26         96.35       106.29 o                         
 -14  -3   1        357.94        226.29       100.18 o                         
 -13  -3   1       1202.56        942.14       134.79 o                         
 -12  -3   1         35.12         39.02        44.23 o                         
 -11  -3   1       1551.22       1712.41       105.08 o                         
 -10  -3   1        183.20        161.95        47.73 o                         
  -9  -3   1        846.17        753.02        89.61 o                         
  -8  -3   1       3290.42       3072.79       178.93 o                         
  -7  -3   1       4714.58       4507.90       101.84 o                         
  -6  -3   1       4329.75       4158.38        93.00 o                         
  -5  -3   1       3839.79       4081.47        98.65 o                         
  -4  -3   1      12357.23      11740.16       174.93 o                         
  -3  -3   1      11007.44      11519.01       167.32 o                         
  -2  -3   1      44618.54      42776.30       604.90 o                         
  -1  -3   1        518.13        697.61        39.93 o                         
   0  -3   1       4116.48       4248.54        97.30 o                         
   1  -3   1         87.92         44.39        17.32 o                         
   2  -3   1       3315.40       3341.39        75.04 o                         
   3  -3   1       2662.71       2610.62        71.02 o                         
   4  -3   1        834.82        880.84        75.58 o                         
   5  -3   1        127.99        115.51        40.22 o                         
   6  -3   1         44.17         22.84        40.11 o                         
   7  -3   1        348.23        423.29        86.27 o                         
   8  -3   1        250.86        333.08        60.16 o                         
   9  -3   1       1777.93       1846.98       145.65 o                         
  10  -3   1        397.53        441.85        70.45 o                         
  11  -3   1       2953.47       2846.11       127.32 o                         
  12  -3   1       2118.21       2266.36       120.57 o                         
  13  -3   1       1124.08       1157.71       135.67 o                         
  14  -3   1       1355.73       1273.26       265.91 o                         
  15  -3   1        683.90        854.70       246.21 o                         
 -17  -2   1        496.95        592.52       140.95 o                         
 -16  -2   1        551.66        372.61       128.07 o                         
 -15  -2   1       1403.66       1538.51       198.73 o                         
 -14  -2   1        481.49        601.13       126.59 o                         
 -13  -2   1        912.28       1013.99        91.33 o                         
 -12  -2   1        580.26        657.04        74.12 o                         
 -11  -2   1        844.91        872.26       121.53 o                         
 -10  -2   1        455.52        486.69        96.14 o                         
  -9  -2   1       3588.01       3332.94       170.79 o                         
  -8  -2   1       4349.97       4235.92       108.86 o                         
  -7  -2   1       1682.23       1746.11       100.68 o                         
  -6  -2   1       8412.08       8234.31       145.16 o                         
  -5  -2   1        460.35        724.92        45.98 o                         
  -4  -2   1       1156.90       1039.87        59.06 o                         
  -3  -2   1       3326.01       4329.17        81.43 o                         
  -2  -2   1       4238.50       4129.87        74.76 o                         
  -1  -2   1      31990.62      31083.55       384.03 o                         
   0  -2   1         35.08        138.75        22.45 o                         
   1  -2   1       5066.63       4298.39        64.47 o                         
   2  -2   1       4487.24       4708.97       111.25 o                         
   3  -2   1        652.87        632.90        54.27 o                         
   4  -2   1       2492.08       2559.40        77.17 o                         
   5  -2   1        115.09        160.54        40.38 o                         
   6  -2   1        217.23        166.20        42.71 o                         
   7  -2   1          7.92         27.38        41.22 o                         
   8  -2   1       1038.15       1259.05        87.18 o                         
   9  -2   1       1591.68       1560.09        90.47 o                         
  10  -2   1       4306.47       4039.03       134.37 o                         
  11  -2   1       1624.67       1680.34       111.37 o                         
  12  -2   1       1475.42       1452.83       136.34 o                         
  13  -2   1        902.16        843.47       154.87 o                         
  14  -2   1        635.60        348.69       141.26 o                         
  15  -2   1        848.95        798.42       268.02 o                         
 -17  -1   1       1158.93       1134.10       175.95 o                         
 -16  -1   1        544.77        519.46       132.11 o                         
 -15  -1   1        694.02        763.71       177.62 o                         
 -14  -1   1        499.88        462.43       119.45 o                         
 -13  -1   1         98.91        177.57        56.27 o                         
 -12  -1   1         10.01         54.64        49.11 o                         
 -11  -1   1        301.76        332.46        61.66 o                         
 -10  -1   1         92.97         69.12        49.12 o                         
  -9  -1   1        795.61        832.22       125.19 o                         
  -8  -1   1       2577.03       2696.56        95.57 o                         
  -7  -1   1       4316.88       4405.64       110.77 o                         
  -6  -1   1      14489.07      14851.75       225.41 o                         
  -5  -1   1       6421.61       6704.21       123.14 o                         
  -4  -1   1       6597.35       6651.50       114.69 o                         
  -3  -1   1      17519.01      19703.93       255.41 o                         
  -2  -1   1       6854.70       6931.18       223.51 o                         
  -1  -1   1      10332.85      10501.24       176.43 o                         
   0  -1   1       4229.50       4977.25       104.48 o                         
   1  -1   1       2675.21       2230.78        46.44 o                         
   2  -1   1        256.40         58.15        25.20 o                         
   3  -1   1       3671.04       3043.79        74.39 o                         
   4  -1   1          8.93         20.57        34.12 o                         
   5  -1   1        853.34        898.10        58.07 o                         
   6  -1   1        489.75        535.30        54.97 o                         
   7  -1   1       1938.17       1824.01       134.62 o                         
   8  -1   1        578.85        782.24        98.16 o                         
   9  -1   1       1456.04       1517.62       107.71 o                         
  10  -1   1       3702.90       3372.19       122.49 o                         
  11  -1   1       2171.80       2181.71       106.92 o                         
  12  -1   1       3497.44       3388.54       130.04 o                         
  13  -1   1       1221.16       1234.23       102.50 o                         
  14  -1   1       1092.82       1128.25       148.14 o                         
  15  -1   1        659.47        446.06       120.45 o                         
  16  -1   1        295.10        306.71       234.25 o                         
 -16   0   1       1198.28       1095.95       169.53 o                         
 -15   0   1        528.92        510.76       133.31 o                         
 -14   0   1        314.17        365.75       118.97 o                         
 -13   0   1        367.13        521.03       103.74 o                         
 -12   0   1          9.12        -13.32        62.02 o                         
 -11   0   1         21.65         -7.63        52.59 o                         
 -10   0   1       1471.11       1530.75        90.57 o                         
  -9   0   1       1688.13       1714.59        87.20 o                         
  -8   0   1       4295.24       3908.99       157.90 o                         
  -7   0   1       6845.88       6736.44       146.61 o                         
  -6   0   1      14521.39      14410.54       226.06 o                         
  -5   0   1       7224.16       6944.49       129.69 o                         
  -4   0   1        174.89        318.67        41.95 o                         
  -3   0   1       1604.27       1288.17        53.09 o                         
  -2   0   1       7976.66       8054.57       115.86 o                         
  -1   0   1       4087.25       4586.27       123.59 o                         
   1   0   1      10890.74      10072.50       128.91 o                         
   2   0   1       1059.05        786.92        31.07 o                         
   3   0   1        344.72        342.77        33.40 o                         
   4   0   1        595.41        612.46        44.08 o                         
   5   0   1       1228.74       1502.20        65.40 o                         
   6   0   1        165.15        235.45        40.26 o                         
   7   0   1       3249.57       3156.07        93.58 o                         
   8   0   1       4450.71       4287.09       115.44 o                         
   9   0   1       3873.44       3778.65       115.95 o                         
  10   0   1       3346.06       3215.49       113.45 o                         
  11   0   1       5754.31       5823.12       162.80 o                         
  12   0   1       1553.75       1366.38        93.60 o                         
  13   0   1       3333.88       3121.20       126.50 o                         
  14   0   1       1301.68       1345.71       196.26 o                         
  15   0   1        534.15        329.20       116.28 o                         
  16   0   1        263.23        245.89       121.81 o                         
 -16   1   1        730.51        752.64       173.27 o                         
 -15   1   1        564.54        343.71       183.25 o                         
 -14   1   1        456.44        503.44       321.48 o                         
 -13   1   1        205.62        248.84        67.56 o                         
 -12   1   1         67.81         29.29        60.58 o                         
 -11   1   1        211.70         79.73        53.82 o                         
 -10   1   1        915.35        992.66        86.02 o                         
  -9   1   1       1196.16       1228.04        87.83 o                         
  -8   1   1        371.64        429.17        59.53 o                         
  -7   1   1        335.69        356.30        52.65 o                         
  -6   1   1       2031.40       1953.58        80.99 o                         
  -5   1   1       6075.36       5628.36       121.36 o                         
  -4   1   1      23551.36      24274.22       327.38 o                         
  -3   1   1      20988.63      19534.97       263.68 o                         
  -2   1   1      27420.75      29163.68       407.76 o                         
  -1   1   1      10618.00      10765.26       142.17 o                         
   0   1   1      24194.95      22177.76       426.45 o                         
   1   1   1      16916.50       8380.22      1178.64 o                         
   2   1   1        116.12        145.70        19.19 o                         
   3   1   1          8.18        -21.96        29.98 o                         
   4   1   1         33.71         -4.81        31.15 o                         
   5   1   1       4500.82       4591.42        92.16 o                         
   6   1   1       1725.40       1672.95        61.70 o                         
   7   1   1          9.76         -7.44        28.91 o                         
   8   1   1       6179.84       6057.01       132.55 o                         
   9   1   1       7046.70       6546.29       234.76 o                         
  10   1   1       3135.26       2955.36       129.03 o                         
  11   1   1       6752.89       6182.67       155.04 o                         
  12   1   1       2282.84       2301.05       108.24 o                         
  13   1   1       2202.86       2386.29       178.58 o                         
  14   1   1       1884.86       1809.28       205.76 o                         
  15   1   1        484.06        675.80       251.13 o                         
  16   1   1        431.92        417.31       133.44 o                         
  17   1   1        416.92        261.29       135.70 o                         
 -15   2   1       1103.56       1511.02       291.23 o                         
 -14   2   1        147.32        135.81        70.57 o                         
 -13   2   1         27.31        -26.10        55.46 o                         
 -12   2   1         49.55         18.94        56.12 o                         
 -11   2   1        274.43        244.33        64.04 o                         
 -10   2   1         93.22        102.12        53.46 o                         
  -9   2   1       1273.37       1311.82        94.84 o                         
  -8   2   1         97.81        216.67        54.88 o                         
  -7   2   1        556.30        701.10        65.84 o                         
  -6   2   1       4778.20       4493.10       114.99 o                         
  -5   2   1       2793.70       2519.02        90.38 o                         
  -4   2   1      29941.26      31673.79       419.24 o                         
  -3   2   1      11152.92      10679.39       167.57 o                         
  -2   2   1        825.75       1165.20        50.79 o                         
  -1   2   1      13456.67      12321.40       167.00 o                         
   0   2   1         16.37         64.01        12.71 o                         
   1   2   1        457.18        734.40        37.31 o                         
   2   2   1         63.70        -12.18        12.18 o                         
   3   2   1       2621.03       3779.69       101.61 o                         
   4   2   1        807.26        539.67        73.92 o                         
   5   2   1          5.66          0.14        42.48 o                         
   6   2   1       3729.41       3631.66        80.56 o                         
   7   2   1       4560.96       4817.31       103.07 o                         
   8   2   1       5803.71       5633.21       119.00 o                         
   9   2   1       6325.43       6495.80       139.16 o                         
  10   2   1       9412.39       9242.38       183.24 o                         
  11   2   1       1654.04       1496.81        95.54 o                         
  12   2   1       3464.93       3378.11       113.86 o                         
  13   2   1       1508.60       1627.02       293.69 o                         
  14   2   1       1925.93       1691.00       169.84 o                         
  15   2   1       1510.19       1898.85       189.30 o                         
  16   2   1        304.64        328.76       128.12 o                         
  17   2   1        197.92        236.80       124.23 o                         
 -15   3   1        286.90        481.87       229.33 o                         
 -14   3   1        176.91        271.34        98.76 o                         
 -13   3   1         37.38         -7.73        74.96 o                         
 -12   3   1         45.95         91.03        62.89 o                         
 -11   3   1        102.17        190.87        94.41 o                         
 -10   3   1        419.06        408.01        69.63 o                         
  -9   3   1        134.58         83.64        53.76 o                         
  -8   3   1        362.63        469.73        62.61 o                         
  -7   3   1       1059.32       1179.98        81.90 o                         
  -6   3   1       3201.28       2944.57        98.34 o                         
  -5   3   1      11634.40      10816.14       189.76 o                         
  -4   3   1      16057.48      16375.96       246.07 o                         
  -3   3   1      11265.03      11466.95       180.39 o                         
  -2   3   1       7226.26       7350.62       329.92 o                         
  -1   3   1        275.18        199.94        27.27 o                         
   0   3   1       6249.89       6664.25        87.29 o                         
   1   3   1        137.92         27.86        21.71 o                         
   2   3   1       1043.68        949.08        48.44 o                         
   3   3   1       3258.94       3865.80        71.23 o                         
   4   3   1       4076.89       4027.39       115.82 o                         
   5   3   1       5130.20       5051.49       143.44 o                         
   6   3   1       2669.26       2666.05        58.37 o                         
   7   3   1       2857.74       3026.89       115.22 o                         
   8   3   1       8358.87       8545.93       291.57 o                         
   9   3   1       5771.56       5902.88       265.91 o                         
  10   3   1       4854.13       4904.81       122.61 o                         
  11   3   1       5023.17       4811.83       120.70 o                         
  12   3   1       1119.19       1079.42       100.22 o                         
  13   3   1       2252.63       2177.52       174.27 o                         
  14   3   1       2146.03       2059.91       372.83 o                         
  15   3   1        792.64        818.82       283.84 o                         
  16   3   1        638.96        653.43       147.09 o                         
  17   3   1        174.08        339.54       221.94 o                         
  18   3   1         15.83        173.39       126.06 o                         
 -14   4   1        106.36        272.32       104.33 o                         
 -13   4   1          3.29         76.83        86.00 o                         
 -12   4   1          9.12         46.58        79.02 o                         
 -11   4   1         42.04        122.23        60.53 o                         
 -10   4   1        414.57        435.46        71.71 o                         
  -9   4   1       1781.14       1744.94       103.72 o                         
  -8   4   1       2078.69       2201.97       108.40 o                         
  -7   4   1       3383.09       3297.51       112.31 o                         
  -6   4   1       4970.02       5140.06       128.46 o                         
  -5   4   1       5259.12       5046.86       151.15 o                         
  -4   4   1       8116.92       8372.92       153.93 o                         
  -3   4   1       9138.10      10106.60       166.76 o                         
  -2   4   1       1458.80       1607.56        52.88 o                         
  -1   4   1       2410.35       2436.32        43.34 o                         
   0   4   1       5598.92       5724.62       176.67 o                         
   1   4   1       7589.78       6565.10       109.90 o                         
   2   4   1       4202.63       4271.87        85.38 o                         
   3   4   1       3084.23       3022.99        70.34 o                         
   4   4   1        183.11        272.21        31.13 o                         
   5   4   1         39.38         37.97        22.04 o                         
   6   4   1       7552.68       7270.25       298.62 o                         
   7   4   1       7525.96       7202.69       287.01 o                         
   8   4   1       7388.49       7313.64       204.87 o                         
   9   4   1       5359.47       5129.89       101.64 o                         
  10   4   1       4282.13       4194.98        96.76 o                         
  11   4   1       4667.64       4387.21       113.35 o                         
  12   4   1       1282.40       1338.84       196.97 o                         
  13   4   1       2457.13       2539.56       315.85 o                         
  14   4   1       1271.31       1584.42       171.36 o                         
  15   4   1       2201.54       2488.76       209.01 o                         
  16   4   1        644.65        513.34       131.84 o                         
  17   4   1         12.15          8.32       111.15 o                         
  18   4   1          9.25        187.97       135.06 o                         
 -14   5   1         22.24         98.49        98.53 o                         
 -13   5   1         42.74        271.93       286.31 o                         
 -12   5   1         15.27         50.18        82.52 o                         
 -11   5   1        184.42        151.15        88.64 o                         
 -10   5   1        212.19        141.97        86.31 o                         
  -9   5   1        579.65        471.33        69.91 o                         
  -8   5   1       3392.81       3367.02       118.64 o                         
  -7   5   1       2922.74       3219.63       201.31 o                         
  -6   5   1       6168.71       5911.65       142.92 o                         
  -5   5   1       9385.58       8759.16       173.00 o                         
  -4   5   1       4094.41       4041.44       189.70 o                         
  -3   5   1       2818.97       2430.90       281.93 o                         
  -2   5   1       9232.00       8650.54       200.90 o                         
  -1   5   1       1743.53       2085.00        95.84 o                         
   0   5   1       1063.63       1064.18        57.77 o                         
   1   5   1        356.28        392.84        40.55 o                         
   2   5   1          1.10        -35.51        46.17 o                         
   3   5   1       2962.65       2487.33        72.16 o                         
   4   5   1        204.00        211.90        35.13 o                         
   5   5   1       1828.06       2035.13        61.03 o                         
   6   5   1       3264.14       3090.64       220.11 o                         
   7   5   1       8850.77       9322.87       231.93 o                         
   8   5   1       7136.46       7110.38       204.52 o                         
   9   5   1       1670.07       1826.38       207.17 o                         
  10   5   1       4333.41       4247.79       179.99 o                         
  11   5   1       1704.85       1945.49       321.13 o                         
  12   5   1       3402.05       3349.09       173.51 o                         
  13   5   1       2149.53       2119.60       170.86 o                         
  14   5   1        653.82        658.25       124.56 o                         
  15   5   1        469.80        561.14       120.36 o                         
  16   5   1        553.21        594.57       136.84 o                         
  17   5   1         31.80         99.99       109.65 o                         
  18   5   1          1.72        -81.27       108.35 o                         
 -13   6   1          4.38         26.32       110.09 o                         
 -12   6   1          2.93        -28.67        85.45 o                         
 -11   6   1          6.72        143.85       122.75 o                         
 -10   6   1        790.09        923.51       154.06 o                         
  -9   6   1       1543.88       1359.55       249.38 o                         
  -8   6   1       2622.00       2461.73       152.52 o                         
  -7   6   1       5164.11       5032.79       185.27 o                         
  -6   6   1       5075.09       5061.47       127.21 o                         
  -5   6   1       2379.82       2255.99        80.30 o                         
  -4   6   1       5340.51       5173.98       109.67 o                         
  -3   6   1         85.43         22.20        51.01 o                         
  -2   6   1        655.03        657.33       102.70 o                         
  -1   6   1       2318.83       2409.32       112.55 o                         
   0   6   1       1719.59       1533.25        76.70 o                         
   1   6   1       8063.71       8147.05       139.00 o                         
   2   6   1       1376.02       1415.12        60.23 o                         
   3   6   1        427.60        361.51        43.67 o                         
   4   6   1        429.51        607.68        49.24 o                         
   5   6   1       1544.52       1546.68        60.96 o                         
   6   6   1       5884.57       5873.41       115.41 o                         
   7   6   1       7799.93       7775.65       135.94 o                         
   8   6   1       4897.18       5005.38       175.11 o                         
   9   6   1       1534.04       1757.49       281.73 o                         
  10   6   1       1874.69       1879.22       131.97 o                         
  11   6   1       1709.52       1534.32       136.27 o                         
  12   6   1       2432.97       2427.45       165.82 o                         
  13   6   1        638.27        584.14       115.51 o                         
  14   6   1       1049.18       1183.95       142.46 o                         
  15   6   1        125.40         84.40       104.10 o                         
  16   6   1        170.96        142.40       107.50 o                         
  17   6   1        263.28        451.81       168.48 o                         
  18   6   1          1.03        -50.12       120.99 o                         
 -12   7   1         12.49         72.15       152.30 o                         
 -11   7   1         16.88        -55.61        84.13 o                         
 -10   7   1        251.42        411.21       106.28 o                         
  -9   7   1       1650.48       1630.67       258.87 o                         
  -8   7   1       2575.17       2803.05       173.04 o                         
  -7   7   1       3049.09       2842.13       165.66 o                         
  -6   7   1       5306.81       4716.53       187.61 o                         
  -5   7   1       1940.66       1864.80       133.89 o                         
  -4   7   1        483.30        488.42        89.72 o                         
  -3   7   1       2318.17       2260.44       237.42 o                         
  -2   7   1       1015.84       1179.12       134.36 o                         
  -1   7   1       6198.10       5889.63       175.54 o                         
   0   7   1       6787.61       7139.88       188.98 o                         
   1   7   1       2054.28       1812.34        60.93 o                         
   2   7   1        674.96        837.84        78.60 o                         
   3   7   1       2077.83       2064.43        93.56 o                         
   4   7   1      10086.24       9944.41       172.44 o                         
   5   7   1       3106.55       3079.53        88.85 o                         
   6   7   1       3520.15       3706.35        97.17 o                         
   7   7   1       2879.83       2738.76        80.80 o                         
   8   7   1        988.20       1399.48        91.12 o                         
   9   7   1        602.29        629.95        59.27 o                         
  10   7   1       2224.23       2161.01       338.71 o                         
  11   7   1       2960.72       2645.36       151.01 o                         
  12   7   1       1536.40       1472.32       138.65 o                         
  13   7   1       1394.17       1100.22       138.50 o                         
  14   7   1        421.79        224.73        93.42 o                         
  15   7   1        259.48         82.67       106.67 o                         
  16   7   1         56.20        143.94       125.92 o                         
  17   7   1          4.27         -6.27        98.11 o                         
  18   7   1         88.34        182.00       172.35 o                         
 -11   8   1        463.43        468.62       112.64 o                         
 -10   8   1        781.63        639.28       124.40 o                         
  -9   8   1       1095.71       1082.03       182.90 o                         
  -8   8   1       2157.67       2136.12       176.69 o                         
  -7   8   1       1582.53       1589.11       191.34 o                         
  -6   8   1       2037.17       2241.36       172.70 o                         
  -5   8   1       1776.46       1950.64       137.90 o                         
  -4   8   1       1775.33       1877.87       134.79 o                         
  -3   8   1       2872.10       2483.47       144.34 o                         
  -2   8   1       1821.41       1919.34       137.19 o                         
  -1   8   1       2351.94       2019.42       121.99 o                         
   0   8   1       3767.57       3629.70       143.90 o                         
   1   8   1       1580.03       1484.24       134.48 o                         
   2   8   1       1164.94       1236.08        74.42 o                         
   3   8   1       2138.92       2087.70        79.65 o                         
   4   8   1        895.01        933.34       136.12 o                         
   5   8   1       2117.96       2133.75        81.84 o                         
   6   8   1       1853.05       1949.75        79.21 o                         
   7   8   1        830.78        859.86        59.39 o                         
   8   8   1       5189.20       5251.59       120.61 o                         
   9   8   1       3541.54       3833.94        99.01 o                         
  10   8   1       1417.02       1546.95       109.26 o                         
  11   8   1       4141.21       4258.25       191.15 o                         
  12   8   1       2978.96       2617.45       241.64 o                         
  13   8   1       1065.68       1022.22       133.78 o                         
  14   8   1       1163.70       1276.76       151.19 o                         
  15   8   1        458.12        437.70       115.63 o                         
  16   8   1         51.27        153.35       105.50 o                         
  17   8   1         15.40        120.46       119.95 o                         
  18   8   1         37.92        209.17       143.51 o                         
 -11   9   1        112.87        228.83       110.86 o                         
 -10   9   1        676.69        441.43       117.18 o                         
  -9   9   1        349.33        352.35       106.96 o                         
  -8   9   1        640.96        687.73       121.16 o                         
  -7   9   1       1144.23       1226.35       142.58 o                         
  -6   9   1       2619.96       2538.80       170.71 o                         
  -5   9   1       1149.24        899.98       120.69 o                         
  -4   9   1       3861.45       3382.56       167.25 o                         
  -3   9   1       2764.82       2472.73       145.40 o                         
  -2   9   1       2972.69       2650.96       146.67 o                         
  -1   9   1       1654.06       1954.36       183.60 o                         
   0   9   1       2286.54       2383.74       141.52 o                         
   1   9   1        544.73        555.18        45.02 o                         
   2   9   1        243.54        285.07        43.86 o                         
   3   9   1       1128.12       1299.89       168.32 o                         
   4   9   1       4154.07       4245.86       116.09 o                         
   5   9   1       1994.06       1857.49        82.74 o                         
   6   9   1       1293.39       1359.80        81.98 o                         
   7   9   1       4749.61       4483.92       121.45 o                         
   8   9   1         16.70        -12.13        39.75 o                         
   9   9   1       2983.17       2777.59       174.01 o                         
  10   9   1       5128.69       4741.20       121.06 o                         
  11   9   1        895.51        917.82       124.11 o                         
  12   9   1       2018.58       1990.85       159.65 o                         
  13   9   1       1917.83       1793.38       159.79 o                         
  14   9   1       2889.27       2651.04       187.02 o                         
  15   9   1        966.94        834.72       140.99 o                         
  16   9   1        534.66        673.37       162.15 o                         
  17   9   1         56.15         80.59       104.83 o                         
  18   9   1         60.57        123.73       227.92 o                         
 -10  10   1        436.19        582.00       130.87 o                         
  -9  10   1        535.46        620.72       155.11 o                         
  -8  10   1       1039.81       1076.05       146.37 o                         
  -7  10   1        657.05        571.91       150.54 o                         
  -6  10   1        915.32        949.32       142.63 o                         
  -5  10   1       1084.48       1253.81       143.59 o                         
  -4  10   1       2834.46       2774.81       207.52 o                         
  -3  10   1       2453.01       2149.30       147.14 o                         
  -2  10   1       1686.13       1829.68       142.57 o                         
  -1  10   1       1308.98       1396.23       133.34 o                         
   0  10   1        133.78        106.71       102.35 o                         
   1  10   1         23.62         38.27        64.21 o                         
   2  10   1        111.83         79.53        49.90 o                         
   3  10   1          5.72         59.40        43.38 o                         
   4  10   1        237.86        247.10        53.67 o                         
   5  10   1        732.01       1001.64        79.43 o                         
   6  10   1        329.57        383.30        59.09 o                         
   7  10   1       2587.24       2394.94       133.39 o                         
   8  10   1       2103.40       1980.56        91.38 o                         
   9  10   1        589.83        710.56        64.07 o                         
  10  10   1       3357.61       3272.63       101.32 o                         
  11  10   1       5548.79       5679.39       262.74 o                         
  12  10   1       2694.94       2551.30       157.44 o                         
  13  10   1       2048.64       2165.76       321.83 o                         
  14  10   1       1716.66       1351.12       147.88 o                         
  15  10   1        402.71        394.19       104.11 o                         
  16  10   1        438.13        529.32       122.19 o                         
  17  10   1         49.39         59.46       107.00 o                         
  18  10   1         13.30        195.78       124.89 o                         
  -9  11   1        345.19        375.62       240.93 o                         
  -8  11   1        335.41        173.31       102.62 o                         
  -7  11   1        728.09        704.27       128.62 o                         
  -6  11   1        745.22        520.65       195.91 o                         
  -5  11   1       1133.36       1063.14       135.71 o                         
  -4  11   1       2731.15       2505.61       188.86 o                         
  -3  11   1       1970.01       1720.82       152.93 o                         
  -2  11   1        217.34        163.27        73.99 o                         
  -1  11   1        788.53        724.53       160.04 o                         
   0  11   1         89.92        -37.02        68.96 o                         
   1  11   1          3.35         53.52        74.70 o                         
   2  11   1        382.77        537.66       116.28 o                         
   3  11   1         45.05          5.63        43.61 o                         
   4  11   1         11.24         42.91        48.24 o                         
   5  11   1        542.00        703.60        80.45 o                         
   6  11   1        979.23        918.07        80.68 o                         
   7  11   1       1069.64       1068.81        88.74 o                         
   8  11   1       3728.72       3649.85       122.54 o                         
   9  11   1       2945.51       2809.55       106.60 o                         
  10  11   1       3305.95       3044.97       105.97 o                         
  11  11   1       2693.43       2609.49       167.86 o                         
  12  11   1       1247.88        886.39       148.08 o                         
  13  11   1       1326.01       1158.38       135.05 o                         
  14  11   1       1019.52        776.07       150.19 o                         
  15  11   1        162.18        323.85       101.61 o                         
  16  11   1        643.13        676.78       135.21 o                         
  17  11   1         20.25         76.16       110.35 o                         
  18  11   1          4.38         63.98       108.66 o                         
  -7  12   1        507.53        404.79       114.15 o                         
  -6  12   1        950.76        692.57       138.08 o                         
  -5  12   1        869.66        703.63       124.88 o                         
  -4  12   1       2010.67       1937.58       179.34 o                         
  -3  12   1       1148.81       1039.75       365.80 o                         
  -2  12   1        755.53        775.97       123.85 o                         
  -1  12   1        134.28        127.33        84.97 o                         
   0  12   1         13.36        -22.93        71.69 o                         
   1  12   1         41.17         51.19        75.91 o                         
   2  12   1         27.01         38.02       108.33 o                         
   3  12   1        400.72        345.03        85.86 o                         
   4  12   1        126.50         56.88        49.98 o                         
   5  12   1         27.32        -48.12        48.12 o                         
   6  12   1       1517.73       1579.08       111.13 o                         
   7  12   1       1983.12       2034.97       104.14 o                         
   8  12   1        987.17       1016.97       114.63 o                         
   9  12   1       5165.29       5128.83       147.20 o                         
  10  12   1       2928.07       2685.06       106.98 o                         
  11  12   1       3057.24       2771.72       167.14 o                         
  12  12   1       3158.98       2929.07       223.35 o                         
  13  12   1        765.30        751.94       131.90 o                         
  14  12   1        300.60        190.32       164.61 o                         
  15  12   1         36.88        -74.87        81.85 o                         
  16  12   1        317.36        308.28       118.27 o                         
  17  12   1         82.37        160.77       117.30 o                         
  18  12   1          0.47          5.42       124.16 o                         
  -6  13   1       1078.14        817.57       145.02 o                         
  -5  13   1        912.17        664.64       140.69 o                         
  -4  13   1       1527.49       1327.97       155.04 o                         
  -3  13   1        488.66        282.59       103.37 o                         
  -2  13   1        833.10       1044.46       142.54 o                         
  -1  13   1        782.83        618.42       112.18 o                         
   0  13   1        162.28         93.06        87.55 o                         
   1  13   1        158.30        132.51        85.29 o                         
   2  13   1         11.82         75.01       104.81 o                         
   3  13   1          3.95        -20.68        69.06 o                         
   4  13   1        576.32        574.88       104.59 o                         
   5  13   1         41.02        113.09        85.43 o                         
   6  13   1        196.36        340.76        83.96 o                         
   7  13   1       4668.07       4810.92       149.06 o                         
   8  13   1       2387.98       2613.84       141.65 o                         
   9  13   1       4384.74       4430.99       142.10 o                         
  10  13   1       3220.92       3094.44       122.52 o                         
  11  13   1       1257.20       1276.43       137.54 o                         
  12  13   1       1299.66        986.61       136.82 o                         
  13  13   1        876.06        845.60       128.26 o                         
  14  13   1        404.64        357.06       145.26 o                         
  15  13   1        273.83        221.28       104.43 o                         
  16  13   1        537.83        594.45       122.63 o                         
  17  13   1          7.05        111.29       111.57 o                         
  -5  14   1        675.44        291.05       116.78 o                         
  -4  14   1        702.64        412.50       121.85 o                         
  -3  14   1        948.90       1062.89       152.32 o                         
  -2  14   1        621.10        705.42       250.08 o                         
  -1  14   1        422.40        439.36       111.21 o                         
   0  14   1        251.45        286.22       100.88 o                         
   1  14   1        550.64        605.52       116.05 o                         
   2  14   1          0.11          6.95       129.79 o                         
   3  14   1          2.28        -43.23        74.03 o                         
   4  14   1        477.11        532.22       107.75 o                         
   5  14   1       1288.80       1050.28       128.47 o                         
   6  14   1       1661.01       1557.76       106.58 o                         
   7  14   1       1871.50       1923.96       119.60 o                         
   8  14   1       4034.14       3871.73       184.85 o                         
   9  14   1       1542.17       1457.87       121.11 o                         
  10  14   1        938.79        950.19        93.26 o                         
  11  14   1        658.96        577.70       108.41 o                         
  12  14   1        838.95        781.32       122.27 o                         
  13  14   1       1218.25       1161.97       262.04 o                         
  14  14   1        805.36        677.55       131.39 o                         
  15  14   1        297.62        369.48       117.48 o                         
  16  14   1        517.05        460.11       126.06 o                         
  17  14   1         16.29         39.47       104.46 o                         
  -3  15   1        613.91        623.85       136.31 o                         
  -2  15   1        695.76        851.59       140.47 o                         
  -1  15   1        337.80        530.63       121.00 o                         
   0  15   1         61.33         47.10        93.63 o                         
   1  15   1         54.17        199.47       120.64 o                         
   2  15   1          6.81       -110.44       110.44 o                         
   3  15   1         36.87        137.30        92.19 o                         
   4  15   1        351.72        344.02       102.86 o                         
   5  15   1        530.00        574.73       189.23 o                         
   6  15   1       2007.52       2146.29       174.30 o                         
   7  15   1       1840.48       2028.87       165.19 o                         
   8  15   1       1613.72       1789.19       122.65 o                         
   9  15   1       1134.20       1198.72       102.51 o                         
  10  15   1        876.33        949.91       111.58 o                         
  11  15   1       1386.62       1362.90       249.38 o                         
  12  15   1       1459.51       1376.55       154.59 o                         
  13  15   1        693.55        579.05       118.22 o                         
  14  15   1        720.62        494.17       142.45 o                         
  15  15   1        259.17        167.08       110.16 o                         
  16  15   1         18.12         73.98       143.51 o                         
  -2  16   1        218.60        123.18       116.44 o                         
  -1  16   1        119.79         99.07       114.09 o                         
   0  16   1         96.69        -77.16       212.09 o                         
   1  16   1        153.63        105.64       139.28 o                         
   2  16   1         70.01        104.86        96.16 o                         
   3  16   1        222.14        220.31       102.92 o                         
   4  16   1        436.32        484.48       119.76 o                         
   5  16   1       1251.11       1316.40       255.00 o                         
   6  16   1       1240.94       1355.08       156.87 o                         
   7  16   1       1841.97       1965.91       171.96 o                         
   8  16   1       1584.73       1687.42       158.20 o                         
   9  16   1       1527.00       1653.42       133.96 o                         
  10  16   1        862.38        723.83       158.28 o                         
  11  16   1       1218.90       1283.67       153.32 o                         
  12  16   1       1374.89       1391.76       153.29 o                         
  13  16   1        799.90       1052.23       142.96 o                         
  14  16   1        164.67        221.19       106.91 o                         
  15  16   1         58.69         74.61        95.80 o                         
   1  17   1          9.30         75.07       101.96 o                         
   2  17   1          0.91         57.17        98.67 o                         
   3  17   1        310.15        294.16       113.97 o                         
   4  17   1        686.50        579.16       124.29 o                         
   5  17   1        580.70        494.23       123.89 o                         
   6  17   1        941.37       1054.62       213.85 o                         
   7  17   1       1346.99       1511.65       161.02 o                         
   8  17   1        949.93        860.01       206.11 o                         
   9  17   1        924.77       1174.63       212.80 o                         
  10  17   1       1759.12       1920.44       294.04 o                         
  11  17   1       1585.80       1642.96       274.00 o                         
  12  17   1       1279.55       1197.55       155.64 o                         
  13  17   1        777.75        737.37       138.89 o                         
  14  17   1        642.55        647.15       136.52 o                         
   3  18   1        229.80        169.15       108.81 o                         
   4  18   1        920.38        931.39       153.24 o                         
   5  18   1        639.19        703.82       250.43 o                         
   6  18   1        605.36        618.72       132.34 o                         
   7  18   1        700.48        601.77       132.65 o                         
   8  18   1        901.44        942.80       145.34 o                         
   9  18   1        782.06       1011.37       196.97 o                         
  10  18   1       1250.65       1309.84       278.57 o                         
  11  18   1        833.20        666.17       217.37 o                         
  12  18   1       1136.01       1458.97       266.61 o                         
 -12 -17   2         33.27         16.30       100.88 o                         
 -11 -17   2         60.50         41.50       149.84 o                         
 -10 -17   2        181.34        172.35       175.86 o                         
  -9 -17   2        608.13        417.85       196.26 o                         
  -8 -17   2       1001.90       1238.81       156.66 o                         
  -7 -17   2       1128.22       1174.61       161.50 o                         
  -6 -17   2        772.97        766.58       137.90 o                         
  -5 -17   2        748.81        631.26       140.13 o                         
  -4 -17   2        497.72        649.03       140.96 o                         
  -3 -17   2        369.75        517.60       166.37 o                         
 -14 -16   2         43.95        264.90       110.63 o                         
 -13 -16   2         42.37         77.33        81.60 o                         
 -12 -16   2          0.48        -19.86        74.82 o                         
 -11 -16   2         91.51        195.27       101.11 o                         
 -10 -16   2        458.79        471.23       112.66 o                         
  -9 -16   2        660.79        840.86       127.60 o                         
  -8 -16   2       2310.45       2634.25       202.65 o                         
  -7 -16   2       1306.47       1704.63       169.52 o                         
  -6 -16   2        596.77        460.21       117.16 o                         
  -5 -16   2        631.88        654.02       132.90 o                         
  -4 -16   2        402.59        465.62       165.66 o                         
  -3 -16   2        387.68        277.35       118.93 o                         
  -2 -16   2        301.19        366.44       222.29 o                         
  -1 -16   2        817.26        889.45       244.80 o                         
   0 -16   2        671.71        826.11       165.66 o                         
 -15 -15   2        240.93        235.33       112.42 o                         
 -14 -15   2        112.12        142.82       164.61 o                         
 -13 -15   2         20.01         -8.89        71.87 o                         
 -12 -15   2         28.21         10.12       120.99 o                         
 -11 -15   2        308.00        354.54       151.95 o                         
 -10 -15   2       1035.88       1059.36       109.09 o                         
  -9 -15   2        394.93        458.92        84.06 o                         
  -8 -15   2       1527.41       1807.32       164.93 o                         
  -7 -15   2        696.60        831.08       128.69 o                         
  -6 -15   2        263.72        346.54       107.26 o                         
  -5 -15   2        563.82        636.60       127.03 o                         
  -4 -15   2        518.36        716.10       125.69 o                         
  -3 -15   2       1161.80       1279.66       169.53 o                         
  -2 -15   2       1189.68       1364.68       161.63 o                         
  -1 -15   2       1675.02       1815.70       180.25 o                         
   0 -15   2        567.24        605.68       181.49 o                         
   1 -15   2         65.69        -22.95       107.52 o                         
   2 -15   2          3.80         65.25       106.64 o                         
 -16 -14   2         43.18         -9.57        91.78 o                         
 -15 -14   2        209.64        215.74       107.14 o                         
 -14 -14   2        186.19        116.17       227.92 o                         
 -13 -14   2         72.41        -45.72        71.63 o                         
 -12 -14   2        497.37        521.65       213.50 o                         
 -11 -14   2        225.32        213.03        94.75 o                         
 -10 -14   2        620.50        771.11       115.93 o                         
  -9 -14   2       1121.44       1262.27       109.83 o                         
  -8 -14   2       1081.42       1009.09        99.42 o                         
  -7 -14   2        562.02        605.21       110.81 o                         
  -6 -14   2        568.29        500.99       106.06 o                         
  -5 -14   2       1572.99       1383.77       148.83 o                         
  -4 -14   2       1904.41       1899.12       174.15 o                         
  -3 -14   2       1537.25       2015.44       184.66 o                         
  -2 -14   2       1521.64       1456.83       161.37 o                         
  -1 -14   2        526.40        385.37       104.39 o                         
   0 -14   2         93.81          2.05        95.80 o                         
   1 -14   2          8.41         58.21        90.23 o                         
   2 -14   2        112.57         55.63       105.06 o                         
   3 -14   2         11.89         66.59       104.74 o                         
   4 -14   2         29.18        185.94       129.79 o                         
 -16 -13   2        102.84        152.47       104.94 o                         
 -15 -13   2        290.13        109.44       189.23 o                         
 -14 -13   2          1.69        -63.72        67.09 o                         
 -13 -13   2         62.57        -10.90        79.09 o                         
 -12 -13   2        617.06        685.14       115.90 o                         
 -11 -13   2       1254.82        972.21       126.82 o                         
 -10 -13   2       1338.47       1487.35       108.90 o                         
  -9 -13   2       1117.96       1145.11       100.81 o                         
  -8 -13   2        480.67        561.78        81.68 o                         
  -7 -13   2        498.65        611.18        83.16 o                         
  -6 -13   2       1714.64       1827.55       113.00 o                         
  -5 -13   2       3088.78       3226.18       174.82 o                         
  -4 -13   2       4087.27       4366.50       200.80 o                         
  -3 -13   2       1925.70       1996.17       168.06 o                         
  -2 -13   2       1468.23       1888.87       172.27 o                         
  -1 -13   2        709.31        670.69       116.04 o                         
   0 -13   2          7.97         75.53        85.09 o                         
   1 -13   2          0.30        -33.04        91.91 o                         
   2 -13   2        141.07        131.68       105.56 o                         
   3 -13   2        172.03        189.99       106.65 o                         
   4 -13   2         43.33         32.57        97.64 o                         
   5 -13   2        221.44        244.43       188.88 o                         
 -17 -12   2        565.97        465.71       293.69 o                         
 -16 -12   2        264.19        302.18        98.95 o                         
 -15 -12   2        320.15        163.75       100.59 o                         
 -14 -12   2        122.58        178.13        85.19 o                         
 -13 -12   2        415.98        285.94       162.15 o                         
 -12 -12   2        372.38        372.16       185.01 o                         
 -11 -12   2       1454.77       1365.94       128.62 o                         
 -10 -12   2       1885.95       1785.44       106.89 o                         
  -9 -12   2       1565.27       1566.80       108.98 o                         
  -8 -12   2       1775.89       1727.24       111.87 o                         
  -7 -12   2        951.01        892.02        90.26 o                         
  -6 -12   2       2597.19       2534.55       115.02 o                         
  -5 -12   2       5655.67       5762.07       164.43 o                         
  -4 -12   2       4299.71       4037.26       134.08 o                         
  -3 -12   2       4052.88       3841.12       269.78 o                         
  -2 -12   2        483.20        439.59       104.74 o                         
  -1 -12   2        215.97        129.46        85.47 o                         
   0 -12   2          3.51        -37.34       122.40 o                         
   1 -12   2          5.03         95.62        89.41 o                         
   2 -12   2         78.17         87.12        92.26 o                         
   3 -12   2        152.43        227.11       109.84 o                         
   4 -12   2        119.27        208.39       112.21 o                         
   5 -12   2        150.02        166.64       108.21 o                         
   6 -12   2        667.17        680.18       140.67 o                         
   7 -12   2        726.03        571.13       144.91 o                         
 -17 -11   2        851.68        662.19       196.26 o                         
 -16 -11   2        598.12        717.68       140.69 o                         
 -15 -11   2        303.37        233.38        95.99 o                         
 -14 -11   2         35.07        -36.58       135.77 o                         
 -13 -11   2        267.10        345.84       128.03 o                         
 -12 -11   2        404.03        298.07       117.83 o                         
 -11 -11   2        474.93        488.80        69.74 o                         
 -10 -11   2       1051.12       1029.55        84.18 o                         
  -9 -11   2       1636.52       1667.16       101.81 o                         
  -8 -11   2       1687.46       1880.37       110.56 o                         
  -7 -11   2       2596.54       2416.28       113.71 o                         
  -6 -11   2       3999.10       3953.29       132.56 o                         
  -5 -11   2       5450.55       5780.52       159.78 o                         
  -4 -11   2       4531.71       4467.93       138.56 o                         
  -3 -11   2       4264.22       4466.30       133.19 o                         
  -2 -11   2       1514.52       1716.25       140.82 o                         
  -1 -11   2        530.32        742.10       195.56 o                         
   0 -11   2        163.17        182.40        84.40 o                         
   1 -11   2         73.98         -7.92        81.80 o                         
   2 -11   2         29.03        108.98        80.52 o                         
   3 -11   2          5.54        -21.95        78.84 o                         
   4 -11   2        236.25        293.95       109.02 o                         
   5 -11   2        267.69        265.70       105.81 o                         
   6 -11   2        345.40        175.62       109.01 o                         
   7 -11   2       1440.03       1437.50       259.22 o                         
   8 -11   2       1629.52       1827.33       419.96 o                         
 -18 -10   2        946.21        648.59       234.25 o                         
 -17 -10   2        723.25       1089.82       435.09 o                         
 -16 -10   2        573.55        516.29       178.68 o                         
 -15 -10   2        552.19        637.40       122.69 o                         
 -14 -10   2        230.32        232.94        98.75 o                         
 -13 -10   2          1.41         88.19        90.57 o                         
 -12 -10   2        763.41        872.90       117.07 o                         
 -11 -10   2         78.59         40.98        47.66 o                         
 -10 -10   2       1072.04       1137.87        85.94 o                         
  -9 -10   2       1683.75       1833.71        96.63 o                         
  -8 -10   2       3746.06       3420.42       120.86 o                         
  -7 -10   2       7471.46       7365.92       179.23 o                         
  -6 -10   2       3834.60       3582.08       145.10 o                         
  -5 -10   2       4505.95       4294.31       132.72 o                         
  -4 -10   2       3424.77       3341.45       120.54 o                         
  -3 -10   2        566.01        578.48        70.69 o                         
  -2 -10   2       1168.75       1212.25        81.55 o                         
  -1 -10   2        631.71        605.06       191.34 o                         
   0 -10   2         91.43        106.49        80.78 o                         
   1 -10   2        719.32        783.83       118.27 o                         
   2 -10   2         34.76         39.06        80.64 o                         
   3 -10   2         38.67        122.64        92.08 o                         
   4 -10   2         42.15        151.94        89.99 o                         
   5 -10   2        699.17        645.11       120.68 o                         
   6 -10   2       1246.02       1403.35       164.27 o                         
   7 -10   2       1468.02       1431.10       166.91 o                         
   8 -10   2       2053.71       2046.81       203.65 o                         
   9 -10   2       1608.76       1918.26       187.57 o                         
 -18  -9   2        639.36        868.96       155.58 o                         
 -17  -9   2        497.60        611.26       145.17 o                         
 -16  -9   2         89.89        106.73       199.78 o                         
 -15  -9   2         44.88         -0.18       119.59 o                         
 -14  -9   2        607.16        355.53       211.74 o                         
 -13  -9   2        252.43        161.07        90.50 o                         
 -12  -9   2         57.10         92.33        74.30 o                         
 -11  -9   2        177.34        151.99        50.47 o                         
 -10  -9   2        236.61        134.05        51.45 o                         
  -9  -9   2       1781.14       1731.52        89.04 o                         
  -8  -9   2       4669.44       4543.19       132.26 o                         
  -7  -9   2       7060.84       6570.98       157.93 o                         
  -6  -9   2       3233.06       3011.95       112.22 o                         
  -5  -9   2       1671.71       1662.96        91.97 o                         
  -4  -9   2       1444.87       1519.64        91.47 o                         
  -3  -9   2       1278.66       1327.64        83.37 o                         
  -2  -9   2       1946.76       1922.90       175.84 o                         
  -1  -9   2       2026.31       2054.95       153.50 o                         
   0  -9   2         22.30        -12.19        69.27 o                         
   1  -9   2        170.70        175.32        87.87 o                         
   2  -9   2         34.19        -42.03        78.17 o                         
   3  -9   2       1556.37       1946.08       359.47 o                         
   4  -9   2       1194.81       1343.60       137.37 o                         
   5  -9   2       1274.44       1426.29       151.13 o                         
   6  -9   2       3500.02       3454.92       191.57 o                         
   7  -9   2       1525.34       1337.48       149.25 o                         
   8  -9   2        752.55        641.92       239.53 o                         
   9  -9   2        736.79        796.03       142.80 o                         
  10  -9   2       1042.63        946.93       146.78 o                         
 -18  -8   2        170.09        224.84       119.80 o                         
 -17  -8   2        388.53        384.91       126.77 o                         
 -16  -8   2         65.87        286.42       184.31 o                         
 -15  -8   2         65.97         46.37       214.55 o                         
 -14  -8   2         21.65         62.97        89.13 o                         
 -13  -8   2        144.86        192.40        91.61 o                         
 -12  -8   2        644.43        708.83       172.70 o                         
 -11  -8   2       3484.06       3527.00       134.27 o                         
 -10  -8   2        869.04        927.90        94.68 o                         
  -9  -8   2       1365.17       1528.88        87.58 o                         
  -8  -8   2       4610.11       4935.47       156.53 o                         
  -7  -8   2       7368.93       7132.01       236.03 o                         
  -6  -8   2       5343.61       5159.61       131.54 o                         
  -5  -8   2       4072.13       4195.99       120.47 o                         
  -4  -8   2        748.79        882.11        78.10 o                         
  -3  -8   2       1983.07       2143.02        92.38 o                         
  -2  -8   2         38.15         63.63        45.51 o                         
  -1  -8   2        851.63       1010.70        67.78 o                         
   0  -8   2        159.86        164.35        46.86 o                         
   1  -8   2         19.32         22.20        66.88 o                         
   2  -8   2        157.09         90.80        70.66 o                         
   3  -8   2        961.63       1102.41       122.35 o                         
   4  -8   2       1748.63       1681.88       141.92 o                         
   5  -8   2       1089.13       1382.03       141.43 o                         
   6  -8   2       1854.85       2030.74       283.49 o                         
   7  -8   2       1584.80       1534.71       226.51 o                         
   8  -8   2       2441.15       2541.12       183.22 o                         
   9  -8   2        779.55        518.25       119.51 o                         
  10  -8   2       1841.46       1879.20       185.59 o                         
  11  -8   2        770.80        884.90       145.99 o                         
 -18  -7   2        806.60       1168.17       184.45 o                         
 -17  -7   2        417.35        606.89       163.55 o                         
 -16  -7   2         99.20        221.58       183.25 o                         
 -15  -7   2         19.23         74.89        95.24 o                         
 -14  -7   2        538.65        574.02       122.35 o                         
 -13  -7   2         16.20        -41.69        78.03 o                         
 -12  -7   2       2214.08       2241.72       284.20 o                         
 -11  -7   2       1156.27       1202.93        79.84 o                         
 -10  -7   2       2103.61       1943.28        87.87 o                         
  -9  -7   2       2505.74       2569.70        95.90 o                         
  -8  -7   2       1482.76       1442.44       139.03 o                         
  -7  -7   2       6410.95       6211.50       183.72 o                         
  -6  -7   2       4740.44       4528.87       119.76 o                         
  -5  -7   2       3690.74       3705.49       108.70 o                         
  -4  -7   2       3947.67       3834.64       145.10 o                         
  -3  -7   2        162.56        324.56        52.74 o                         
  -2  -7   2       1421.20       1557.47        74.16 o                         
  -1  -7   2         71.63         63.17        40.72 o                         
   0  -7   2       2895.15       2770.66        84.49 o                         
   1  -7   2        344.54        365.43       112.90 o                         
   2  -7   2        311.25        179.70        78.25 o                         
   3  -7   2       1492.76       1622.89       134.84 o                         
   4  -7   2       2145.27       2151.08       153.71 o                         
   5  -7   2       3536.02       3119.74       162.26 o                         
   6  -7   2       5399.38       5355.20       213.13 o                         
   7  -7   2       1949.57       1916.33       310.58 o                         
   8  -7   2       1276.92       1183.05       135.67 o                         
   9  -7   2       1173.76       1145.95       205.06 o                         
  10  -7   2        315.83        320.13       196.62 o                         
  11  -7   2        598.41        417.63       122.96 o                         
  12  -7   2        729.73        836.30       174.81 o                         
 -18  -6   2        386.05        753.26       159.34 o                         
 -17  -6   2        260.94        440.52       134.61 o                         
 -16  -6   2         88.68        176.18       112.66 o                         
 -15  -6   2          1.50         36.63        99.92 o                         
 -14  -6   2        147.54        120.99       101.07 o                         
 -13  -6   2         43.39         -9.39        71.57 o                         
 -12  -6   2       2682.28       2302.89       158.68 o                         
 -11  -6   2       2238.99       2352.45        96.36 o                         
 -10  -6   2       1858.66       1825.86        84.36 o                         
  -9  -6   2       3688.33       3501.74       104.84 o                         
  -8  -6   2       8650.88       8604.15       170.33 o                         
  -7  -6   2       4754.26       4424.22       128.54 o                         
  -6  -6   2       5528.23       5001.92       118.22 o                         
  -5  -6   2       8948.31       8898.59       165.23 o                         
  -4  -6   2        169.44        202.00        44.19 o                         
  -3  -6   2        186.39        197.16        47.13 o                         
  -2  -6   2       3480.63       3744.56        99.93 o                         
  -1  -6   2       1223.92       1274.36       127.24 o                         
   0  -6   2       3945.21       3761.85        93.73 o                         
   1  -6   2         38.47         72.87        33.09 o                         
   2  -6   2        681.94        816.09        91.62 o                         
   3  -6   2       1714.12       1709.74       167.42 o                         
   4  -6   2       2819.99       2714.16        78.36 o                         
   5  -6   2       1705.66       1716.62        74.66 o                         
   6  -6   2       1931.13       1825.96       141.62 o                         
   7  -6   2       1226.48       1302.69       135.38 o                         
   8  -6   2       1245.60       1516.93       256.06 o                         
   9  -6   2       1615.94       1548.96       147.53 o                         
  10  -6   2       1012.73        812.30       124.06 o                         
  11  -6   2        979.79        979.69       138.02 o                         
  12  -6   2       1307.57       1428.25       159.11 o                         
  13  -6   2        602.70        656.45       132.08 o                         
 -18  -5   2        255.02        320.23       137.71 o                         
 -17  -5   2        263.61        359.75       138.58 o                         
 -16  -5   2         61.82         44.57       117.83 o                         
 -15  -5   2         55.69        134.43       107.17 o                         
 -14  -5   2        136.07        226.48       103.67 o                         
 -13  -5   2        383.46        329.57       102.05 o                         
 -12  -5   2        504.37        517.94        62.88 o                         
 -11  -5   2       2538.80       2556.98        99.40 o                         
 -10  -5   2       5040.13       4669.09       124.19 o                         
  -9  -5   2       6372.94       6486.41       144.36 o                         
  -8  -5   2       3492.25       3543.97       100.52 o                         
  -7  -5   2       5246.92       5447.88       122.84 o                         
  -6  -5   2        658.94        659.83        62.18 o                         
  -5  -5   2       5929.60       6177.95       127.27 o                         
  -4  -5   2      10514.23      10407.93       175.54 o                         
  -3  -5   2       2677.33       2616.41        87.27 o                         
  -2  -5   2        167.42        258.62        43.36 o                         
  -1  -5   2       2812.12       2556.10        78.40 o                         
   0  -5   2       1333.82       1206.33        91.38 o                         
   1  -5   2         42.78         83.10        31.52 o                         
   2  -5   2       1840.43       1833.60       114.15 o                         
   3  -5   2       3669.06       3521.41       134.45 o                         
   4  -5   2        883.27        855.95       117.59 o                         
   5  -5   2       2494.41       2407.36        89.06 o                         
   6  -5   2       1971.16       1860.99        84.71 o                         
   7  -5   2        393.89        347.79        60.77 o                         
   8  -5   2       4806.10       4290.65       141.38 o                         
   9  -5   2       1062.16        884.65       121.94 o                         
  10  -5   2       2222.83       2042.46       165.24 o                         
  11  -5   2        621.04        475.37       111.92 o                         
  12  -5   2        826.51       1056.50       195.21 o                         
  13  -5   2        391.61        356.83       115.87 o                         
 -17  -4   2        108.24        196.76       135.04 o                         
 -16  -4   2          4.13        126.20       118.73 o                         
 -15  -4   2         52.98        193.14       108.65 o                         
 -14  -4   2        299.61        523.10       136.82 o                         
 -13  -4   2        451.84        520.64       115.09 o                         
 -12  -4   2       1753.10       1900.17       134.93 o                         
 -11  -4   2       1676.92       1677.93       122.41 o                         
 -10  -4   2       4006.13       3739.23       111.78 o                         
  -9  -4   2       9904.30       9802.04       184.28 o                         
  -8  -4   2       4651.61       4436.01       111.74 o                         
  -7  -4   2       4316.76       4343.93       106.86 o                         
  -6  -4   2       4951.76       4645.45       106.85 o                         
  -5  -4   2       3102.15       2820.96        80.09 o                         
  -4  -4   2       5283.41       4714.73       101.58 o                         
  -3  -4   2      19727.04      18403.04       257.42 o                         
  -2  -4   2       1451.40       1397.44        69.22 o                         
  -1  -4   2         34.33          2.78        31.65 o                         
   0  -4   2       1533.73       1418.71        56.98 o                         
   1  -4   2       2053.09       2037.21        65.21 o                         
   2  -4   2        173.90        180.37        33.44 o                         
   3  -4   2       1922.52       1874.21       122.25 o                         
   4  -4   2       3152.97       3469.81        93.88 o                         
   5  -4   2       1469.24       1625.92        78.56 o                         
   6  -4   2        882.90       1111.56       103.98 o                         
   7  -4   2        769.45       1004.34        79.99 o                         
   8  -4   2       4203.08       3739.07       125.16 o                         
   9  -4   2       3131.54       2966.75       129.26 o                         
  10  -4   2       3627.67       3651.54       136.92 o                         
  11  -4   2       1214.63       1365.93       139.94 o                         
  12  -4   2        595.66        607.42       113.08 o                         
  13  -4   2         67.16         56.50        88.04 o                         
  14  -4   2         68.32         78.08       221.59 o                         
 -17  -3   2          5.91        -46.94       118.83 o                         
 -16  -3   2         26.01        136.13       168.13 o                         
 -15  -3   2        158.72        140.38       109.22 o                         
 -14  -3   2        347.79        100.92       106.22 o                         
 -13  -3   2        480.80        487.04       116.56 o                         
 -12  -3   2       2012.68       1876.10        99.37 o                         
 -11  -3   2        782.65        838.42        77.93 o                         
 -10  -3   2       2339.47       2106.65        92.49 o                         
  -9  -3   2       3080.49       2939.73        97.72 o                         
  -8  -3   2       6101.43       6041.98       132.70 o                         
  -7  -3   2       3460.37       3519.96       110.46 o                         
  -6  -3   2       3043.89       3253.75        86.59 o                         
  -5  -3   2      10069.29      10241.60       167.86 o                         
  -4  -3   2       4742.72       4939.29       146.33 o                         
  -3  -3   2      19199.07      18841.86       257.03 o                         
  -2  -3   2      20538.54      19474.10       286.26 o                         
  -1  -3   2         12.07          5.58        31.30 o                         
   0  -3   2       5728.52       5232.87       148.43 o                         
   1  -3   2       3469.36       3418.71        81.89 o                         
   2  -3   2        784.31        821.77        49.11 o                         
   3  -3   2        641.86        833.00        52.04 o                         
   4  -3   2       2500.92       2672.03        91.26 o                         
   5  -3   2       5764.99       5779.10       128.61 o                         
   6  -3   2       2986.63       2983.77        99.24 o                         
   7  -3   2       1425.61       1327.24        83.19 o                         
   8  -3   2       4578.08       4448.48       204.48 o                         
   9  -3   2       3367.91       3000.05       140.48 o                         
  10  -3   2        565.30        490.08        71.78 o                         
  11  -3   2       2844.17       2634.56       146.60 o                         
  12  -3   2        475.68        347.87        79.17 o                         
  13  -3   2         40.39         29.15        97.43 o                         
  14  -3   2         97.51        118.88       196.26 o                         
  15  -3   2         41.95         91.45       206.82 o                         
 -17  -2   2         15.39         76.30       120.69 o                         
 -16  -2   2          0.95        -35.96       107.27 o                         
 -15  -2   2          2.59         12.18       114.66 o                         
 -14  -2   2         13.32        -39.13        92.43 o                         
 -13  -2   2         73.53        133.53        99.35 o                         
 -12  -2   2        184.17        143.52       129.79 o                         
 -11  -2   2       1333.45       1320.47       132.33 o                         
 -10  -2   2       3991.48       3631.17       139.62 o                         
  -9  -2   2       4196.97       3920.90       114.16 o                         
  -8  -2   2       5145.98       4722.90       127.48 o                         
  -7  -2   2      10908.73      10395.30       180.49 o                         
  -6  -2   2       3565.46       3566.95        91.77 o                         
  -5  -2   2        241.28        183.38        34.73 o                         
  -4  -2   2         19.78        122.43        32.12 o                         
  -3  -2   2       1582.45       1523.97        53.83 o                         
  -2  -2   2      12753.15      12941.93       180.14 o                         
  -1  -2   2      11785.17      11467.02       162.65 o                         
   0  -2   2        291.21        183.29        30.07 o                         
   1  -2   2          2.57        -21.31        38.03 o                         
   2  -2   2         23.48         46.78        30.67 o                         
   3  -2   2       2496.43       2495.79        72.66 o                         
   4  -2   2       2589.57       2743.78        81.99 o                         
   5  -2   2        116.50        156.63        38.90 o                         
   6  -2   2       3336.24       3436.46       101.29 o                         
   7  -2   2       3191.29       3080.42       102.66 o                         
   8  -2   2       2833.43       2720.43       102.27 o                         
   9  -2   2       6191.58       5768.81       153.11 o                         
  10  -2   2       4605.36       4321.93       158.82 o                         
  11  -2   2        264.57        310.45        68.81 o                         
  12  -2   2        751.59        877.17        90.83 o                         
  13  -2   2         81.13        123.31        62.35 o                         
  14  -2   2         17.51        725.26       249.02 o                         
  15  -2   2         76.97        220.89       223.70 o                         
 -17  -1   2        108.87        190.29       135.11 o                         
 -16  -1   2         33.86         44.82       115.61 o                         
 -15  -1   2        138.35        167.77       117.26 o                         
 -14  -1   2         95.82        164.88       110.36 o                         
 -13  -1   2        524.88        561.87        74.53 o                         
 -12  -1   2       1232.47       1300.55        98.51 o                         
 -11  -1   2       3244.50       2822.58       174.68 o                         
 -10  -1   2        754.41        781.93        78.92 o                         
  -9  -1   2       2522.81       2248.25        95.38 o                         
  -8  -1   2       1458.67       1426.55       203.76 o                         
  -7  -1   2        433.59        461.61        52.59 o                         
  -6  -1   2       4960.57       4657.51       109.57 o                         
  -5  -1   2       3470.90       3345.72        86.55 o                         
  -4  -1   2       1599.71       1859.06        88.25 o                         
  -3  -1   2       3074.78       2527.20        97.09 o                         
  -2  -1   2       6993.59       7528.17       114.11 o                         
  -1  -1   2        236.83        135.23        21.57 o                         
   0  -1   2      10768.25      10729.86       422.78 o                         
   1  -1   2       1115.63        821.44        39.40 o                         
   2  -1   2       4007.40       4874.85        95.86 o                         
   3  -1   2        613.60        683.78        46.99 o                         
   4  -1   2       1476.78       1604.83        62.63 o                         
   5  -1   2       3383.24       2987.81        84.12 o                         
   6  -1   2       2153.02       1990.27        77.10 o                         
   7  -1   2      11782.15      11274.46       202.59 o                         
   8  -1   2       9212.24       8706.38       180.57 o                         
   9  -1   2        254.03        280.60        58.31 o                         
  10  -1   2       4210.07       4173.66       152.22 o                         
  11  -1   2        558.76        525.64        71.16 o                         
  12  -1   2        582.18        688.55        80.95 o                         
  13  -1   2         67.70         71.45        58.17 o                         
  14  -1   2         70.18        131.78       189.23 o                         
  15  -1   2         69.10         -8.85       136.82 o                         
  16  -1   2         15.36         90.75       218.77 o                         
 -16   0   2        138.78         69.75       119.59 o                         
 -15   0   2         93.54        170.30       112.43 o                         
 -14   0   2        215.39        114.51       102.21 o                         
 -13   0   2        206.23        229.58        65.28 o                         
 -12   0   2        816.44        766.90        83.63 o                         
 -11   0   2       1204.07       1205.30       112.15 o                         
 -10   0   2       1233.46       1320.49       130.45 o                         
  -9   0   2        784.09        739.96        74.14 o                         
  -8   0   2       2218.94       2345.79        95.68 o                         
  -7   0   2      12982.00      12757.21       217.03 o                         
  -6   0   2      12683.92      12550.30       206.09 o                         
  -5   0   2       8925.70       9096.59       281.09 o                         
  -4   0   2       1742.68       1640.89        63.18 o                         
  -3   0   2       4222.31       3500.23        79.48 o                         
  -2   0   2        191.74         92.14        24.26 o                         
  -1   0   2      10360.57       8692.45        99.98 o                         
   0   0   2        611.25        621.63        18.22 o                         
   1   0   2       1778.68       1271.70       113.12 o                         
   2   0   2       1523.78       1624.85        46.87 o                         
   3   0   2        656.92        768.96        54.36 o                         
   4   0   2        842.63        867.41        93.50 o                         
   5   0   2       7490.50       7035.64       129.88 o                         
   6   0   2       7467.21       6982.27       137.10 o                         
   7   0   2       4415.89       4223.57       107.53 o                         
   8   0   2       9545.03       8777.48       174.60 o                         
   9   0   2       3186.29       2918.37       103.87 o                         
  10   0   2        487.31        325.60        60.09 o                         
  11   0   2       2393.09       2095.30       123.26 o                         
  12   0   2        918.99       1036.96        87.10 o                         
  13   0   2       1511.00       1496.84        99.83 o                         
  14   0   2        563.72        525.19       119.48 o                         
  15   0   2         19.78        106.80       100.94 o                         
  16   0   2         20.87         13.39       125.22 o                         
 -16   1   2         32.35        -65.50       129.08 o                         
 -15   1   2          0.94         21.95       154.06 o                         
 -14   1   2         86.17        122.54        66.02 o                         
 -13   1   2        733.11        780.65       125.80 o                         
 -12   1   2        976.64        859.77       106.41 o                         
 -11   1   2       3202.90       3146.63       124.77 o                         
 -10   1   2       2890.99       2656.14       189.66 o                         
  -9   1   2       2456.45       2505.97       114.80 o                         
  -8   1   2       1846.19       1899.76        94.70 o                         
  -7   1   2       1046.72       1292.93       103.97 o                         
  -6   1   2       5193.19       5270.60       125.11 o                         
  -5   1   2       6315.60       6517.88       132.27 o                         
  -4   1   2       1967.26       1738.93        68.52 o                         
  -3   1   2       5665.44       5549.20       106.90 o                         
  -2   1   2       3266.46       2712.59        67.12 o                         
  -1   1   2       8844.43       8031.89       116.07 o                         
   0   1   2         92.89         25.08        15.94 o                         
   1   1   2       1592.40       1198.52        32.48 o                         
   2   1   2        816.58        672.79        31.66 o                         
   3   1   2      46884.16      47036.10       575.66 o                         
   4   1   2       9331.33      10212.98       154.59 o                         
   5   1   2       3587.75       3399.73        80.08 o                         
   6   1   2      29484.40      28871.73       385.58 o                         
   7   1   2        934.35        888.41        54.25 o                         
   8   1   2       3880.35       3735.07       102.33 o                         
   9   1   2       7394.94       6783.96       148.15 o                         
  10   1   2        563.32        581.51        63.06 o                         
  11   1   2       2823.59       2601.22       156.32 o                         
  12   1   2       1260.37       1353.03        86.53 o                         
  13   1   2        752.64        690.86       168.48 o                         
  14   1   2        652.44        655.81       131.80 o                         
  15   1   2          7.59        -17.35        96.02 o                         
  16   1   2         72.71        100.19       115.66 o                         
  17   1   2        141.28        264.77       133.66 o                         
 -15   2   2         55.89         83.01       180.08 o                         
 -14   2   2         99.73         33.16        63.25 o                         
 -13   2   2        580.06        502.37        81.40 o                         
 -12   2   2       2202.12       1942.87       115.34 o                         
 -11   2   2       1690.42       1744.63       115.47 o                         
 -10   2   2       1522.00       1488.35       102.26 o                         
  -9   2   2       2761.05       2666.95       195.45 o                         
  -8   2   2       1676.08       1736.87       169.11 o                         
  -7   2   2       2614.13       2470.99       101.13 o                         
  -6   2   2       7918.39       7925.17       162.25 o                         
  -5   2   2       4583.34       4476.21       111.34 o                         
  -4   2   2      10020.27       9434.12       163.08 o                         
  -3   2   2       1840.27       1976.81        72.26 o                         
  -2   2   2       2078.50       1717.75        61.51 o                         
  -1   2   2        230.88        353.23        33.17 o                         
   0   2   2         99.29         53.69        20.97 o                         
   1   2   2       3503.30       3689.78        64.68 o                         
   2   2   2       1481.19        883.86        31.86 o                         
   3   2   2       3641.73       2697.84        55.64 o                         
   4   2   2      37456.34      35923.57       617.13 o                         
   5   2   2       6033.81       6207.87       106.87 o                         
   6   2   2       6117.17       6122.11       110.91 o                         
   7   2   2      14233.25      13982.13       214.75 o                         
   8   2   2       2955.52       3036.96       106.91 o                         
   9   2   2       2627.19       2886.59       157.11 o                         
  10   2   2       4377.71       4123.47       113.25 o                         
  11   2   2         62.54         90.66        43.27 o                         
  12   2   2       1640.01       1681.95       164.14 o                         
  13   2   2        623.01        519.25       108.51 o                         
  14   2   2        925.87       1048.66       146.50 o                         
  15   2   2        207.00        299.16       113.90 o                         
  16   2   2        119.39        213.47       124.57 o                         
  17   2   2        310.18        619.36       150.38 o                         
 -15   3   2         38.84        103.41       206.11 o                         
 -14   3   2        400.31        449.94       107.60 o                         
 -13   3   2        291.91        241.86        96.80 o                         
 -12   3   2       1056.25       1041.83        98.63 o                         
 -11   3   2       2744.79       2695.29       125.99 o                         
 -10   3   2       1363.28       1464.66       103.69 o                         
  -9   3   2       2742.79       2985.77       148.66 o                         
  -8   3   2       3182.07       3124.52       115.58 o                         
  -7   3   2       4059.58       3856.59       133.53 o                         
  -6   3   2       7033.31       6868.08       152.88 o                         
  -5   3   2       1471.95       1450.29        85.83 o                         
  -4   3   2       6317.17       6057.12       150.96 o                         
  -3   3   2       1779.48       2122.73        73.60 o                         
  -2   3   2          1.61         13.80        33.43 o                         
  -1   3   2         45.84         50.83        30.59 o                         
   0   3   2       3028.68       2916.96       126.94 o                         
   1   3   2       4437.80       3356.83        69.07 o                         
   2   3   2      12259.58      11301.19       179.53 o                         
   3   3   2         67.49        231.59        26.94 o                         
   4   3   2       7289.04       6951.36       161.32 o                         
   5   3   2      26728.91      27824.17       477.15 o                         
   6   3   2       6291.61       6456.40       173.52 o                         
   7   3   2       1352.14       1366.82        59.02 o                         
   8   3   2      10187.66      10193.04       218.36 o                         
   9   3   2       3565.66       3407.05        86.60 o                         
  10   3   2       2647.51       2497.77        80.08 o                         
  11   3   2        938.87       1027.97        62.21 o                         
  12   3   2        264.07        282.81        96.86 o                         
  13   3   2        467.12        523.89       116.08 o                         
  14   3   2        296.35        322.44       107.32 o                         
  15   3   2          0.08         28.64        93.85 o                         
  16   3   2         54.37         32.68       110.79 o                         
  17   3   2        395.12        391.93       149.48 o                         
 -14   4   2        122.78         76.86        90.13 o                         
 -13   4   2        805.51        993.82       137.08 o                         
 -12   4   2        153.73        117.06        80.24 o                         
 -11   4   2        479.55        483.37       106.47 o                         
 -10   4   2       2467.92       2065.77       130.22 o                         
  -9   4   2       5321.07       5040.48       219.74 o                         
  -8   4   2       4854.92       4482.29       135.38 o                         
  -7   4   2       5526.26       5308.38       183.69 o                         
  -6   4   2       5025.39       4519.73       125.69 o                         
  -5   4   2       4599.37       4347.35       156.52 o                         
  -4   4   2        800.07        975.85        64.34 o                         
  -3   4   2       4563.67       4212.07        99.14 o                         
  -2   4   2       1627.83       1605.31        64.87 o                         
  -1   4   2        190.86        230.73        35.63 o                         
   0   4   2        399.47        524.74        40.33 o                         
   1   4   2       5358.38       5607.65       101.85 o                         
   2   4   2       3801.83       3940.05       106.38 o                         
   3   4   2        671.41        554.19        38.52 o                         
   4   4   2       7251.47       8185.05       425.54 o                         
   5   4   2       5238.33       5640.58       152.32 o                         
   6   4   2      21037.14      21939.98       403.53 o                         
   7   4   2       3900.18       4140.97       250.43 o                         
   8   4   2       5540.85       5667.13       181.77 o                         
   9   4   2       4190.00       4036.94       161.58 o                         
  10   4   2       1626.37       1668.68       133.52 o                         
  11   4   2       3518.79       3391.07       173.83 o                         
  12   4   2         18.21         12.52        83.03 o                         
  13   4   2        266.93        351.31       106.78 o                         
  14   4   2        252.50        250.71       102.69 o                         
  15   4   2         37.85        -49.89       118.18 o                         
  16   4   2        107.69        221.40       156.17 o                         
  17   4   2        662.30        747.51       306.36 o                         
  18   4   2        606.77        683.76       160.43 o                         
 -14   5   2        224.24        302.91       112.54 o                         
 -13   5   2        268.00        400.21       106.51 o                         
 -12   5   2        814.10        987.27       160.39 o                         
 -11   5   2       1217.96       1332.04       143.76 o                         
 -10   5   2       1385.13       1201.44       130.26 o                         
  -9   5   2       3680.13       3546.86       128.78 o                         
  -8   5   2       4823.77       4822.09       142.25 o                         
  -7   5   2       5630.47       5935.67       152.60 o                         
  -6   5   2       3596.38       3433.00       110.43 o                         
  -5   5   2       2946.42       2840.94        96.00 o                         
  -4   5   2       3229.38       3264.41        95.78 o                         
  -3   5   2         45.94         42.31        36.08 o                         
  -2   5   2       2532.65       2586.47        73.52 o                         
  -1   5   2       1776.44       1349.05        59.81 o                         
   0   5   2        987.11       1052.40        49.39 o                         
   1   5   2       2656.40       2714.50        72.50 o                         
   2   5   2       5029.58       5589.30       106.48 o                         
   3   5   2        626.89        553.14        45.48 o                         
   4   5   2       9888.61      10452.06       166.33 o                         
   5   5   2       6635.09       6849.59       117.49 o                         
   6   5   2       4420.78       4784.55       149.72 o                         
   7   5   2       2439.29       2667.62       119.27 o                         
   8   5   2       3414.89       3520.48       146.53 o                         
   9   5   2       2017.64       1779.15       117.07 o                         
  10   5   2       2953.80       2648.99       142.99 o                         
  11   5   2       4035.32       3917.46       177.56 o                         
  12   5   2       3001.61       2545.46       161.66 o                         
  13   5   2       1015.83       1041.64       134.05 o                         
  14   5   2         15.35        -31.43        80.82 o                         
  15   5   2        262.22        307.75       121.40 o                         
  16   5   2        181.50        190.72       112.05 o                         
  17   5   2        904.31        916.38       158.79 o                         
  18   5   2        803.58       1263.53       180.23 o                         
 -13   6   2        382.56        528.27       122.65 o                         
 -12   6   2        548.29        530.89       115.66 o                         
 -11   6   2        633.61        690.00       139.99 o                         
 -10   6   2       2548.59       2518.01       162.49 o                         
  -9   6   2       3122.22       2683.30       296.86 o                         
  -8   6   2       2506.66       2332.74       146.86 o                         
  -7   6   2       3856.32       3684.03       116.99 o                         
  -6   6   2       4254.36       3878.77       117.61 o                         
  -5   6   2       1025.14        928.01        66.37 o                         
  -4   6   2       3535.27       3389.51       135.07 o                         
  -3   6   2          5.22         58.08        32.27 o                         
  -2   6   2          0.64        -14.14        26.30 o                         
  -1   6   2        603.41        595.80        42.62 o                         
   0   6   2         45.77         35.52        91.80 o                         
   1   6   2       1766.41       2137.29        66.52 o                         
   2   6   2       2162.45       2262.96        70.14 o                         
   3   6   2       3042.76       2875.02        80.47 o                         
   4   6   2       8491.38       9078.04       154.74 o                         
   5   6   2       5950.90       5663.05       111.38 o                         
   6   6   2       3801.69       3908.42        86.75 o                         
   7   6   2       3338.96       3827.19       144.60 o                         
   8   6   2       1778.83       1806.56       118.07 o                         
   9   6   2       2271.03       2311.27       144.21 o                         
  10   6   2       3766.41       3652.26       248.67 o                         
  11   6   2       3638.21       3275.40       166.12 o                         
  12   6   2       1606.02       1778.44       234.25 o                         
  13   6   2        247.04        295.62        97.53 o                         
  14   6   2          7.59        -72.62       103.41 o                         
  15   6   2        995.48       1085.57       178.33 o                         
  16   6   2        523.51        666.50       143.73 o                         
  17   6   2        102.12        343.83       298.97 o                         
  18   6   2        637.23        984.81       187.47 o                         
 -12   7   2        687.56        638.25       150.89 o                         
 -11   7   2        963.83       1034.21       140.80 o                         
 -10   7   2        978.54        914.05       133.76 o                         
  -9   7   2       2570.16       2455.53       165.91 o                         
  -8   7   2       3054.00       2700.35       169.78 o                         
  -7   7   2       1958.23       2006.30       177.97 o                         
  -6   7   2       1910.09       1993.98       137.28 o                         
  -5   7   2        485.90        547.43        55.27 o                         
  -4   7   2        713.48        663.54        90.24 o                         
  -3   7   2         44.21         90.44        84.77 o                         
  -2   7   2         55.43         12.72       134.36 o                         
  -1   7   2        572.08        694.39        87.17 o                         
   0   7   2        950.54        900.49        77.12 o                         
   1   7   2         68.61         81.18        33.26 o                         
   2   7   2       2303.64       2361.97        76.07 o                         
   3   7   2       7784.49       7237.15       137.83 o                         
   4   7   2      18687.24      19156.97       278.90 o                         
   5   7   2       6171.46       5997.68       137.62 o                         
   6   7   2       5070.92       5101.04       110.49 o                         
   7   7   2        941.09       1094.96       112.00 o                         
   8   7   2       3418.26       3358.58       142.72 o                         
   9   7   2       2160.12       2168.64       127.49 o                         
  10   7   2       2246.61       2152.76       136.19 o                         
  11   7   2       2431.94       2252.95       142.86 o                         
  12   7   2        634.31        739.45       201.89 o                         
  13   7   2         61.46        -29.05        70.95 o                         
  14   7   2        118.85        111.79        93.22 o                         
  15   7   2        184.92        146.56        96.94 o                         
  16   7   2        345.79        244.21       172.70 o                         
  17   7   2        489.42        591.99       141.02 o                         
  18   7   2         65.15        216.98       204.71 o                         
 -11   8   2       1333.57       1418.96       159.90 o                         
 -10   8   2       2145.05       1868.61       175.29 o                         
  -9   8   2       2181.41       2101.79       174.25 o                         
  -8   8   2       1565.72       1645.46       159.56 o                         
  -7   8   2       1323.29       1259.07       150.19 o                         
  -6   8   2        287.32        428.02        98.07 o                         
  -5   8   2        601.78        492.30       176.22 o                         
  -4   8   2          5.20        -33.93        76.32 o                         
  -3   8   2         35.56         70.99        70.65 o                         
  -2   8   2         14.35        -54.71        54.71 o                         
  -1   8   2         37.65        -15.97        56.53 o                         
   0   8   2        465.49        535.71        83.01 o                         
   1   8   2       2207.65       2170.21        73.94 o                         
   2   8   2       9875.48       9608.94       170.60 o                         
   3   8   2       6178.16       5919.51       128.69 o                         
   4   8   2       5944.31       5833.55       128.52 o                         
   5   8   2       2949.14       2969.38        92.71 o                         
   6   8   2       4676.42       4544.14       113.23 o                         
   7   8   2       3659.74       3623.24        98.98 o                         
   8   8   2       6368.24       5955.80       123.35 o                         
   9   8   2       3286.97       3014.20       143.56 o                         
  10   8   2       3208.99       2872.41       153.55 o                         
  11   8   2        975.55        874.18       116.57 o                         
  12   8   2         91.07         27.56        81.28 o                         
  13   8   2          1.39         24.61        74.20 o                         
  14   8   2        329.19        362.10       102.22 o                         
  15   8   2        526.74        500.13       123.56 o                         
  16   8   2        463.86        464.84       123.17 o                         
  17   8   2        942.51       1074.86       163.64 o                         
  18   8   2        118.82        188.68       121.99 o                         
 -11   9   2       1134.89        915.14       137.71 o                         
 -10   9   2       1813.14       1782.73       171.73 o                         
  -9   9   2       1161.87       1026.95       141.00 o                         
  -8   9   2        816.94        807.11       174.81 o                         
  -7   9   2        444.88        435.86       108.34 o                         
  -6   9   2        913.04        832.45       122.75 o                         
  -5   9   2        238.97        184.68        82.50 o                         
  -4   9   2        473.17        468.46       168.83 o                         
  -3   9   2        269.18        387.35       100.95 o                         
  -2   9   2         64.07         85.58        98.13 o                         
  -1   9   2        226.93        300.77        79.65 o                         
   0   9   2       1673.29       1832.67       132.97 o                         
   1   9   2       2663.71       2602.12       101.46 o                         
   2   9   2       3466.70       3261.11       114.76 o                         
   3   9   2       5243.90       5238.16       125.36 o                         
   4   9   2       4220.11       4178.64       114.05 o                         
   5   9   2       3583.72       3783.72       108.95 o                         
   6   9   2       4027.10       4063.45       133.38 o                         
   7   9   2       7025.18       6909.87       148.27 o                         
   8   9   2       4810.83       4633.15       115.78 o                         
   9   9   2       7449.56       7271.87       211.35 o                         
  10   9   2       3757.54       3697.83       170.13 o                         
  11   9   2        370.18        525.28       135.42 o                         
  12   9   2         23.07        -66.42        66.42 o                         
  13   9   2         34.76        135.18        81.49 o                         
  14   9   2         28.23         92.91        87.72 o                         
  15   9   2         89.65        215.02        96.08 o                         
  16   9   2        369.09        434.57       227.57 o                         
  17   9   2        672.13        792.59       147.15 o                         
  18   9   2        615.43        787.43       315.15 o                         
 -10  10   2       1190.90       1115.54       147.33 o                         
  -9  10   2        818.62        806.14       208.22 o                         
  -8  10   2        568.75        316.07       108.51 o                         
  -7  10   2        262.19        225.57        99.47 o                         
  -6  10   2        822.17        851.52       288.42 o                         
  -5  10   2        911.78        850.23       167.42 o                         
  -4  10   2       1654.29       1587.19       277.51 o                         
  -3  10   2       1449.16       1551.32       146.24 o                         
  -2  10   2         34.61         58.78        90.39 o                         
  -1  10   2        382.37        413.96        97.78 o                         
   0  10   2       1602.39       1934.93       145.04 o                         
   1  10   2       3587.65       3757.82       276.11 o                         
   2  10   2       7591.75       7409.83       151.21 o                         
   3  10   2       1810.61       1723.75        85.89 o                         
   4  10   2       2140.52       2295.97        95.23 o                         
   5  10   2       5531.69       5477.56       182.82 o                         
   6  10   2       2197.96       2082.25        91.55 o                         
   7  10   2       5062.79       4934.45       131.45 o                         
   8  10   2       4315.42       4379.77       122.15 o                         
   9  10   2        945.64        902.57        66.87 o                         
  10  10   2       2561.24       2551.46        87.34 o                         
  11  10   2       2102.51       2003.06       160.66 o                         
  12  10   2         11.24         41.76        72.51 o                         
  13  10   2         51.81         13.34        74.68 o                         
  14  10   2         64.20         74.73        91.33 o                         
  15  10   2        163.44         34.48        95.32 o                         
  16  10   2         37.24         32.52        89.07 o                         
  17  10   2        100.62        224.68       201.89 o                         
  18  10   2        750.99        680.60       156.18 o                         
  -9  11   2        502.96        467.76       119.06 o                         
  -8  11   2        222.36        215.56       120.29 o                         
  -7  11   2        560.46        420.16       117.72 o                         
  -6  11   2        635.89        502.51       120.26 o                         
  -5  11   2       1042.08        820.23       173.40 o                         
  -4  11   2       1145.81       1145.42       142.46 o                         
  -3  11   2        875.07        818.49       117.59 o                         
  -2  11   2        182.79        108.27        80.62 o                         
  -1  11   2         17.92        -35.84        65.75 o                         
   0  11   2       1908.95       1887.86       148.38 o                         
   1  11   2       1512.33       1355.40       122.03 o                         
   2  11   2       2099.12       2004.64        80.83 o                         
   3  11   2       1703.42       1518.59        83.03 o                         
   4  11   2       1021.97       1088.45        92.14 o                         
   5  11   2        444.11        602.38       133.75 o                         
   6  11   2       5525.16       5431.53       143.13 o                         
   7  11   2       1788.17       1758.39        91.84 o                         
   8  11   2       3834.82       3886.61       155.20 o                         
   9  11   2       3949.33       3692.10       143.01 o                         
  10  11   2        671.56        755.44        66.37 o                         
  11  11   2        100.72        124.82        83.07 o                         
  12  11   2        143.30        189.19        84.57 o                         
  13  11   2         62.81        112.02        79.02 o                         
  14  11   2        239.70        332.38       106.65 o                         
  15  11   2         22.15        130.48       137.88 o                         
  16  11   2        105.13        143.25       102.45 o                         
  17  11   2        631.57        882.68       151.01 o                         
  18  11   2        635.60        502.58       136.24 o                         
  -8  12   2        604.59        537.46       123.10 o                         
  -7  12   2        420.81        404.28       120.50 o                         
  -6  12   2        496.06        530.51       129.49 o                         
  -5  12   2        468.14        398.31       111.51 o                         
  -4  12   2        423.77        631.43       118.29 o                         
  -3  12   2        237.90        278.35       100.98 o                         
  -2  12   2        231.16        215.46        92.40 o                         
  -1  12   2        410.77        534.50       104.12 o                         
   0  12   2         81.21        -12.37       114.31 o                         
   1  12   2        489.91        509.32       100.79 o                         
   2  12   2       1405.16       1686.26       138.31 o                         
   3  12   2        270.56        259.88        51.63 o                         
   4  12   2       3087.22       3012.69       153.92 o                         
   5  12   2       2646.33       2528.48       106.06 o                         
   6  12   2       2337.18       2487.37       111.73 o                         
   7  12   2       5390.72       5498.50       205.86 o                         
   8  12   2       1006.52       1224.42        90.25 o                         
   9  12   2        569.42        652.71        74.14 o                         
  10  12   2       1220.61       1352.62        87.69 o                         
  11  12   2         45.79        -61.55        61.55 o                         
  12  12   2          5.56         43.28        77.10 o                         
  13  12   2          0.68         80.68        83.39 o                         
  14  12   2         26.17         40.68        84.50 o                         
  15  12   2        130.81         75.19        92.04 o                         
  16  12   2         39.42        -52.76        86.41 o                         
  17  12   2        333.89        439.11       130.49 o                         
  18  12   2        798.32        784.32       242.69 o                         
  -6  13   2        564.45        379.29       120.09 o                         
  -5  13   2        254.34        219.18       104.06 o                         
  -4  13   2        324.12        415.08       119.72 o                         
  -3  13   2          3.39        -11.62        85.21 o                         
  -2  13   2        101.49         -1.71        81.55 o                         
  -1  13   2          5.44        -14.46        81.30 o                         
   0  13   2        773.00        578.28       139.99 o                         
   1  13   2       1045.81        755.09       107.97 o                         
   2  13   2        671.66        631.82       104.05 o                         
   3  13   2        929.30        898.15       194.86 o                         
   4  13   2        607.60        652.83       105.66 o                         
   5  13   2       1894.78       2078.14       111.06 o                         
   6  13   2       1790.92       1868.70       102.44 o                         
   7  13   2       3343.77       3087.55       121.29 o                         
   8  13   2       1821.56       1783.33       106.53 o                         
   9  13   2       1391.64       1429.95        97.76 o                         
  10  13   2        928.93        958.43       145.65 o                         
  11  13   2        203.65        175.60        89.52 o                         
  12  13   2         11.47        -75.70        90.04 o                         
  13  13   2        128.76        118.41       142.10 o                         
  14  13   2         36.94        -26.00        81.17 o                         
  15  13   2        487.59        437.00       112.83 o                         
  16  13   2        263.32        178.74       100.30 o                         
  17  13   2        504.76        551.58       140.27 o                         
  18  13   2        826.20        847.37       156.19 o                         
  -5  14   2        275.11        239.31       116.17 o                         
  -4  14   2         45.36        169.05       112.32 o                         
  -3  14   2          0.25         61.54       100.07 o                         
  -2  14   2        403.35        319.59       107.09 o                         
  -1  14   2        165.92         73.46        91.17 o                         
   0  14   2        140.32        100.20        82.89 o                         
   1  14   2         68.92        126.22        84.41 o                         
   2  14   2        531.21        436.70       107.83 o                         
   3  14   2        378.01        235.82        93.20 o                         
   4  14   2       1914.14       2002.62       145.93 o                         
   5  14   2       2507.71       2272.74       171.99 o                         
   6  14   2       2808.12       2851.07       124.15 o                         
   7  14   2       2542.71       2404.72       117.70 o                         
   8  14   2       1946.68       1954.71       112.91 o                         
   9  14   2        660.70        649.87        80.15 o                         
  10  14   2        358.36        344.75        83.15 o                         
  11  14   2        201.80        102.83        82.20 o                         
  12  14   2        109.28        152.64        90.27 o                         
  13  14   2          4.72        -47.16        75.01 o                         
  14  14   2          1.05        -71.97        85.83 o                         
  15  14   2        380.58        472.28       116.42 o                         
  16  14   2        124.14        151.43       132.60 o                         
  17  14   2        482.56        568.44       152.65 o                         
  -3  15   2          0.54        114.25       105.24 o                         
  -2  15   2          4.54        104.97       101.15 o                         
  -1  15   2          4.49         16.71        87.68 o                         
   0  15   2        468.51        462.31       115.24 o                         
   1  15   2        288.97        406.54       109.83 o                         
   2  15   2        775.11        626.51       119.00 o                         
   3  15   2       1070.12       1012.15       131.16 o                         
   4  15   2       2365.34       2473.97       185.70 o                         
   5  15   2       2094.72       2091.65       168.92 o                         
   6  15   2       2934.36       2793.73       169.28 o                         
   7  15   2       1268.76       1268.46       133.34 o                         
   8  15   2        329.05        550.40        95.24 o                         
   9  15   2        256.91        274.62        71.04 o                         
  10  15   2        347.02        367.06       106.29 o                         
  11  15   2        186.63        201.47        89.97 o                         
  12  15   2        546.95        579.98       171.99 o                         
  13  15   2         42.47         29.61       101.65 o                         
  14  15   2          0.82         99.84        97.36 o                         
  15  15   2        235.04        133.94       113.12 o                         
  16  15   2        274.05        238.53       112.23 o                         
  -2  16   2         76.41         59.01        98.37 o                         
  -1  16   2         17.31         -0.72        94.17 o                         
   0  16   2        132.17        252.67       108.34 o                         
   1  16   2        326.11        241.27       102.05 o                         
   2  16   2        889.87       1026.78       148.80 o                         
   3  16   2       1935.74       2242.97       195.21 o                         
   4  16   2       2037.49       1754.32       185.01 o                         
   5  16   2       1805.42       1528.90       152.45 o                         
   6  16   2       1385.67       1384.60       149.55 o                         
   7  16   2       1495.90       1532.52       153.62 o                         
   8  16   2        731.27        583.93       125.92 o                         
   9  16   2        400.92        349.66        75.17 o                         
  10  16   2        101.75        -48.94        79.90 o                         
  11  16   2        202.84        130.27       103.80 o                         
  12  16   2        218.34        323.77       105.60 o                         
  13  16   2          0.04        155.62       131.19 o                         
  14  16   2        169.25         -8.77        92.76 o                         
  15  16   2        152.79        317.18       141.04 o                         
  16  16   2        198.33        331.42       186.06 o                         
   0  17   2        236.55        224.52       116.39 o                         
   1  17   2        509.43        598.84       134.55 o                         
   2  17   2        953.39        950.24       151.57 o                         
   3  17   2       1655.64       1504.83       170.99 o                         
   4  17   2       1718.62       1551.24       167.74 o                         
   5  17   2       1185.69       1332.65       160.64 o                         
   6  17   2       1376.88       1854.29       180.72 o                         
   7  17   2       1402.40       1505.31       161.72 o                         
   8  17   2        708.51        861.86       131.41 o                         
   9  17   2        509.57        464.69       125.57 o                         
  10  17   2        453.26        505.78       192.04 o                         
  11  17   2        182.61        128.34       104.24 o                         
  12  17   2         72.31        165.21        97.24 o                         
  13  17   2          1.32         10.40        91.77 o                         
  14  17   2         32.50          0.00        98.99 o                         
  15  17   2        228.02        246.31       147.37 o                         
   3  18   2        991.19       1022.61       153.96 o                         
   4  18   2       1714.50       1693.34       179.88 o                         
   5  18   2        871.72       1036.12       198.73 o                         
   6  18   2        883.38        895.30       139.78 o                         
   7  18   2       1169.01       1589.98       171.54 o                         
   8  18   2       1218.94       1339.73       167.77 o                         
   9  18   2        374.14        547.71       127.89 o                         
  10  18   2        430.61        448.80       197.67 o                         
  11  18   2        305.30        220.18       181.49 o                         
  12  18   2        137.29        109.04       155.46 o                         
  13  18   2         11.46        -26.09       179.73 o                         
   8  19   2        495.33        636.55       136.62 o                         
   9  19   2        520.60        228.62       205.41 o                         
 -11 -17   3        752.07        974.99       230.03 o                         
 -10 -17   3        894.74        829.71       173.69 o                         
  -9 -17   3       1359.37       1660.02       175.27 o                         
  -8 -17   3        781.63        887.06       268.72 o                         
  -7 -17   3        741.32        805.82       145.02 o                         
  -6 -17   3        485.22        502.26       128.52 o                         
  -5 -17   3        226.17        293.29       119.29 o                         
  -4 -17   3         31.23        -20.26        96.67 o                         
 -13 -16   3        774.45        455.19       246.56 o                         
 -12 -16   3        702.44        671.77       214.91 o                         
 -11 -16   3       1108.02        961.55       230.73 o                         
 -10 -16   3       1375.13       1472.68       157.11 o                         
  -9 -16   3        814.70        634.76       119.43 o                         
  -8 -16   3       1068.01       1014.93       149.48 o                         
  -7 -16   3       1610.20       2112.61       188.57 o                         
  -6 -16   3        448.87        422.41       118.84 o                         
  -5 -16   3        519.21        731.51       139.54 o                         
  -4 -16   3        265.10        332.33       123.21 o                         
  -3 -16   3          2.47        113.34       103.94 o                         
  -2 -16   3         21.00        -64.35        91.25 o                         
  -1 -16   3         14.42        -87.52        87.52 o                         
 -14 -15   3        340.98        238.63       109.52 o                         
 -13 -15   3       1198.63        988.78       271.18 o                         
 -12 -15   3       1215.76        997.40       128.12 o                         
 -11 -15   3       1739.70       1998.65       420.67 o                         
 -10 -15   3       1758.73       1917.48       130.08 o                         
  -9 -15   3       1007.99       1126.25       111.22 o                         
  -8 -15   3        964.98       1178.41       144.30 o                         
  -7 -15   3       1162.34       1311.14       151.26 o                         
  -6 -15   3        364.34        438.75       109.44 o                         
  -5 -15   3        217.65        274.68       107.98 o                         
  -4 -15   3         61.36        -27.31        87.77 o                         
  -3 -15   3        351.98        510.49       118.65 o                         
  -2 -15   3          5.29         73.36       102.99 o                         
  -1 -15   3         61.97         57.49       107.12 o                         
   0 -15   3         13.26        -38.69       102.65 o                         
   1 -15   3        253.66        173.81       170.94 o                         
 -15 -14   3         85.20        -15.69        98.53 o                         
 -14 -14   3        576.19        807.57       180.79 o                         
 -13 -14   3       1034.91        743.16       203.65 o                         
 -12 -14   3       2074.69       2215.18       263.09 o                         
 -11 -14   3       1819.62       1657.52       172.35 o                         
 -10 -14   3       1386.68       1348.61       112.16 o                         
  -9 -14   3        703.81        654.12        88.24 o                         
  -8 -14   3        548.16        449.71        82.89 o                         
  -7 -14   3        422.21        355.97        77.39 o                         
  -6 -14   3        211.32        208.17       100.59 o                         
  -5 -14   3       1048.90       1413.40       155.79 o                         
  -4 -14   3        325.41        437.31       114.67 o                         
  -3 -14   3        143.80        212.25       100.96 o                         
  -2 -14   3         62.53        -56.26        99.89 o                         
  -1 -14   3          0.69        -33.59        87.62 o                         
   0 -14   3         57.80         17.35        97.46 o                         
   1 -14   3        328.75        223.62       110.68 o                         
   2 -14   3        463.27        994.89       462.17 o                         
   3 -14   3        335.48        306.09       130.77 o                         
 -16 -13   3        171.69        199.24       109.22 o                         
 -15 -13   3        363.48        233.57       202.95 o                         
 -14 -13   3        926.31        970.07       194.15 o                         
 -13 -13   3        310.46        114.40        78.72 o                         
 -12 -13   3       1758.99       1565.04       208.57 o                         
 -11 -13   3       1452.51       1463.65       110.71 o                         
 -10 -13   3       1265.71       1224.19       102.83 o                         
  -9 -13   3        407.57        416.30        80.87 o                         
  -8 -13   3        350.62        243.12        73.02 o                         
  -7 -13   3        901.60        958.21        97.27 o                         
  -6 -13   3        494.68        493.18        80.10 o                         
  -5 -13   3       1192.08       1480.07       148.22 o                         
  -4 -13   3        710.42        807.82       126.35 o                         
  -3 -13   3         13.19         99.76        94.39 o                         
  -2 -13   3         11.86        -50.22        80.24 o                         
  -1 -13   3         15.43         65.86       142.80 o                         
   0 -13   3        289.98        447.61       118.41 o                         
   1 -13   3        372.84        305.96       108.67 o                         
   2 -13   3        401.95        357.53       114.98 o                         
   3 -13   3        724.97        883.51       152.89 o                         
   4 -13   3        494.43        466.03       175.51 o                         
   5 -13   3        487.17        561.97       134.47 o                         
 -17 -12   3        131.44        148.87       169.53 o                         
 -16 -12   3        290.90        114.65        84.68 o                         
 -15 -12   3        885.37        899.38       373.54 o                         
 -14 -12   3        766.32        812.30       302.13 o                         
 -13 -12   3       1431.58       1197.91       313.04 o                         
 -12 -12   3        572.68        464.67        97.19 o                         
 -11 -12   3        703.38        648.11        79.86 o                         
 -10 -12   3        667.90        680.23        80.70 o                         
  -9 -12   3       1488.12       1564.96       110.42 o                         
  -8 -12   3       1429.30       1599.64       137.62 o                         
  -7 -12   3        575.48        616.38        81.04 o                         
  -6 -12   3       1711.90       1985.95       120.35 o                         
  -5 -12   3       2754.90       2828.36       122.52 o                         
  -4 -12   3        255.43        404.69        73.62 o                         
  -3 -12   3        136.64        192.88        89.76 o                         
  -2 -12   3        661.04        656.83       113.43 o                         
  -1 -12   3        311.38        362.68       106.39 o                         
   0 -12   3        572.64        604.65       119.44 o                         
   1 -12   3        803.14        909.13       134.71 o                         
   2 -12   3        701.43        994.42       185.71 o                         
   3 -12   3        833.81        611.59       204.71 o                         
   4 -12   3       1009.31       1004.01       152.24 o                         
   5 -12   3        835.35        962.20       156.64 o                         
   6 -12   3        682.18        543.59       184.31 o                         
 -17 -11   3         31.65        -28.56        97.96 o                         
 -16 -11   3        272.00        264.24       111.26 o                         
 -15 -11   3       1160.42        943.74       280.33 o                         
 -14 -11   3        895.13        757.73       143.51 o                         
 -13 -11   3       1671.09       1461.19       262.39 o                         
 -12 -11   3        359.86        365.90       186.42 o                         
 -11 -11   3        945.59        928.15        84.70 o                         
 -10 -11   3       1306.67       1342.44        97.79 o                         
  -9 -11   3       1906.38       1891.17       109.72 o                         
  -8 -11   3       2684.71       2519.72       117.19 o                         
  -7 -11   3       1695.96       1913.70       116.61 o                         
  -6 -11   3        783.72        907.53        87.04 o                         
  -5 -11   3       1430.41       1359.56        98.00 o                         
  -4 -11   3        274.24        269.03        64.14 o                         
  -3 -11   3        136.49         28.72        52.62 o                         
  -2 -11   3         50.07         53.02        85.33 o                         
  -1 -11   3         12.11         65.13        81.19 o                         
   0 -11   3       1057.64       1294.23       145.31 o                         
   1 -11   3       1051.71       1317.12       145.33 o                         
   2 -11   3       1605.63       1616.18       155.08 o                         
   3 -11   3       1345.07       1297.83       164.61 o                         
   4 -11   3       1052.21       1251.62       161.54 o                         
   5 -11   3       1819.42       2193.12       198.91 o                         
   6 -11   3       1076.80       1206.61       159.65 o                         
   7 -11   3        554.04        745.58       142.42 o                         
   8 -11   3       1398.30       1430.95       176.22 o                         
 -17 -10   3        106.14         53.79       103.80 o                         
 -16 -10   3        183.25        131.88       102.71 o                         
 -15 -10   3        196.58        158.37        94.99 o                         
 -14 -10   3       1530.14       1683.96       440.01 o                         
 -13 -10   3        933.68        761.50       143.51 o                         
 -12 -10   3        814.96        708.86       114.43 o                         
 -11 -10   3        365.62        325.23        61.42 o                         
 -10 -10   3       1094.98       1141.94        90.71 o                         
  -9 -10   3       3511.13       3312.55       120.36 o                         
  -8 -10   3       3177.87       3095.60       120.73 o                         
  -7 -10   3       2768.16       2743.40       137.64 o                         
  -6 -10   3       2907.48       2882.58       117.96 o                         
  -5 -10   3       1333.20       1405.89        98.11 o                         
  -4 -10   3        627.46        707.38       114.17 o                         
  -3 -10   3         14.82        134.88        57.56 o                         
  -2 -10   3         52.22         63.93        59.38 o                         
  -1 -10   3       1909.17       2042.23       156.98 o                         
   0 -10   3        669.70        753.71       115.18 o                         
   1 -10   3        305.52        222.20        83.93 o                         
   2 -10   3       1339.88       1224.98       138.04 o                         
   3 -10   3       2087.44       1977.14       217.37 o                         
   4 -10   3       1309.03       1346.08       153.73 o                         
   5 -10   3       1660.89       1821.92       171.37 o                         
   6 -10   3       1946.07       1951.74       225.81 o                         
   7 -10   3        722.16        712.52       129.30 o                         
   8 -10   3        695.01        495.10       124.89 o                         
   9 -10   3       1040.47       1117.49       160.04 o                         
 -17  -9   3          9.83         27.85       138.93 o                         
 -16  -9   3        177.68        177.40       115.10 o                         
 -15  -9   3        441.03        518.16       123.68 o                         
 -14  -9   3        542.59        450.92       111.54 o                         
 -13  -9   3       1362.45       1329.80       148.66 o                         
 -12  -9   3        771.88        853.26       124.00 o                         
 -11  -9   3        732.84        715.21        75.20 o                         
 -10  -9   3       3476.22       3463.44       119.44 o                         
  -9  -9   3       5871.18       5265.92       168.66 o                         
  -8  -9   3       5690.88       5542.64       151.58 o                         
  -7  -9   3       5841.02       5786.58       154.00 o                         
  -6  -9   3        634.08        718.85        77.41 o                         
  -5  -9   3          9.51         62.93        53.99 o                         
  -4  -9   3        252.77        229.82        66.94 o                         
  -3  -9   3       1071.52       1097.95        84.88 o                         
  -2  -9   3         17.67          2.63        50.68 o                         
  -1  -9   3         17.88         -2.79        47.91 o                         
   0  -9   3        161.90        255.73        47.55 o                         
   1  -9   3        527.88        453.78        93.93 o                         
   2  -9   3        205.00        149.09        82.42 o                         
   3  -9   3       1747.67       1610.97       144.71 o                         
   4  -9   3       6241.23       5959.91       267.31 o                         
   5  -9   3       2654.23       2708.71       261.33 o                         
   6  -9   3       3183.80       3084.47       211.04 o                         
   7  -9   3       2275.24       2201.05       186.77 o                         
   8  -9   3        213.98         23.98       129.44 o                         
   9  -9   3        376.50        338.06       117.54 o                         
  10  -9   3        416.54        228.26       132.95 o                         
 -18  -8   3        267.78        760.52       200.48 o                         
 -17  -8   3        440.67        663.68       149.13 o                         
 -16  -8   3        233.28        275.39       113.40 o                         
 -15  -8   3        120.18        128.68       262.04 o                         
 -14  -8   3        534.17        448.91       158.28 o                         
 -13  -8   3       1139.08       1000.39       135.36 o                         
 -12  -8   3        791.77        854.65       121.29 o                         
 -11  -8   3       6170.35       5902.86       152.74 o                         
 -10  -8   3       1311.85       1273.18        89.40 o                         
  -9  -8   3       4196.30       3902.39       159.43 o                         
  -8  -8   3       5274.01       4741.10       131.74 o                         
  -7  -8   3       4231.71       3838.39       146.82 o                         
  -6  -8   3       2211.36       2154.72        95.69 o                         
  -5  -8   3        123.85        101.48        54.43 o                         
  -4  -8   3         59.16          3.12        47.73 o                         
  -3  -8   3        199.37        138.88        58.62 o                         
  -2  -8   3        525.29        579.79        65.10 o                         
  -1  -8   3        280.73        315.80        54.98 o                         
   0  -8   3        722.06        884.22        66.65 o                         
   1  -8   3       1309.69       1294.89        65.80 o                         
   2  -8   3       6854.45       6717.70       222.34 o                         
   3  -8   3       4723.63       4261.52       179.07 o                         
   4  -8   3       2810.46       2565.52       163.94 o                         
   5  -8   3       2701.76       2659.87       298.62 o                         
   6  -8   3       1529.98       1668.21       159.34 o                         
   7  -8   3        676.88        413.24       114.75 o                         
   8  -8   3       1899.83       1970.01       183.35 o                         
   9  -8   3         93.58         87.07       126.97 o                         
  10  -8   3        884.96        996.02       180.79 o                         
  11  -8   3        177.75         20.02       291.23 o                         
 -18  -7   3         61.39        310.76       138.03 o                         
 -17  -7   3        118.59        420.96       154.06 o                         
 -16  -7   3        350.86        434.54       130.54 o                         
 -15  -7   3        323.42        458.32       127.33 o                         
 -14  -7   3        693.33        821.79       181.84 o                         
 -13  -7   3       2032.68       2190.62       183.05 o                         
 -12  -7   3       1824.38       1751.11       163.53 o                         
 -11  -7   3       5760.47       6021.20       369.82 o                         
 -10  -7   3       7926.36       8104.88       179.36 o                         
  -9  -7   3       4573.37       4510.23       127.91 o                         
  -8  -7   3       2350.49       2150.45       101.48 o                         
  -7  -7   3       3382.69       3232.08       105.95 o                         
  -6  -7   3       1414.94       1619.17        90.11 o                         
  -5  -7   3       1528.16       1697.24       139.99 o                         
  -4  -7   3        151.79        129.92        49.60 o                         
  -3  -7   3         86.96        169.89        47.60 o                         
  -2  -7   3          3.39        -18.48        42.94 o                         
  -1  -7   3        813.60        982.29        70.51 o                         
   0  -7   3        925.83        930.12        74.81 o                         
   1  -7   3       2577.55       2345.12        83.66 o                         
   2  -7   3       3796.66       3645.10        94.92 o                         
   3  -7   3       3436.38       3255.20        84.10 o                         
   4  -7   3       2795.69       2708.39       162.72 o                         
   5  -7   3       1257.46       1165.70       129.45 o                         
   6  -7   3       4360.79       4217.94       387.60 o                         
   7  -7   3       2522.44       2269.56       164.69 o                         
   8  -7   3       1113.94       1129.92       153.35 o                         
   9  -7   3        709.33        701.42       127.95 o                         
  10  -7   3        186.84        216.54       148.08 o                         
  11  -7   3         39.08         59.59       218.07 o                         
  12  -7   3          4.74        224.55       116.43 o                         
 -18  -6   3         32.77         31.55       125.48 o                         
 -17  -6   3        263.87        412.44       134.44 o                         
 -16  -6   3        139.48         98.24       153.35 o                         
 -15  -6   3        711.47        717.88       135.31 o                         
 -14  -6   3       1413.64       1665.24       167.54 o                         
 -13  -6   3       1108.51       1105.69       134.04 o                         
 -12  -6   3       5060.36       5069.82       188.86 o                         
 -11  -6   3       5504.70       5408.45       144.36 o                         
 -10  -6   3       2544.07       2590.77       102.51 o                         
  -9  -6   3       3074.04       3065.81       105.48 o                         
  -8  -6   3       2545.78       2556.51        94.98 o                         
  -7  -6   3       2043.17       2451.68        90.30 o                         
  -6  -6   3         76.69        141.72        46.63 o                         
  -5  -6   3       5064.69       5035.58       122.74 o                         
  -4  -6   3       3230.26       3001.50       108.47 o                         
  -3  -6   3          0.38         16.00        45.06 o                         
  -2  -6   3       2623.96       2174.03        83.74 o                         
  -1  -6   3       1843.47       1898.46        80.78 o                         
   0  -6   3       1405.21       1520.11        94.03 o                         
   1  -6   3       3420.66       3297.96       149.10 o                         
   2  -6   3       8243.45       7931.56       156.17 o                         
   3  -6   3       6116.92       5971.89       130.26 o                         
   4  -6   3       3598.69       3705.90       122.06 o                         
   5  -6   3       1343.59       1367.12       139.54 o                         
   6  -6   3       2353.69       2079.68       218.77 o                         
   7  -6   3       1608.04       1408.63       140.76 o                         
   8  -6   3        503.60        272.38       100.67 o                         
   9  -6   3        497.64        558.60       113.73 o                         
  10  -6   3          2.62        -22.22       100.95 o                         
  11  -6   3        104.78        -35.89        84.25 o                         
  12  -6   3         29.99         50.49       102.89 o                         
 -17  -5   3         49.13        -38.01       100.22 o                         
 -16  -5   3        499.65        369.76       199.78 o                         
 -15  -5   3        677.67        934.05       149.68 o                         
 -14  -5   3       1179.16       1447.51       167.53 o                         
 -13  -5   3       1913.79       2292.30       186.45 o                         
 -12  -5   3       2457.52       2233.84       101.52 o                         
 -11  -5   3       9176.24       9227.95       193.32 o                         
 -10  -5   3       5110.95       5164.79       138.63 o                         
  -9  -5   3       4692.63       4552.21       123.97 o                         
  -8  -5   3        991.02        952.48        71.59 o                         
  -7  -5   3        304.22        326.95        48.76 o                         
  -6  -5   3         18.83         -7.46        35.88 o                         
  -5  -5   3        984.09       1004.73        65.99 o                         
  -4  -5   3       2930.35       2933.79        97.74 o                         
  -3  -5   3        102.09         53.52        39.97 o                         
  -2  -5   3       3798.64       4103.22       104.81 o                         
  -1  -5   3       1938.73       2113.91        77.59 o                         
   0  -5   3       4858.44       4984.08       114.43 o                         
   1  -5   3       2366.32       2336.58       113.17 o                         
   2  -5   3       6287.75       6081.77       127.24 o                         
   3  -5   3       3768.63       3855.61       117.55 o                         
   4  -5   3       1527.63       1553.26       140.78 o                         
   5  -5   3       1380.22       1537.41       123.77 o                         
   6  -5   3       2848.65       2952.73       106.77 o                         
   7  -5   3        638.86        625.63        69.09 o                         
   8  -5   3       1911.85       2120.21       162.99 o                         
   9  -5   3        408.46        675.53       173.40 o                         
  10  -5   3        280.29        467.29       106.53 o                         
  11  -5   3         14.95         18.02        89.85 o                         
  12  -5   3          1.70         16.89       105.17 o                         
  13  -5   3          6.13         55.75        98.06 o                         
 -17  -4   3         72.54        219.52       137.34 o                         
 -16  -4   3        542.71        627.86       228.27 o                         
 -15  -4   3        614.76        793.56       137.40 o                         
 -14  -4   3       1575.19       1531.64       182.90 o                         
 -13  -4   3       2632.56       2680.18       185.86 o                         
 -12  -4   3       3324.75       3341.29       123.34 o                         
 -11  -4   3       5246.77       5093.97       139.35 o                         
 -10  -4   3       1553.57       1676.66        88.03 o                         
  -9  -4   3       6338.66       6186.55       145.46 o                         
  -8  -4   3       2609.00       2904.02        97.41 o                         
  -7  -4   3        393.48        454.73        52.70 o                         
  -6  -4   3        783.67       1128.49        65.97 o                         
  -5  -4   3         69.76        166.15        39.21 o                         
  -4  -4   3        161.33        244.08        43.16 o                         
  -3  -4   3         14.30         28.52        36.60 o                         
  -2  -4   3       6427.42       6397.27       124.37 o                         
  -1  -4   3       9137.17       8744.20       153.11 o                         
   0  -4   3      11373.95      10953.17       223.26 o                         
   1  -4   3       2841.51       2636.89        79.58 o                         
   2  -4   3       4870.03       5002.31       156.36 o                         
   3  -4   3       5282.64       5426.92       165.37 o                         
   4  -4   3       4304.16       4029.72       164.40 o                         
   5  -4   3       1494.35       1608.07       134.48 o                         
   6  -4   3       2607.40       2354.28        94.07 o                         
   7  -4   3        599.54        547.67        68.13 o                         
   8  -4   3       2205.84       2082.77       103.91 o                         
   9  -4   3       1131.70       1163.19        90.87 o                         
  10  -4   3        587.33        717.16       113.56 o                         
  11  -4   3         31.55         -9.91        77.41 o                         
  12  -4   3          7.76         20.49        84.97 o                         
  13  -4   3        317.06        472.87       143.86 o                         
  14  -4   3        291.33        147.02       215.96 o                         
 -17  -3   3        112.99         33.19       126.82 o                         
 -16  -3   3        426.44        483.48       133.91 o                         
 -15  -3   3       1438.85       1720.89       276.81 o                         
 -14  -3   3       1956.62       1788.56       172.45 o                         
 -13  -3   3       4051.42       4034.95       233.44 o                         
 -12  -3   3       4844.81       4867.66       146.53 o                         
 -11  -3   3       2172.64       2297.55       109.53 o                         
 -10  -3   3       1940.56       1866.26       281.04 o                         
  -9  -3   3       3604.36       3341.93       109.30 o                         
  -8  -3   3       3078.67       3060.70       140.76 o                         
  -7  -3   3       3390.21       3257.49        96.77 o                         
  -6  -3   3        170.74        140.04        38.03 o                         
  -5  -3   3       1068.12       1108.96        68.88 o                         
  -4  -3   3       3357.93       3601.64       124.34 o                         
  -3  -3   3       6154.93       6068.36       116.50 o                         
  -2  -3   3       3097.44       3013.31        78.49 o                         
  -1  -3   3      22938.02      21482.54       290.52 o                         
   0  -3   3       1231.99       1279.40        61.88 o                         
   1  -3   3       8389.14       8459.95       146.80 o                         
   2  -3   3       5874.53       6121.95       123.64 o                         
   3  -3   3        800.84        900.57        59.00 o                         
   4  -3   3       6656.61       6427.58       170.92 o                         
   5  -3   3       5777.00       5755.07       133.12 o                         
   6  -3   3       5427.58       5476.03       137.35 o                         
   7  -3   3       2504.01       2741.17       104.60 o                         
   8  -3   3       2386.07       2409.11       147.85 o                         
   9  -3   3       1773.46       1827.07        99.79 o                         
  10  -3   3         70.85        147.21        60.65 o                         
  11  -3   3        399.09        330.24        74.03 o                         
  12  -3   3        161.88        143.49        84.84 o                         
  13  -3   3        370.13        309.85        96.46 o                         
  14  -3   3        474.40        412.93       230.73 o                         
  15  -3   3        326.25        208.22       235.66 o                         
 -17  -2   3        358.59        384.18       134.48 o                         
 -16  -2   3        874.63        936.07       159.61 o                         
 -15  -2   3       2355.82       2340.34       208.66 o                         
 -14  -2   3       1866.92       1563.71       168.75 o                         
 -13  -2   3       1624.27       1595.04       108.08 o                         
 -12  -2   3       1472.16       1511.03       104.88 o                         
 -11  -2   3        628.66        677.50        77.32 o                         
 -10  -2   3        698.52        705.71        75.84 o                         
  -9  -2   3       2938.91       2888.69       118.48 o                         
  -8  -2   3       5449.25       5485.66       132.72 o                         
  -7  -2   3       6785.37       6597.78       206.08 o                         
  -6  -2   3       1576.75       1567.40        73.43 o                         
  -5  -2   3         41.24         53.43        34.66 o                         
  -4  -2   3       3383.40       3695.24        86.94 o                         
  -3  -2   3        591.58        615.01        44.93 o                         
  -2  -2   3       1222.13       1288.36        51.67 o                         
  -1  -2   3       5549.93       5538.39       101.25 o                         
   0  -2   3       5314.33       5016.04        98.11 o                         
   1  -2   3       9924.68      10188.37       160.46 o                         
   2  -2   3      10774.47      10188.20       180.88 o                         
   3  -2   3       7991.06       8525.86       259.31 o                         
   4  -2   3       9391.00       9253.84       164.32 o                         
   5  -2   3       5287.70       4849.42       116.47 o                         
   6  -2   3       5571.18       5193.62       149.72 o                         
   7  -2   3       1947.97       1804.48       226.68 o                         
   8  -2   3       2210.47       2267.63        99.91 o                         
   9  -2   3       1283.09       1295.28       151.43 o                         
  10  -2   3        134.49         91.27        54.79 o                         
  11  -2   3         35.67         79.14        79.84 o                         
  12  -2   3         30.34          6.05        58.89 o                         
  13  -2   3         66.05        -11.30        75.43 o                         
  14  -2   3        486.04        265.91       196.26 o                         
  15  -2   3        214.11        283.49       206.82 o                         
 -17  -1   3        251.75        212.24       133.16 o                         
 -16  -1   3        361.28        270.83       126.74 o                         
 -15  -1   3        281.07        329.81       122.46 o                         
 -14  -1   3       1519.52       1450.23       166.34 o                         
 -13  -1   3       1886.43       2056.71       147.52 o                         
 -12  -1   3       2447.20       2293.76       120.53 o                         
 -11  -1   3       2679.08       2666.10       132.65 o                         
 -10  -1   3       2185.62       2206.06       105.93 o                         
  -9  -1   3       2934.92       3202.69       114.11 o                         
  -8  -1   3       1068.69       1195.60        81.24 o                         
  -7  -1   3        294.82        239.63        48.47 o                         
  -6  -1   3        198.00        204.74        44.44 o                         
  -5  -1   3       2695.74       2375.66        75.93 o                         
  -4  -1   3        617.06        725.49        57.75 o                         
  -3  -1   3        347.25        213.62        33.62 o                         
  -2  -1   3       1286.16       1287.52        46.55 o                         
  -1  -1   3       1909.68       1533.11        46.40 o                         
   0  -1   3       5226.55       4576.87       172.32 o                         
   1  -1   3         79.18         33.16        30.12 o                         
   2  -1   3       7700.79       6614.65       117.85 o                         
   3  -1   3       2130.46       2369.06       138.49 o                         
   4  -1   3       4606.07       4294.93       111.00 o                         
   5  -1   3      15169.61      14541.39       228.96 o                         
   6  -1   3       4715.47       4628.06       115.99 o                         
   7  -1   3       5891.06       5777.92       138.73 o                         
   8  -1   3       3470.83       3338.26       112.04 o                         
   9  -1   3        383.36        334.88        62.34 o                         
  10  -1   3       1265.07       1196.18        90.72 o                         
  11  -1   3         49.09         81.26        54.53 o                         
  12  -1   3          5.78         12.24        52.57 o                         
  13  -1   3        132.69        111.68        77.72 o                         
  14  -1   3        536.10        524.50       122.31 o                         
  15  -1   3        666.01        667.13       175.88 o                         
  16  -1   3        323.58        315.15       209.63 o                         
 -16   0   3        547.74        540.12       212.44 o                         
 -15   0   3        747.41        414.87       132.40 o                         
 -14   0   3       1439.30       1411.14       130.79 o                         
 -13   0   3       2337.07       2126.22       123.92 o                         
 -12   0   3       1250.35       1512.48       245.57 o                         
 -11   0   3       2525.06       2623.00       123.35 o                         
 -10   0   3        792.75        744.84        83.27 o                         
  -9   0   3         71.98         78.20        59.04 o                         
  -8   0   3       1180.02       1255.24        85.58 o                         
  -7   0   3        722.08        726.71        67.36 o                         
  -6   0   3       2003.99       1900.39        78.78 o                         
  -5   0   3        628.95        781.50        59.71 o                         
  -4   0   3       1312.85       1240.63        63.08 o                         
  -3   0   3         80.18         52.67        34.32 o                         
  -2   0   3       3791.17       4096.08        81.02 o                         
  -1   0   3         31.60        -21.09        32.66 o                         
   0   0   3      23789.19      23718.00       275.97 o                         
   1   0   3       3059.40       3421.52        68.91 o                         
   2   0   3       4774.23       4551.90       106.49 o                         
   3   0   3      30582.19      31511.18       401.68 o                         
   4   0   3       7319.82       7565.68       135.47 o                         
   5   0   3       5461.57       5645.51       136.36 o                         
   6   0   3      11726.48      11346.10       279.23 o                         
   7   0   3        819.23        951.56        96.45 o                         
   8   0   3       2332.58       2180.44        91.63 o                         
   9   0   3         38.95         15.28        43.54 o                         
  10   0   3       1718.42       1599.73        92.30 o                         
  11   0   3        256.56        365.06        62.16 o                         
  12   0   3        151.44        225.31        72.58 o                         
  13   0   3         93.04        -94.32       103.41 o                         
  14   0   3         10.21         26.04        96.16 o                         
  15   0   3        689.42        737.55       141.87 o                         
  16   0   3       1276.46       1400.87       179.68 o                         
 -16   1   3        204.50        196.07       124.89 o                         
 -15   1   3       1189.87       1141.75       168.08 o                         
 -14   1   3        319.64        326.15        95.11 o                         
 -13   1   3       1756.33       1737.35       112.56 o                         
 -12   1   3       1856.74       2351.82       183.79 o                         
 -11   1   3       2131.63       2030.01       111.32 o                         
 -10   1   3       3618.65       3450.21       156.91 o                         
  -9   1   3       2667.81       2574.43       112.17 o                         
  -8   1   3       1243.17       1290.51        90.02 o                         
  -7   1   3       1511.75       1451.21        83.64 o                         
  -6   1   3        121.14         96.13        47.48 o                         
  -5   1   3        387.51        390.68        52.05 o                         
  -4   1   3       3200.81       2921.44        86.58 o                         
  -3   1   3        276.31        366.53        43.65 o                         
  -2   1   3      12439.71      11598.60       170.71 o                         
  -1   1   3       1134.33       1247.48        63.56 o                         
   0   1   3       2611.53       1873.09        34.31 o                         
   1   1   3        591.49        497.90        30.19 o                         
   2   1   3       3244.71       3528.39        76.97 o                         
   3   1   3       1652.38       1771.03        68.58 o                         
   4   1   3      34825.15      34061.70       431.69 o                         
   5   1   3       2331.51       2497.53       102.41 o                         
   6   1   3       2270.50       2177.87        71.16 o                         
   7   1   3       4667.22       4552.25       108.67 o                         
   8   1   3         35.13        -28.11        35.97 o                         
   9   1   3       1283.37       1085.27       116.19 o                         
  10   1   3        150.36        142.33        48.02 o                         
  11   1   3          0.82         64.15        46.05 o                         
  12   1   3         68.80         96.18        48.53 o                         
  13   1   3         42.20        101.91        91.21 o                         
  14   1   3        758.89        855.22       135.83 o                         
  15   1   3        720.31        658.78       140.02 o                         
  16   1   3       1152.79       1261.91       172.51 o                         
  17   1   3       1451.34       1636.34       195.69 o                         
 -15   2   3        786.08        679.88       152.61 o                         
 -14   2   3       1144.75       1079.37       160.23 o                         
 -13   2   3        879.96        939.74       100.40 o                         
 -12   2   3       1807.98       1860.84       245.94 o                         
 -11   2   3       3460.49       3325.24       137.09 o                         
 -10   2   3       1858.72       2024.23       106.24 o                         
  -9   2   3       2194.06       2189.57       114.95 o                         
  -8   2   3       2466.60       2274.84       107.92 o                         
  -7   2   3        524.01        466.80        66.50 o                         
  -6   2   3        588.65        607.88        65.90 o                         
  -5   2   3        107.30        128.72        46.73 o                         
  -4   2   3         76.83        161.43        44.30 o                         
  -3   2   3        347.49        298.44        43.62 o                         
  -2   2   3       2101.62       2068.97        69.08 o                         
  -1   2   3        102.07         65.57        30.10 o                         
   0   2   3      32908.95      33196.99       895.73 o                         
   1   2   3         97.50         66.19        24.40 o                         
   2   2   3      21877.08      24944.10       336.65 o                         
   3   2   3      26299.37      25092.30       408.05 o                         
   4   2   3        822.11       1206.14        49.81 o                         
   5   2   3       7682.85       7864.43       131.19 o                         
   6   2   3       1468.46       1543.50        56.29 o                         
   7   2   3       1040.87       1308.99        73.15 o                         
   8   2   3       1597.37       1508.76       115.44 o                         
   9   2   3        625.11        628.93        81.42 o                         
  10   2   3        717.84        729.91        63.00 o                         
  11   2   3         96.50         77.89        44.95 o                         
  12   2   3         98.77        132.36        74.81 o                         
  13   2   3         33.59          8.66        89.40 o                         
  14   2   3        395.42        378.72       122.35 o                         
  15   2   3        903.59        917.02       313.04 o                         
  16   2   3       1202.73       1168.82       165.09 o                         
  17   2   3       1328.79       1428.80       230.38 o                         
 -15   3   3        821.32        808.97       249.02 o                         
 -14   3   3        845.46        703.55       120.51 o                         
 -13   3   3        924.33        903.80       100.29 o                         
 -12   3   3       2260.00       2321.10       235.18 o                         
 -11   3   3       2754.19       2389.58       122.45 o                         
 -10   3   3       1896.02       2014.75       115.72 o                         
  -9   3   3       2026.12       1919.13       101.47 o                         
  -8   3   3       1483.54       1584.29       130.12 o                         
  -7   3   3        136.02        101.04        56.29 o                         
  -6   3   3       1058.73       1097.75        83.98 o                         
  -5   3   3         92.14         96.45        47.40 o                         
  -4   3   3         62.09        122.29        52.04 o                         
  -3   3   3       1599.00       1414.39        69.83 o                         
  -2   3   3         75.71         86.62        37.41 o                         
  -1   3   3       2649.65       2929.75        75.00 o                         
   0   3   3       2003.86       2328.67        64.78 o                         
   1   3   3       5439.13       4917.83       131.16 o                         
   2   3   3      24293.06      25126.99       389.54 o                         
   3   3   3       3187.86       3141.60        69.65 o                         
   4   3   3       9471.25      10136.83       150.91 o                         
   5   3   3       1721.21       2012.36       103.74 o                         
   6   3   3         83.83        153.39        25.44 o                         
   7   3   3       2547.74       2666.37        76.50 o                         
   8   3   3       1573.03       1567.93        62.86 o                         
   9   3   3       1550.68       1660.94        63.91 o                         
  10   3   3        539.02        603.65        58.88 o                         
  11   3   3         52.59         86.43        78.45 o                         
  12   3   3        353.59        398.72       133.30 o                         
  13   3   3       1207.46       1188.56       286.66 o                         
  14   3   3        328.52        359.91       105.95 o                         
  15   3   3       1211.43       1114.39       236.01 o                         
  16   3   3       1351.93       1250.72       190.28 o                         
  17   3   3        934.94        940.57       220.53 o                         
 -14   4   3        741.42        617.66       119.06 o                         
 -13   4   3       1280.92       1470.07       258.87 o                         
 -12   4   3        478.87        532.62       106.59 o                         
 -11   4   3       2000.52       1927.41       121.89 o                         
 -10   4   3       1942.91       1994.21       156.50 o                         
  -9   4   3       1849.77       1749.06       126.08 o                         
  -8   4   3       1217.60       1227.59        92.60 o                         
  -7   4   3        634.79        711.01        76.92 o                         
  -6   4   3          3.17         93.27        55.85 o                         
  -5   4   3        104.35        225.49        54.74 o                         
  -4   4   3          1.10          5.00        43.79 o                         
  -3   4   3       1047.68       1295.43       105.86 o                         
  -2   4   3        127.74        187.01        39.46 o                         
  -1   4   3       3289.76       3598.51        87.36 o                         
   0   4   3      26009.78      25552.01       426.54 o                         
   1   4   3       7413.64       6994.85       173.69 o                         
   2   4   3      19166.54      18364.75       248.04 o                         
   3   4   3       1855.73       1863.66        67.70 o                         
   4   4   3       2832.24       3251.60        72.81 o                         
   5   4   3       6548.97       6948.37       142.35 o                         
   6   4   3       6740.45       6663.89       178.00 o                         
   7   4   3         23.55         40.36        52.70 o                         
   8   4   3       2772.82       2735.21       132.81 o                         
   9   4   3       3104.88       3267.61       152.46 o                         
  10   4   3        186.31        196.20        80.01 o                         
  11   4   3          3.24         51.37        76.05 o                         
  12   4   3       1246.97       1169.37       233.20 o                         
  13   4   3       2010.81       2247.74       288.77 o                         
  14   4   3       1773.06       1725.81       234.95 o                         
  15   4   3       1312.70       1370.56       246.21 o                         
  16   4   3        633.46        380.61       127.08 o                         
  17   4   3       1021.67       1128.41       311.98 o                         
  18   4   3        575.02        496.45       149.68 o                         
 -14   5   3        429.03        435.67       179.38 o                         
 -13   5   3       1077.58        981.88       168.13 o                         
 -12   5   3       1756.44       1698.03       161.75 o                         
 -11   5   3       1549.12       1469.30       159.68 o                         
 -10   5   3       1058.86       1148.43       103.12 o                         
  -9   5   3       2425.67       2113.22       110.36 o                         
  -8   5   3        817.86        949.44        85.17 o                         
  -7   5   3        362.14        356.09        65.14 o                         
  -6   5   3        170.46        182.59        62.91 o                         
  -5   5   3        133.44        164.63        50.27 o                         
  -4   5   3        360.35        361.62        79.84 o                         
  -3   5   3         74.84         46.32        42.99 o                         
  -2   5   3       1091.48       1279.95       152.95 o                         
  -1   5   3       1922.39       1986.68        80.22 o                         
   0   5   3       8057.79       8080.15       182.03 o                         
   1   5   3       8946.70       9154.11       150.47 o                         
   2   5   3      28223.41      25856.92       341.18 o                         
   3   5   3       7768.49       8507.35       142.39 o                         
   4   5   3      13648.15      13916.37       271.08 o                         
   5   5   3       9300.05       9725.76       383.13 o                         
   6   5   3       8764.82       8651.73       210.06 o                         
   7   5   3       2510.13       2517.83       117.51 o                         
   8   5   3       3192.55       2930.77       163.20 o                         
   9   5   3        866.26        921.29       102.11 o                         
  10   5   3          2.51          2.63        87.93 o                         
  11   5   3          2.63         35.73        90.75 o                         
  12   5   3        665.64        600.40       107.94 o                         
  13   5   3       1698.14       1712.29       164.46 o                         
  14   5   3       1249.90       1167.65       260.98 o                         
  15   5   3       1474.37       1467.88       170.24 o                         
  16   5   3        610.51        550.51       133.90 o                         
  17   5   3        818.96        937.77       159.49 o                         
  18   5   3       1369.05       1666.97       205.63 o                         
 -13   6   3        996.10       1060.52       233.55 o                         
 -12   6   3       1013.51        787.85       124.51 o                         
 -11   6   3       1453.40       1348.76       147.83 o                         
 -10   6   3       1376.41       1433.57       144.58 o                         
  -9   6   3        523.69        533.95       109.01 o                         
  -8   6   3        614.14        623.62        76.38 o                         
  -7   6   3        269.50        264.01        66.54 o                         
  -6   6   3       1205.95       1420.07       108.22 o                         
  -5   6   3        147.24        109.36        50.88 o                         
  -4   6   3        594.27        882.42        99.55 o                         
  -3   6   3        716.43        714.72        80.92 o                         
  -2   6   3       4516.60       4537.99       105.78 o                         
  -1   6   3       4539.45       4636.77       105.10 o                         
   0   6   3      13165.66      13166.15       264.07 o                         
   1   6   3      21710.55      21961.40       306.27 o                         
   2   6   3      12138.17      11483.43       184.18 o                         
   3   6   3       3720.37       4325.62        97.99 o                         
   4   6   3      13234.94      13287.72       204.43 o                         
   5   6   3       6500.19       7152.60       132.03 o                         
   6   6   3       2961.57       2998.08        82.23 o                         
   7   6   3       5876.30       5679.02       173.43 o                         
   8   6   3       1049.77       1108.10       208.22 o                         
   9   6   3       2552.76       2517.19       176.22 o                         
  10   6   3        348.45        280.47        84.51 o                         
  11   6   3          7.46        -26.15        66.91 o                         
  12   6   3         33.33        -31.43        69.11 o                         
  13   6   3        483.48        359.67        96.50 o                         
  14   6   3       1182.60       1430.37       154.94 o                         
  15   6   3       1975.71       2145.42       195.97 o                         
  16   6   3       1759.04       1818.28       187.76 o                         
  17   6   3        726.68        779.83       145.16 o                         
  18   6   3       1210.24        944.17       195.56 o                         
 -12   7   3       1140.81       1188.19       146.14 o                         
 -11   7   3        517.75        364.94       160.39 o                         
 -10   7   3        407.55        336.79       102.93 o                         
  -9   7   3        912.08        876.27       120.15 o                         
  -8   7   3        807.00       1084.07       155.11 o                         
  -7   7   3       1088.31       1188.16       130.31 o                         
  -6   7   3        792.41        959.08       144.21 o                         
  -5   7   3          8.78        -41.13        42.70 o                         
  -4   7   3        953.04        943.99        83.72 o                         
  -3   7   3       1387.86       1392.66        96.29 o                         
  -2   7   3       4091.94       3997.76       190.67 o                         
  -1   7   3       6676.13       6458.11       182.64 o                         
   0   7   3       5644.52       5453.63       117.08 o                         
   1   7   3       4116.06       3901.31        97.25 o                         
   2   7   3       7881.71       7237.08       138.80 o                         
   3   7   3        726.06        986.13        62.81 o                         
   4   7   3      11473.95      11712.88       192.15 o                         
   5   7   3       7420.84       7793.66       145.55 o                         
   6   7   3       3472.28       3775.95        92.61 o                         
   7   7   3       6129.39       5802.05       189.50 o                         
   8   7   3       3876.86       3744.52       173.75 o                         
   9   7   3         96.99         92.95        66.91 o                         
  10   7   3         11.03         62.63        72.84 o                         
  11   7   3        112.29        -31.85        77.38 o                         
  12   7   3        522.53        451.17       118.88 o                         
  13   7   3        369.52        316.76        96.33 o                         
  14   7   3        503.05        380.99       115.64 o                         
  15   7   3       1150.77       1025.69       320.42 o                         
  16   7   3        880.09       1005.37       273.64 o                         
  17   7   3        972.22        788.51       152.93 o                         
  18   7   3        779.13        670.74       155.84 o                         
 -11   8   3       1261.57       1344.94       160.52 o                         
 -10   8   3        520.44        493.38       118.99 o                         
  -9   8   3        638.13        451.91       110.10 o                         
  -8   8   3        148.64        115.39       106.22 o                         
  -7   8   3        400.60        382.09        95.02 o                         
  -6   8   3         12.22        -21.68        72.86 o                         
  -5   8   3         35.32         40.76        69.68 o                         
  -4   8   3        605.51        688.16       106.29 o                         
  -3   8   3       2114.60       2274.71       136.86 o                         
  -2   8   3       2608.64       2520.09       134.31 o                         
  -1   8   3       2018.58       1803.56       120.57 o                         
   0   8   3       9708.94       9493.72       169.84 o                         
   1   8   3       4084.97       3801.84        99.37 o                         
   2   8   3       6596.08       6010.70       146.32 o                         
   3   8   3       1282.90       1373.09       103.62 o                         
   4   8   3       6225.42       6265.23       134.06 o                         
   5   8   3       4894.18       5034.12       119.09 o                         
   6   8   3       4877.81       5307.25       120.26 o                         
   7   8   3        813.31        819.78        62.36 o                         
   8   8   3       2238.21       2162.46        66.74 o                         
   9   8   3         28.02         66.19        66.24 o                         
  10   8   3        387.80        459.98        97.18 o                         
  11   8   3        180.91         94.17        78.55 o                         
  12   8   3        271.89        226.88        85.30 o                         
  13   8   3        318.53        208.06        88.53 o                         
  14   8   3        510.73        446.37       104.67 o                         
  15   8   3       1810.93       1822.61       183.79 o                         
  16   8   3       1288.11       1040.15       186.42 o                         
  17   8   3       2178.75       2257.51       208.87 o                         
  18   8   3        693.38        521.61       148.97 o                         
 -11   9   3        908.50        918.17       142.42 o                         
 -10   9   3        822.95        696.79       131.82 o                         
  -9   9   3        509.77        554.67       119.51 o                         
  -8   9   3         86.55         12.57        86.53 o                         
  -7   9   3        130.89        181.09        85.80 o                         
  -6   9   3        101.03        128.77        86.62 o                         
  -5   9   3        196.79        157.55        81.43 o                         
  -4   9   3        656.95        631.30       107.98 o                         
  -3   9   3       1343.88       1192.24       122.08 o                         
  -2   9   3       3558.28       3503.10       164.61 o                         
  -1   9   3       4928.18       4936.65       290.53 o                         
   0   9   3       6215.89       5913.88       122.52 o                         
   1   9   3       4136.80       3903.09       156.60 o                         
   2   9   3       1762.63       1644.51        78.10 o                         
   3   9   3       3642.76       3571.22       102.77 o                         
   4   9   3       3293.36       3606.69       105.51 o                         
   5   9   3       2295.48       2095.27       102.89 o                         
   6   9   3       3025.93       2856.68       119.89 o                         
   7   9   3       1856.69       1703.72       109.61 o                         
   8   9   3        271.27        230.00        42.26 o                         
   9   9   3        187.04        213.40        45.99 o                         
  10   9   3        175.40        222.06        81.28 o                         
  11   9   3       1732.53       1578.09       138.71 o                         
  12   9   3       1261.20       1359.32       138.68 o                         
  13   9   3        558.54        335.03        96.20 o                         
  14   9   3       1217.97       1125.78       141.50 o                         
  15   9   3       1294.09       1227.02       416.45 o                         
  16   9   3       1460.90       1571.21       171.33 o                         
  17   9   3       1878.21       1982.54       198.94 o                         
  18   9   3       1709.92       2033.50       240.23 o                         
 -10  10   3        855.18        862.81       137.92 o                         
  -9  10   3        331.33        406.18       115.69 o                         
  -8  10   3        274.80        125.52       111.15 o                         
  -7  10   3          0.71         44.68        95.32 o                         
  -6  10   3         18.94         70.23        92.56 o                         
  -5  10   3          8.46          7.34        73.85 o                         
  -4  10   3       1318.70       1308.51       137.60 o                         
  -3  10   3       1399.75       1226.40       270.83 o                         
  -2  10   3       1851.73       2134.94       356.30 o                         
  -1  10   3       2418.65       2491.89       285.25 o                         
   0  10   3       2681.75       2310.91       135.03 o                         
   1  10   3       3693.06       3623.80        97.89 o                         
   2  10   3       1594.06       1540.07       121.32 o                         
   3  10   3       3139.00       3164.19       103.78 o                         
   4  10   3       3649.57       3519.47       122.38 o                         
   5  10   3       3469.80       3354.24       109.47 o                         
   6  10   3       1762.53       1691.91        84.24 o                         
   7  10   3       1330.87       1396.76       106.02 o                         
   8  10   3        175.45        234.02        55.43 o                         
   9  10   3         76.05         96.44        37.29 o                         
  10  10   3         42.50         18.40        87.58 o                         
  11  10   3          7.53        -66.35        66.35 o                         
  12  10   3       2149.31       1997.00       162.89 o                         
  13  10   3       2174.45       2140.35       175.90 o                         
  14  10   3        838.73        868.38       180.79 o                         
  15  10   3       1713.39       1838.97       180.66 o                         
  16  10   3       1884.39       1550.44       170.91 o                         
  17  10   3       1136.82        799.83       227.22 o                         
  18  10   3       1521.83       1620.40       194.23 o                         
  -9  11   3        326.37        300.24       123.10 o                         
  -8  11   3         15.67         47.17       101.07 o                         
  -7  11   3        164.66        174.69       112.90 o                         
  -6  11   3         20.60        102.87        96.83 o                         
  -5  11   3         41.65         -8.58       104.46 o                         
  -4  11   3        328.44        350.86       105.52 o                         
  -3  11   3        340.33        392.44       101.85 o                         
  -2  11   3       1560.31       1582.04       166.72 o                         
  -1  11   3       1145.55       1037.91       125.02 o                         
   0  11   3       2053.39       2100.69       146.60 o                         
   1  11   3       2723.94       2564.71       148.06 o                         
   2  11   3       5817.84       5792.45       136.33 o                         
   3  11   3       2724.91       2813.91       101.71 o                         
   4  11   3       2811.30       3011.15       126.76 o                         
   5  11   3       1974.01       2098.97        97.82 o                         
   6  11   3        834.00        914.34        77.40 o                         
   7  11   3        186.06        230.15        55.82 o                         
   8  11   3        514.67        592.08        65.89 o                         
   9  11   3          1.10         37.21        41.81 o                         
  10  11   3        624.59        512.30        93.45 o                         
  11  11   3       2137.13       2006.89       156.68 o                         
  12  11   3        273.12        241.91        92.86 o                         
  13  11   3       1569.24       1526.47       153.78 o                         
  14  11   3        406.44        244.91        95.31 o                         
  15  11   3        311.29        347.47       110.18 o                         
  16  11   3       1361.86       1287.76       160.65 o                         
  17  11   3       1752.85       2096.48       234.95 o                         
  18  11   3       1142.25       1361.89       190.95 o                         
  -8  12   3         48.54         61.85       151.24 o                         
  -7  12   3         38.97         77.26       113.96 o                         
  -6  12   3         13.00        117.97       104.12 o                         
  -5  12   3        111.88        111.74        96.00 o                         
  -4  12   3        566.77        521.38       111.17 o                         
  -3  12   3        358.69        219.42       129.08 o                         
  -2  12   3       2189.48       2319.08       182.98 o                         
  -1  12   3       1766.35       1773.17       158.42 o                         
   0  12   3       1049.18       1075.95       218.77 o                         
   1  12   3        784.23        695.17       162.50 o                         
   2  12   3       2252.37       1880.07       130.39 o                         
   3  12   3       2061.20       2104.08       141.44 o                         
   4  12   3       2128.63       2175.08       148.06 o                         
   5  12   3       2446.07       2548.75       108.34 o                         
   6  12   3       1380.45       1349.85        93.66 o                         
   7  12   3        284.20        326.39        60.90 o                         
   8  12   3        106.94        178.29        56.05 o                         
   9  12   3        304.35        359.28        60.46 o                         
  10  12   3        133.19        126.66        75.32 o                         
  11  12   3        575.98        594.20       118.53 o                         
  12  12   3        643.26        711.60       149.13 o                         
  13  12   3        367.42        360.34       199.78 o                         
  14  12   3        959.68        975.51       139.68 o                         
  15  12   3       1786.65       1547.05       164.28 o                         
  16  12   3       1348.93       1386.56       231.44 o                         
  17  12   3       2327.54       2239.10       203.33 o                         
  18  12   3       1263.30       1159.75       174.12 o                         
  -6  13   3         54.23        -20.06        95.78 o                         
  -5  13   3        202.97         84.81       105.87 o                         
  -4  13   3        626.03        542.17       143.15 o                         
  -3  13   3        459.43        352.86       113.47 o                         
  -2  13   3        784.72        636.25       113.17 o                         
  -1  13   3        504.22        411.33       211.39 o                         
   0  13   3       1706.04       1818.97       160.39 o                         
   1  13   3       2144.59       1850.13       168.83 o                         
   2  13   3       1694.82       1703.87       309.87 o                         
   3  13   3       2867.18       2619.99       153.97 o                         
   4  13   3       2192.85       2096.64        97.98 o                         
   5  13   3       3090.90       3468.19       149.36 o                         
   6  13   3        280.00        368.97        63.69 o                         
   7  13   3        132.62        230.41        64.05 o                         
   8  13   3          1.49         -5.71        49.74 o                         
   9  13   3        305.02        225.68        60.06 o                         
  10  13   3         63.52        -54.87        92.15 o                         
  11  13   3          1.68        -10.76        85.47 o                         
  12  13   3        475.69        511.96       110.71 o                         
  13  13   3        622.52        499.85       108.40 o                         
  14  13   3        802.57        730.74       132.30 o                         
  15  13   3       2806.15       3071.73       227.68 o                         
  16  13   3       2019.76       2037.22       283.49 o                         
  17  13   3        385.76        331.81       116.55 o                         
  18  13   3        780.56        815.05       163.01 o                         
  -5  14   3        119.95        138.37        97.97 o                         
  -4  14   3        265.63        332.99       117.97 o                         
  -3  14   3        500.90        561.89       123.03 o                         
  -2  14   3       2212.68       2443.84       247.26 o                         
  -1  14   3        777.83        686.50       156.87 o                         
   0  14   3        816.80        632.78       119.09 o                         
   1  14   3       2082.33       1906.33       249.73 o                         
   2  14   3       2007.39       2017.50       169.00 o                         
   3  14   3       1030.55       1026.83       127.95 o                         
   4  14   3       1473.50       1579.56       148.43 o                         
   5  14   3       1521.76       1776.81       230.03 o                         
   6  14   3        399.37        392.09        67.38 o                         
   7  14   3        125.97        141.12        60.73 o                         
   8  14   3         87.18         98.83        57.91 o                         
   9  14   3        249.88        200.23        62.50 o                         
  10  14   3        298.32        342.85       101.95 o                         
  11  14   3          4.92        -13.94        71.83 o                         
  12  14   3        197.05        192.22        96.47 o                         
  13  14   3       1357.66       1074.46       141.71 o                         
  14  14   3       1310.40       1223.54       161.44 o                         
  15  14   3       2123.88       1871.45       184.24 o                         
  16  14   3       1469.77       1213.45       163.26 o                         
  17  14   3        929.42        806.28       155.45 o                         
  -4  15   3        374.95        340.34       122.74 o                         
  -3  15   3        421.96        450.58       119.13 o                         
  -2  15   3        300.45        264.78       228.97 o                         
  -1  15   3        506.65        297.60       113.23 o                         
   0  15   3       1468.65       1320.37       154.52 o                         
   1  15   3       1213.32       1321.94       148.05 o                         
   2  15   3       1852.44       2162.46       181.40 o                         
   3  15   3       1196.93       1117.57       137.99 o                         
   4  15   3       1391.36       1024.12       129.42 o                         
   5  15   3       1137.98       1170.55       132.04 o                         
   6  15   3        948.84        922.77       119.46 o                         
   7  15   3        194.13        319.61        70.38 o                         
   8  15   3          1.61        -54.22        54.22 o                         
   9  15   3         43.89         -4.42        58.02 o                         
  10  15   3         42.78        -84.47       187.47 o                         
  11  15   3        180.54        100.01        88.03 o                         
  12  15   3        127.62        100.75        85.12 o                         
  13  15   3        815.62       1032.56       218.07 o                         
  14  15   3        575.40        464.23       119.36 o                         
  15  15   3       1567.38       1468.76       175.02 o                         
  16  15   3        754.78        724.23       141.17 o                         
  17  15   3        747.93        506.58       139.45 o                         
  -2  16   3        645.65        638.41       142.58 o                         
  -1  16   3        102.46        163.94       104.09 o                         
   0  16   3        763.37        584.65       128.56 o                         
   1  16   3       1954.02       2069.25       196.19 o                         
   2  16   3       1413.64       1670.64       173.88 o                         
   3  16   3       1283.61       1533.73       163.44 o                         
   4  16   3        802.05        903.36       129.49 o                         
   5  16   3        249.85        350.88       102.36 o                         
   6  16   3        219.21        317.25       120.64 o                         
   7  16   3        706.33        788.89       119.92 o                         
   8  16   3        136.04         89.46        82.18 o                         
   9  16   3          6.84        141.68        64.87 o                         
  10  16   3          0.84         71.43        91.21 o                         
  11  16   3        347.19        360.77       109.86 o                         
  12  16   3        364.93        393.37       105.73 o                         
  13  16   3        787.64        708.01       127.68 o                         
  14  16   3       1245.54       1333.59       173.05 o                         
  15  16   3        753.60        418.71       126.20 o                         
  16  16   3        545.05        520.54       132.76 o                         
   0  17   3       1155.78       1100.07       155.53 o                         
   1  17   3       1257.91       1323.88       206.46 o                         
   2  17   3       1459.08       1950.37       186.87 o                         
   3  17   3        997.92        804.71       133.90 o                         
   4  17   3        493.82        478.65       110.51 o                         
   5  17   3        667.95       1130.74       142.76 o                         
   6  17   3        217.81        280.75       100.64 o                         
   7  17   3        356.97        301.92       100.46 o                         
   8  17   3        106.45        240.82        96.17 o                         
   9  17   3         48.43         -1.68       116.07 o                         
  10  17   3        171.16        153.35       176.57 o                         
  11  17   3       1060.50        988.07       144.47 o                         
  12  17   3       1027.06       1169.53       151.02 o                         
  13  17   3        547.01        571.66       126.92 o                         
  14  17   3        698.66        652.51       133.31 o                         
  15  17   3        638.96        431.88       128.32 o                         
   2  18   3        773.68        743.05       145.52 o                         
   3  18   3        673.74        545.29       129.97 o                         
   4  18   3        486.19        583.43       169.53 o                         
   5  18   3        275.14        254.25       138.23 o                         
   6  18   3        500.84        542.08       142.80 o                         
   7  18   3        462.07        493.21       263.09 o                         
   8  18   3        207.28        421.51       110.47 o                         
   9  18   3          7.83        348.21       185.71 o                         
  10  18   3        408.09        355.25       201.19 o                         
  11  18   3        427.71         83.71       195.56 o                         
  12  18   3        749.53        933.87       210.69 o                         
  13  18   3       1543.51       1947.32       200.13 o                         
   6  19   3        253.08        343.41       119.65 o                         
   7  19   3         29.99         50.37        96.59 o                         
   8  19   3         35.28        -10.22        95.52 o                         
   9  19   3         42.80         44.32       168.83 o                         
  10  19   3        128.94        146.32       190.64 o                         
  -8 -17   4        124.45        -15.99        93.74 o                         
  -7 -17   4         39.40        -62.67        98.30 o                         
  -6 -17   4          1.87         98.82       111.55 o                         
 -12 -16   4        782.33       1043.93       206.82 o                         
 -11 -16   4        794.82        861.73       184.31 o                         
 -10 -16   4        429.06        519.61       115.80 o                         
  -9 -16   4        147.05        164.53       103.65 o                         
  -8 -16   4         43.31        102.67        96.44 o                         
  -7 -16   4        318.49        377.93       119.20 o                         
  -6 -16   4         28.41         35.35       106.14 o                         
  -5 -16   4          3.37         12.52       102.40 o                         
  -4 -16   4         25.48         61.37       105.54 o                         
  -3 -16   4        542.26        524.60       127.20 o                         
  -2 -16   4        649.87        502.51       133.05 o                         
 -14 -15   4        835.69        518.34       130.99 o                         
 -13 -15   4       1721.97       1715.03       242.69 o                         
 -12 -15   4        918.95        953.30       332.73 o                         
 -11 -15   4       1079.93       1054.79       136.41 o                         
 -10 -15   4        703.67        595.52        93.53 o                         
  -9 -15   4        403.72        613.47       124.53 o                         
  -8 -15   4        227.47        297.99       165.31 o                         
  -7 -15   4        590.61        737.01       131.84 o                         
  -6 -15   4         36.78         77.10        99.15 o                         
  -5 -15   4        103.84        210.88       101.89 o                         
  -4 -15   4        614.53        498.37       122.44 o                         
  -3 -15   4        344.18        562.26       151.95 o                         
  -2 -15   4       1759.05       1758.83       188.26 o                         
  -1 -15   4       1019.99       1109.53       164.55 o                         
   0 -15   4        847.86        928.50       234.95 o                         
   1 -15   4        641.10        553.85       132.26 o                         
 -15 -14   4        672.21        814.55       142.96 o                         
 -14 -14   4       1002.86        798.41       135.70 o                         
 -13 -14   4       1519.64       1697.44       230.03 o                         
 -12 -14   4       1283.59       1392.51       422.07 o                         
 -11 -14   4       1284.43       1333.85       195.96 o                         
 -10 -14   4        661.25        597.57        92.42 o                         
  -9 -14   4        263.64        316.74        78.84 o                         
  -8 -14   4         96.21         60.60        64.92 o                         
  -7 -14   4        337.65        423.70       150.89 o                         
  -6 -14   4         21.97         21.64        86.52 o                         
  -5 -14   4         14.00         38.68        86.80 o                         
  -4 -14   4        694.93        788.28       194.86 o                         
  -3 -14   4        509.74        671.92       145.59 o                         
  -2 -14   4        843.65       1059.09       248.67 o                         
  -1 -14   4        705.63        683.64       134.19 o                         
   0 -14   4        564.29        650.17       134.53 o                         
   1 -14   4       1183.24       1077.00       162.12 o                         
   2 -14   4        700.79        694.74       139.33 o                         
   3 -14   4        584.21        826.10       158.09 o                         
 -15 -13   4        932.82       1011.39       152.65 o                         
 -14 -13   4       1685.77       1693.22       227.92 o                         
 -13 -13   4        494.74        308.95       236.01 o                         
 -12 -13   4       1680.39       1591.22       220.18 o                         
 -11 -13   4       1292.62       1121.30       139.11 o                         
 -10 -13   4        705.78        681.03       105.38 o                         
  -9 -13   4        193.74        194.69        71.74 o                         
  -8 -13   4         39.23        -53.93        78.15 o                         
  -7 -13   4        283.70        374.42        78.05 o                         
  -6 -13   4        250.76        262.23        73.34 o                         
  -5 -13   4        287.46        232.56       234.60 o                         
  -4 -13   4        335.17        346.93       104.25 o                         
  -3 -13   4       1835.12       2247.64       185.75 o                         
  -2 -13   4        297.82        321.44       104.73 o                         
  -1 -13   4        700.54        682.84       199.43 o                         
   0 -13   4        572.91        717.53       133.69 o                         
   1 -13   4        885.90        974.31       142.86 o                         
   2 -13   4        987.76        927.63       142.75 o                         
   3 -13   4        872.91       1215.96       170.97 o                         
   4 -13   4        558.04        464.15       147.02 o                         
 -16 -12   4       1142.89       1095.91       685.52 o                         
 -15 -12   4       1403.50       1586.29       229.33 o                         
 -14 -12   4       1894.96       2200.41       252.54 o                         
 -13 -12   4        564.15        513.50       315.50 o                         
 -12 -12   4        224.47         96.17       209.98 o                         
 -11 -12   4        445.97        394.69        69.91 o                         
 -10 -12   4        399.32        408.61        71.58 o                         
  -9 -12   4        483.35        586.99       128.93 o                         
  -8 -12   4         24.40        -12.15        64.29 o                         
  -7 -12   4         51.77        -11.15        58.56 o                         
  -6 -12   4        118.83        124.84        65.42 o                         
  -5 -12   4         53.02         54.54        62.83 o                         
  -4 -12   4        484.53        764.99       102.55 o                         
  -3 -12   4       1076.75       1242.00       251.49 o                         
  -2 -12   4       1358.16       1471.43       178.68 o                         
  -1 -12   4        732.67        714.31       122.35 o                         
   0 -12   4        984.95       1078.12       220.18 o                         
   1 -12   4       1464.82       1884.13       181.48 o                         
   2 -12   4       1361.76       1749.70       263.44 o                         
   3 -12   4       1253.16       1627.05       210.69 o                         
   4 -12   4       1092.10       1025.53       152.58 o                         
   5 -12   4        497.26        628.76       141.04 o                         
   6 -12   4        164.46        161.85       111.61 o                         
 -17 -11   4        857.82        695.83       308.47 o                         
 -16 -11   4       1887.38       1538.15       503.67 o                         
 -15 -11   4       1581.07       1817.03       241.29 o                         
 -14 -11   4        865.32        552.88       123.46 o                         
 -13 -11   4        759.25        636.34       139.28 o                         
 -12 -11   4        149.17         45.62        80.28 o                         
 -11 -11   4       1123.87       1296.77        97.19 o                         
 -10 -11   4        792.50        764.01        82.07 o                         
  -9 -11   4       1345.79       1569.21       109.73 o                         
  -8 -11   4        791.57        982.07        92.37 o                         
  -7 -11   4         10.70         -0.79        90.55 o                         
  -6 -11   4        942.26        866.02        88.48 o                         
  -5 -11   4        449.00        423.48        92.19 o                         
  -4 -11   4       2072.92       2173.00       119.43 o                         
  -3 -11   4        618.68        649.45        78.60 o                         
  -2 -11   4       1278.51        926.49       118.14 o                         
  -1 -11   4        289.33        167.44       135.06 o                         
   0 -11   4       2078.28       2408.03       342.23 o                         
   1 -11   4       1450.73       1390.74       285.25 o                         
   2 -11   4       1088.13       1020.35       137.92 o                         
   3 -11   4       2318.17       2766.56       258.17 o                         
   4 -11   4        796.00        697.65       130.14 o                         
   5 -11   4        676.94        510.60       130.02 o                         
   6 -11   4        460.13        425.09       122.49 o                         
   7 -11   4         26.26        100.51       226.16 o                         
 -17 -10   4       1086.16       1243.24       289.47 o                         
 -16 -10   4        978.42        895.98       302.84 o                         
 -15 -10   4       1251.25       1310.13       335.90 o                         
 -14 -10   4       1414.01       1230.61       187.12 o                         
 -13 -10   4       1138.16       1074.43       179.38 o                         
 -12 -10   4       1409.74       1279.38       301.43 o                         
 -11 -10   4        376.51        365.74        67.25 o                         
 -10 -10   4       1127.75       1040.10        89.90 o                         
  -9 -10   4        741.89        767.60        78.94 o                         
  -8 -10   4         13.26        -17.92        78.67 o                         
  -7 -10   4          4.59         24.73        59.65 o                         
  -6 -10   4        367.39        395.28        71.60 o                         
  -5 -10   4          2.35          6.30        58.52 o                         
  -4 -10   4        161.32        196.05        64.68 o                         
  -3 -10   4        622.78        652.81        95.34 o                         
  -2 -10   4        654.51        829.40        82.58 o                         
  -1 -10   4       2159.71       2726.30       172.35 o                         
   0 -10   4       1280.33       1196.40       128.99 o                         
   1 -10   4       3685.97       3906.70       189.46 o                         
   2 -10   4       2656.96       3035.85       182.68 o                         
   3 -10   4       1923.49       1850.70       332.73 o                         
   4 -10   4       1848.02       1937.86       175.11 o                         
   5 -10   4        413.79        323.38       106.82 o                         
   6 -10   4        204.60        114.26       172.70 o                         
   7 -10   4          9.50         68.88       102.24 o                         
   8 -10   4         17.95        132.74       110.40 o                         
 -17  -9   4       1071.86       1265.75       166.72 o                         
 -16  -9   4        671.09        935.07       152.23 o                         
 -15  -9   4        894.84        805.66       133.54 o                         
 -14  -9   4       1631.94       1557.82       237.06 o                         
 -13  -9   4       1088.74       1231.05       260.63 o                         
 -12  -9   4       1356.16       1364.65       114.32 o                         
 -11  -9   4        910.97        967.20        88.03 o                         
 -10  -9   4        968.68        906.91       100.77 o                         
  -9  -9   4       1526.07       1437.86        96.51 o                         
  -8  -9   4        845.23        847.78        83.63 o                         
  -7  -9   4        315.23        294.22        78.71 o                         
  -6  -9   4         94.29        243.39        63.88 o                         
  -5  -9   4        370.63        482.19        71.37 o                         
  -4  -9   4       2373.43       2437.35       108.55 o                         
  -3  -9   4       2738.33       2793.79       112.15 o                         
  -2  -9   4        488.92        540.63       138.04 o                         
  -1  -9   4       2977.35       2770.43       110.68 o                         
   0  -9   4       2697.23       2502.63        98.48 o                         
   1  -9   4        847.44        766.06       109.22 o                         
   2  -9   4        761.64        785.15       120.72 o                         
   3  -9   4       1126.49       1024.88       127.65 o                         
   4  -9   4       1068.65       1175.87       269.78 o                         
   5  -9   4       1245.51       1180.46       142.17 o                         
   6  -9   4        593.06        529.31       118.27 o                         
   7  -9   4        190.44        319.57       129.08 o                         
   8  -9   4          9.24        -29.19        93.29 o                         
   9  -9   4         12.96        -96.52        96.52 o                         
 -17  -8   4        861.46       1388.56       306.00 o                         
 -16  -8   4        704.02        718.44       137.31 o                         
 -15  -8   4        743.44        761.40       131.30 o                         
 -14  -8   4        739.54        721.01       215.26 o                         
 -13  -8   4       2975.39       2871.08       233.90 o                         
 -12  -8   4       2057.84       2051.48       110.70 o                         
 -11  -8   4       2354.04       2556.62       111.64 o                         
 -10  -8   4       1683.18       1813.97       100.65 o                         
  -9  -8   4       1469.69       1490.37       137.39 o                         
  -8  -8   4        131.73        176.14        52.89 o                         
  -7  -8   4          5.99        -47.04        47.04 o                         
  -6  -8   4        238.73        212.94        61.02 o                         
  -5  -8   4       2025.75       2023.72       139.91 o                         
  -4  -8   4       2622.71       2552.84       106.77 o                         
  -3  -8   4        379.11        477.60        69.22 o                         
  -2  -8   4       1576.93       1492.38       110.01 o                         
  -1  -8   4         31.27         13.29        50.92 o                         
   0  -8   4       2353.39       2127.30        96.00 o                         
   1  -8   4       5429.12       5405.69       134.91 o                         
   2  -8   4       4029.61       3829.00       191.34 o                         
   3  -8   4       2404.63       2191.45       149.13 o                         
   4  -8   4       2178.16       2219.61       159.24 o                         
   5  -8   4        694.03        626.40       189.23 o                         
   6  -8   4        244.91        451.44       109.65 o                         
   7  -8   4        141.27        119.51        97.86 o                         
   8  -8   4        147.22        135.89        98.51 o                         
   9  -8   4        291.12        457.38       370.72 o                         
  10  -8   4          0.91        -17.68        97.33 o                         
 -17  -7   4       1069.50       1391.02       184.15 o                         
 -16  -7   4        928.91       1260.07       199.43 o                         
 -15  -7   4        537.13        495.44       125.92 o                         
 -14  -7   4       1755.73       2238.45       309.17 o                         
 -13  -7   4       2118.48       2216.73       177.96 o                         
 -12  -7   4       1327.57       1401.63       140.19 o                         
 -11  -7   4       6714.36       6644.45       169.04 o                         
 -10  -7   4       2658.69       2569.32       109.16 o                         
  -9  -7   4        290.19        206.78        55.99 o                         
  -8  -7   4          6.29          4.54        44.11 o                         
  -7  -7   4        384.96        435.67        60.19 o                         
  -6  -7   4        221.31        320.99        58.62 o                         
  -5  -7   4         63.12         98.95        51.31 o                         
  -4  -7   4        400.21        601.30        65.45 o                         
  -3  -7   4        566.23        707.28        70.78 o                         
  -2  -7   4       1262.21       1430.36       101.75 o                         
  -1  -7   4       4334.01       4325.32       125.13 o                         
   0  -7   4       9100.06       8857.26       181.40 o                         
   1  -7   4       5024.98       5120.83       132.53 o                         
   2  -7   4       6591.18       6585.50       213.62 o                         
   3  -7   4       1768.07       1846.59       117.06 o                         
   4  -7   4        207.33        169.95        83.29 o                         
   5  -7   4        887.24        874.69       124.16 o                         
   6  -7   4        862.07        861.61       122.29 o                         
   7  -7   4        239.79        143.01        91.71 o                         
   8  -7   4        475.94        528.20       113.40 o                         
   9  -7   4          1.45        -15.71        86.15 o                         
  10  -7   4        162.57        251.72       108.01 o                         
  11  -7   4        360.15        504.80       125.96 o                         
 -17  -6   4        842.74        976.85       162.31 o                         
 -16  -6   4        638.88        902.82       155.50 o                         
 -15  -6   4       1612.50       1925.07       192.30 o                         
 -14  -6   4       1733.74       1696.74       172.50 o                         
 -13  -6   4       3486.04       3625.80       216.66 o                         
 -12  -6   4       3763.93       3823.42       167.99 o                         
 -11  -6   4       1901.79       1793.64       157.06 o                         
 -10  -6   4       1784.06       1757.06        94.61 o                         
  -9  -6   4        426.34        453.33        62.69 o                         
  -8  -6   4        827.22        982.06        76.31 o                         
  -7  -6   4          8.95          8.86        54.95 o                         
  -6  -6   4        357.28        462.11        58.51 o                         
  -5  -6   4          6.57         79.50        47.24 o                         
  -4  -6   4         82.36        113.13        47.14 o                         
  -3  -6   4        955.68        981.97        69.95 o                         
  -2  -6   4       1123.86       1389.93        80.88 o                         
  -1  -6   4       7365.42       7306.73       153.61 o                         
   0  -6   4       6251.44       6265.01       141.41 o                         
   1  -6   4       8140.90       8243.21       167.26 o                         
   2  -6   4       6679.18       6688.09       147.88 o                         
   3  -6   4       3974.06       3944.56       144.65 o                         
   4  -6   4       1988.61       2109.35        91.14 o                         
   5  -6   4        240.75        301.92        52.97 o                         
   6  -6   4       2051.91       2434.62       170.99 o                         
   7  -6   4       1478.84       1828.06       377.76 o                         
   8  -6   4          4.90         32.27        83.53 o                         
   9  -6   4          5.47         17.50        91.25 o                         
  10  -6   4        891.05        889.13       142.45 o                         
  11  -6   4        353.47        404.22       119.84 o                         
  12  -6   4        901.16        963.87       209.63 o                         
 -17  -5   4        774.29       1014.53       173.18 o                         
 -16  -5   4        959.40       1188.67       174.20 o                         
 -15  -5   4       1402.48        984.13       228.62 o                         
 -14  -5   4       2414.88       2848.13       199.58 o                         
 -13  -5   4       1609.53       1787.26       409.76 o                         
 -12  -5   4       1158.17       1404.60        99.29 o                         
 -11  -5   4       4428.62       4598.25       148.78 o                         
 -10  -5   4        314.96        308.17        60.48 o                         
  -9  -5   4         44.84         31.94        45.81 o                         
  -8  -5   4        392.50        389.82        57.75 o                         
  -7  -5   4        483.86        436.62        56.79 o                         
  -6  -5   4        198.01        199.42        44.40 o                         
  -5  -5   4        506.04        532.62        67.01 o                         
  -4  -5   4        930.65       1050.10        69.92 o                         
  -3  -5   4       2924.44       2628.56        89.00 o                         
  -2  -5   4       6947.43       6346.10       136.58 o                         
  -1  -5   4       4302.86       4094.05       109.51 o                         
   0  -5   4      12206.42      11975.35       287.41 o                         
   1  -5   4       6489.86       6458.30       185.84 o                         
   2  -5   4       4231.52       4338.29       116.25 o                         
   3  -5   4       4865.22       4918.87       144.49 o                         
   4  -5   4       3302.82       3301.36       243.25 o                         
   5  -5   4        539.93        620.83        67.22 o                         
   6  -5   4       1445.37       1618.09        93.59 o                         
   7  -5   4        461.05        442.30        67.58 o                         
   8  -5   4          3.56         -4.45       103.06 o                         
   9  -5   4         18.39         20.71        84.96 o                         
  10  -5   4        454.50        625.25       120.93 o                         
  11  -5   4       1207.78       1383.27       155.67 o                         
  12  -5   4        781.08        739.35       156.52 o                         
  13  -5   4        387.51        259.95       116.33 o                         
 -17  -4   4        609.67        653.66       308.47 o                         
 -16  -4   4       1053.76       1169.07       178.57 o                         
 -15  -4   4       1861.35       2137.59       266.61 o                         
 -14  -4   4       2390.32       2651.49       208.12 o                         
 -13  -4   4       2146.09       2227.87       122.57 o                         
 -12  -4   4        736.41        739.13       151.33 o                         
 -11  -4   4        498.21        599.01        74.21 o                         
 -10  -4   4         26.57         48.33        50.14 o                         
  -9  -4   4         66.52         43.68        47.04 o                         
  -8  -4   4          0.18         49.38        42.44 o                         
  -7  -4   4        603.09        702.52        63.26 o                         
  -6  -4   4        205.97        276.50        46.59 o                         
  -5  -4   4        791.38        961.09        60.14 o                         
  -4  -4   4        838.15       1060.43        64.76 o                         
  -3  -4   4       2024.21       2043.53        74.46 o                         
  -2  -4   4      15652.44      14552.24       224.73 o                         
  -1  -4   4      16712.71      16723.73       250.92 o                         
   0  -4   4       8042.49       7853.24       149.26 o                         
   1  -4   4       4770.75       4561.91       110.42 o                         
   2  -4   4      10745.99      11732.22       202.05 o                         
   3  -4   4       2886.14       2845.81        92.25 o                         
   4  -4   4       2269.35       2312.41        92.47 o                         
   5  -4   4       1182.89       1283.84        83.23 o                         
   6  -4   4        262.49        341.02        61.62 o                         
   7  -4   4         15.44         78.54        75.88 o                         
   8  -4   4          1.26        -10.88        73.03 o                         
   9  -4   4        245.46        240.90        64.17 o                         
  10  -4   4         91.26         15.70        83.24 o                         
  11  -4   4       1379.99       1417.70       148.35 o                         
  12  -4   4       1035.90        990.00       178.33 o                         
  13  -4   4        639.94        691.14       237.06 o                         
  14  -4   4        570.20        603.57       244.10 o                         
 -17  -3   4        761.81        832.22       222.64 o                         
 -16  -3   4        876.52        938.51       224.40 o                         
 -15  -3   4       1706.03       2048.46       204.15 o                         
 -14  -3   4       2088.73       2449.25       204.43 o                         
 -13  -3   4       2084.51       2173.22       121.59 o                         
 -12  -3   4        968.07       1243.51       126.96 o                         
 -11  -3   4        544.60        561.46        73.62 o                         
 -10  -3   4        155.84        144.77        55.40 o                         
  -9  -3   4         99.07        169.43        53.17 o                         
  -8  -3   4        302.61        265.23        53.07 o                         
  -7  -3   4        317.02        429.42        54.92 o                         
  -6  -3   4        856.78        936.52        64.82 o                         
  -5  -3   4        149.79        145.40        39.35 o                         
  -4  -3   4       7954.28       7697.20       171.44 o                         
  -3  -3   4      29445.41      28879.07       382.00 o                         
  -2  -3   4      16129.94      15362.44       226.44 o                         
  -1  -3   4      25491.75      25622.46       344.73 o                         
   0  -3   4      21149.56      20051.50       282.46 o                         
   1  -3   4       3075.94       2925.36        87.41 o                         
   2  -3   4       3700.60       3811.04        98.76 o                         
   3  -3   4        780.03        571.74        72.58 o                         
   4  -3   4       1135.42       1196.96        74.26 o                         
   5  -3   4       1759.97       1765.08        84.68 o                         
   6  -3   4       1842.16       1819.42        88.86 o                         
   7  -3   4         66.04         43.20        51.04 o                         
   8  -3   4        108.39        100.86        56.68 o                         
   9  -3   4          5.60         74.18        55.99 o                         
  10  -3   4        834.14        890.98        89.11 o                         
  11  -3   4        277.71        248.01        99.41 o                         
  12  -3   4       1315.77       1311.91       205.76 o                         
  13  -3   4       1309.06       1564.64       193.45 o                         
  14  -3   4       1444.17       1429.42       321.48 o                         
 -17  -2   4        932.20       1037.45       168.45 o                         
 -16  -2   4       1860.84       1636.44       187.39 o                         
 -15  -2   4       4300.19       4355.54       238.68 o                         
 -14  -2   4       2272.14       2559.60       207.86 o                         
 -13  -2   4       1621.53       1710.42       208.33 o                         
 -12  -2   4        483.46        675.34        84.00 o                         
 -11  -2   4         47.80        -17.42        54.72 o                         
 -10  -2   4        192.63        151.26        60.86 o                         
  -9  -2   4        997.74       1165.00        87.29 o                         
  -8  -2   4        421.19        404.67        58.58 o                         
  -7  -2   4       1026.73       1127.35        74.49 o                         
  -6  -2   4        774.62        901.77        63.72 o                         
  -5  -2   4       3535.23       3515.12       119.23 o                         
  -4  -2   4      10238.95      10178.48       169.40 o                         
  -3  -2   4      20273.38      20521.47       282.92 o                         
  -2  -2   4      18295.04      18138.38       252.14 o                         
  -1  -2   4      16639.54      15870.58       225.25 o                         
   0  -2   4       6254.56       6454.49       120.43 o                         
   1  -2   4       3780.56       3700.43        92.92 o                         
   2  -2   4       6553.33       6869.21       131.24 o                         
   3  -2   4       4663.11       4400.69       145.05 o                         
   4  -2   4       4320.15       4491.50       110.96 o                         
   5  -2   4       1562.02       1777.56        79.72 o                         
   6  -2   4       2308.38       2314.79        94.24 o                         
   7  -2   4        377.18        414.90        61.47 o                         
   8  -2   4       1051.45       1139.85        87.99 o                         
   9  -2   4        289.70        300.04        65.80 o                         
  10  -2   4       1272.19       1390.92       133.68 o                         
  11  -2   4        329.39        329.42        71.77 o                         
  12  -2   4        576.83        585.63        93.10 o                         
  13  -2   4        619.20        610.42       113.87 o                         
  14  -2   4       1835.93       1641.87       312.33 o                         
  15  -2   4       1191.94       1024.23       266.61 o                         
 -16  -1   4       1508.66       1458.21       191.85 o                         
 -15  -1   4        714.92        736.58       148.73 o                         
 -14  -1   4       1537.39       1763.47       182.02 o                         
 -13  -1   4        903.38        948.84        95.97 o                         
 -12  -1   4        441.02        443.86        78.88 o                         
 -11  -1   4       1143.16       1203.22       113.34 o                         
 -10  -1   4        400.91        445.47        73.55 o                         
  -9  -1   4       2324.38       2470.76       112.50 o                         
  -8  -1   4        864.25        894.82        76.44 o                         
  -7  -1   4        555.34        702.82        65.67 o                         
  -6  -1   4         97.66        105.09        43.32 o                         
  -5  -1   4       4198.66       4030.72       100.85 o                         
  -4  -1   4      10458.85      10152.33       168.32 o                         
  -3  -1   4      14683.41      15112.13       260.26 o                         
  -2  -1   4       6958.05       7229.01       119.89 o                         
  -1  -1   4      16797.03      16717.94       227.84 o                         
   0  -1   4       5250.51       6247.19       221.80 o                         
   1  -1   4      11501.42      10808.06       209.54 o                         
   2  -1   4       7766.41       8695.01       149.06 o                         
   3  -1   4       2269.33       2296.30        75.75 o                         
   4  -1   4       3199.80       3466.35        95.93 o                         
   5  -1   4       1880.24       2010.60       145.88 o                         
   6  -1   4         67.73         66.38        70.53 o                         
   7  -1   4        257.12        348.84        57.55 o                         
   8  -1   4        489.50        594.10        69.36 o                         
   9  -1   4       2042.65       2132.11       114.56 o                         
  10  -1   4        261.91        207.69        60.15 o                         
  11  -1   4         18.01        -11.45        54.18 o                         
  12  -1   4       1131.43       1211.79       101.72 o                         
  13  -1   4       1719.83       1785.32       170.93 o                         
  14  -1   4       1621.85       1827.97       180.83 o                         
  15  -1   4       1761.07       1112.87       271.53 o                         
  16  -1   4       1055.83        969.36       265.91 o                         
 -16   0   4       1171.37       1216.54       180.40 o                         
 -15   0   4        974.60        837.11       179.73 o                         
 -14   0   4        808.73        857.38       113.61 o                         
 -13   0   4       2146.57       2173.63       124.37 o                         
 -12   0   4       1788.10       1803.47       117.45 o                         
 -11   0   4        976.25        933.22        89.53 o                         
 -10   0   4        620.48        649.67        82.85 o                         
  -9   0   4         53.92         51.25        56.06 o                         
  -8   0   4        115.53        148.38        55.65 o                         
  -7   0   4         91.98        126.25        48.66 o                         
  -6   0   4       4347.39       4130.57       111.24 o                         
  -5   0   4       3501.61       3445.02        95.96 o                         
  -4   0   4       2044.81       1864.73        71.54 o                         
  -3   0   4      18169.27      17697.69       249.54 o                         
  -2   0   4        839.88        894.61        63.63 o                         
  -1   0   4       4247.75       4201.92       116.23 o                         
   0   0   4        126.03         78.09        18.08 o                         
   1   0   4         86.50        225.79        36.32 o                         
   2   0   4       4491.10       4783.77        98.77 o                         
   3   0   4        717.91        692.09        50.39 o                         
   4   0   4       1946.85       1970.25        99.68 o                         
   5   0   4       1395.66       1440.04       146.75 o                         
   6   0   4        580.23        681.39        56.77 o                         
   7   0   4          4.66         -6.67        38.56 o                         
   8   0   4        146.51        239.26        66.01 o                         
   9   0   4       1112.02       1263.42       107.11 o                         
  10   0   4       5668.58       5101.84       143.74 o                         
  11   0   4       1383.11       1497.33        93.94 o                         
  12   0   4        120.17        221.87        62.87 o                         
  13   0   4       2285.05       2172.92       491.72 o                         
  14   0   4       1676.20       1892.76       185.08 o                         
  15   0   4        725.91        748.51       179.73 o                         
  16   0   4       1896.72       2078.55       212.74 o                         
 -16   1   4        473.36        336.02       135.92 o                         
 -15   1   4       1057.95       1123.53       161.66 o                         
 -14   1   4        631.65        470.32       101.24 o                         
 -13   1   4       1096.61       1124.12       105.97 o                         
 -12   1   4        564.78        379.31       113.62 o                         
 -11   1   4        770.41        669.94        85.37 o                         
 -10   1   4        649.77        693.14        84.17 o                         
  -9   1   4       1004.49       1206.43        96.58 o                         
  -8   1   4        539.85        573.00        74.98 o                         
  -7   1   4         81.79         79.30        51.67 o                         
  -6   1   4       1358.74       1575.91        84.74 o                         
  -5   1   4       2704.01       2367.89        87.49 o                         
  -4   1   4       8128.22       8123.05       151.12 o                         
  -3   1   4       4093.60       4511.39       100.52 o                         
  -2   1   4       9642.30       9556.86       162.39 o                         
  -1   1   4       7737.25       8217.93       118.07 o                         
   0   1   4         23.65         75.14        14.43 o                         
   1   1   4       5243.38       6307.14       301.92 o                         
   2   1   4      13965.35      14235.06       200.82 o                         
   3   1   4      10423.66      10871.59       166.79 o                         
   4   1   4       5045.84       5152.80       106.30 o                         
   5   1   4       1438.90       1480.22        63.41 o                         
   6   1   4        201.42        363.06        65.14 o                         
   7   1   4        465.60        426.01        49.61 o                         
   8   1   4        385.51        363.21        71.24 o                         
   9   1   4        653.69        678.21        66.54 o                         
  10   1   4        743.23        767.47        71.35 o                         
  11   1   4       2112.22       1925.99        98.15 o                         
  12   1   4       2591.70       2376.17       108.72 o                         
  13   1   4        645.03        839.93       131.02 o                         
  14   1   4       2526.85       2597.07       194.07 o                         
  15   1   4       1305.04       1356.76       171.00 o                         
  16   1   4        771.99        835.46       160.07 o                         
  17   1   4       1541.61       1470.15       392.18 o                         
 -15   2   4        758.00        567.81       140.96 o                         
 -14   2   4        677.42        672.98        96.91 o                         
 -13   2   4        559.18        659.57        93.90 o                         
 -12   2   4        984.52        938.62        99.86 o                         
 -11   2   4       1057.05       1103.36       100.26 o                         
 -10   2   4        239.28        195.64        65.91 o                         
  -9   2   4        387.75        489.33        76.57 o                         
  -8   2   4          3.61        103.75        64.42 o                         
  -7   2   4       1690.52       1848.17       153.66 o                         
  -6   2   4       3162.62       2898.82       105.08 o                         
  -5   2   4       2196.56       1914.66        85.04 o                         
  -4   2   4       2854.82       3084.23        95.31 o                         
  -3   2   4       1255.86       1426.63        81.23 o                         
  -2   2   4        631.03        809.57        50.93 o                         
  -1   2   4      14384.22      14748.75       208.36 o                         
   0   2   4      18364.57      16556.37       223.86 o                         
   1   2   4       6526.29       7609.33       146.25 o                         
   2   2   4       1100.78        979.66        50.01 o                         
   3   2   4         71.00        220.35        34.94 o                         
   4   2   4        854.54        977.21        52.46 o                         
   5   2   4        755.94        797.56        49.95 o                         
   6   2   4       1000.87       1063.50        57.10 o                         
   7   2   4       1183.94       1133.01        61.07 o                         
   8   2   4        963.21       1091.34       107.51 o                         
   9   2   4        696.30        752.30        62.79 o                         
  10   2   4        429.03        474.60        58.63 o                         
  11   2   4        626.53        625.64        64.63 o                         
  12   2   4       3207.05       3089.26       169.53 o                         
  13   2   4       1681.84       1817.34       313.04 o                         
  14   2   4       1373.70       1395.66       163.75 o                         
  15   2   4       2164.57       2253.77       201.41 o                         
  16   2   4       1263.77       1277.09       202.24 o                         
  17   2   4        808.20        839.96       166.57 o                         
 -15   3   4        658.91        756.22       245.51 o                         
 -14   3   4        783.89        815.66       129.03 o                         
 -13   3   4        541.81        530.37        90.92 o                         
 -12   3   4        530.53        466.33       120.72 o                         
 -11   3   4       1019.55       1256.07       105.38 o                         
 -10   3   4        397.05        537.23        78.43 o                         
  -9   3   4        195.11        129.88        66.21 o                         
  -8   3   4          0.43        -52.64        55.78 o                         
  -7   3   4       1139.11       1208.40       119.74 o                         
  -6   3   4       1472.69       1673.91        96.31 o                         
  -5   3   4       2213.97       2044.33        91.75 o                         
  -4   3   4       1078.28       1225.30        74.01 o                         
  -3   3   4       2292.92       2488.34        85.37 o                         
  -2   3   4       5483.22       5988.90       119.14 o                         
  -1   3   4       4684.05       4591.60        98.37 o                         
   0   3   4       2843.54       2721.07        70.87 o                         
   1   3   4       8760.52       9446.68       209.57 o                         
   2   3   4      10357.86       9506.40       146.87 o                         
   3   3   4       9213.39      10123.62       156.31 o                         
   4   3   4          6.12        -21.85        26.87 o                         
   5   3   4        576.02        626.98        43.75 o                         
   6   3   4        260.51        300.87        37.71 o                         
   7   3   4        438.40        599.58       101.53 o                         
   8   3   4         23.27         27.29        30.97 o                         
   9   3   4        143.31        188.31        40.57 o                         
  10   3   4        852.00        902.88       114.82 o                         
  11   3   4        626.27        760.81       106.54 o                         
  12   3   4       1225.23       1079.19       284.90 o                         
  13   3   4       2977.81       2709.22       187.95 o                         
  14   3   4       1233.96        918.43       142.13 o                         
  15   3   4        704.37        559.02       131.39 o                         
  16   3   4       1746.96       1982.39       201.31 o                         
  17   3   4        626.85        599.30       140.66 o                         
 -14   4   4        639.54        578.10       156.52 o                         
 -13   4   4        745.51        524.96       108.40 o                         
 -12   4   4        319.31        488.20        86.97 o                         
 -11   4   4        333.08        292.70        76.41 o                         
 -10   4   4         72.18        102.01        60.37 o                         
  -9   4   4         39.31        -14.98        52.63 o                         
  -8   4   4       1043.75       1280.80       103.31 o                         
  -7   4   4       1133.32       1306.22        95.74 o                         
  -6   4   4       1979.00       1812.14        98.31 o                         
  -5   4   4       1780.66       1627.83        91.54 o                         
  -4   4   4       2625.62       2883.23       129.11 o                         
  -3   4   4        242.95        271.99        50.75 o                         
  -2   4   4       2399.48       2616.27       108.41 o                         
  -1   4   4      13620.45      13677.80       208.83 o                         
   0   4   4      16224.89      15414.39       224.48 o                         
   1   4   4         20.89         14.43        33.43 o                         
   2   4   4      11207.48      10537.23       163.05 o                         
   3   4   4       5288.50       5614.46       114.61 o                         
   4   4   4        444.15        443.60        38.37 o                         
   5   4   4         24.45         35.49        25.35 o                         
   6   4   4        107.66        189.29        27.32 o                         
   7   4   4         92.43         83.76        56.04 o                         
   8   4   4        202.07        115.96        64.57 o                         
   9   4   4        221.32        281.44        80.68 o                         
  10   4   4          8.15        -52.11        66.79 o                         
  11   4   4       1183.63       1188.17       131.45 o                         
  12   4   4       2606.05       2567.67       181.48 o                         
  13   4   4       3655.05       3322.41       195.98 o                         
  14   4   4       2214.04       2067.09       302.84 o                         
  15   4   4       1244.94       1196.66       159.43 o                         
  16   4   4        560.44        536.34       134.13 o                         
  17   4   4        533.80        566.96       145.96 o                         
  18   4   4        438.61        468.46       150.41 o                         
 -13   5   4        658.18        644.90       121.81 o                         
 -12   5   4        371.57        430.55       105.00 o                         
 -11   5   4        163.78        314.18       198.73 o                         
 -10   5   4        124.97        145.48        65.60 o                         
  -9   5   4         35.56         35.15        58.56 o                         
  -8   5   4         43.74        -18.11        52.66 o                         
  -7   5   4        785.26        626.16        75.30 o                         
  -6   5   4       1261.45       1257.26        90.02 o                         
  -5   5   4       2865.60       2705.63       131.29 o                         
  -4   5   4       6413.99       6195.00       143.60 o                         
  -3   5   4       4855.78       4767.85       119.00 o                         
  -2   5   4      13514.37      12759.29       266.28 o                         
  -1   5   4       2108.86       2027.16        75.33 o                         
   0   5   4       7414.11       7465.47       138.60 o                         
   1   5   4       2999.67       2739.17        78.07 o                         
   2   5   4       3106.86       3439.31        84.79 o                         
   3   5   4       4029.67       3940.81        92.53 o                         
   4   5   4       2512.89       2524.78       112.44 o                         
   5   5   4        388.10        392.00        38.34 o                         
   6   5   4       3180.89       3285.71       110.89 o                         
   7   5   4        721.49        747.50        87.24 o                         
   8   5   4          1.67        -29.20        58.36 o                         
   9   5   4        503.03        509.71        90.03 o                         
  10   5   4       3052.52       2862.13       150.33 o                         
  11   5   4       3453.10       3119.60       164.27 o                         
  12   5   4       3803.41       3749.42       258.17 o                         
  13   5   4       4761.64       4119.79       228.62 o                         
  14   5   4       2027.76       1924.88       214.55 o                         
  15   5   4        629.57        651.73       128.70 o                         
  16   5   4        321.11        350.06       133.30 o                         
  17   5   4        661.95        520.51       140.15 o                         
  18   5   4        495.19        682.60       154.44 o                         
 -13   6   4        329.48        593.98       322.53 o                         
 -12   6   4        576.04        578.10       125.92 o                         
 -11   6   4        306.47        145.22        88.38 o                         
 -10   6   4         51.67         93.71        78.73 o                         
  -9   6   4        180.23        281.76        88.90 o                         
  -8   6   4        125.49         91.17        56.17 o                         
  -7   6   4        914.01        783.93        79.44 o                         
  -6   6   4       1125.23       1289.29        91.26 o                         
  -5   6   4       1824.53       1674.06        93.58 o                         
  -4   6   4       3154.04       3404.02       112.04 o                         
  -3   6   4       3460.30       3470.04       106.16 o                         
  -2   6   4       7248.59       7125.59       148.23 o                         
  -1   6   4      14980.77      14124.24       350.08 o                         
   0   6   4       2504.44       2335.90       134.24 o                         
   1   6   4       3527.07       3465.66        91.84 o                         
   2   6   4       7819.63       8305.95       177.19 o                         
   3   6   4        435.27        486.93        48.67 o                         
   4   6   4       2749.52       3028.19       116.61 o                         
   5   6   4      11291.24      11627.69       185.96 o                         
   6   6   4        426.21        466.44        50.75 o                         
   7   6   4       1870.81       2102.87       201.54 o                         
   8   6   4        254.29        343.48        91.10 o                         
   9   6   4        515.79        530.54        85.40 o                         
  10   6   4       4283.89       4186.71       178.55 o                         
  11   6   4       3577.86       3336.23       172.12 o                         
  12   6   4       2980.09       2801.35       168.45 o                         
  13   6   4       1687.22       1700.61       226.16 o                         
  14   6   4       2579.04       2377.91       196.43 o                         
  15   6   4       2790.53       2274.62       195.44 o                         
  16   6   4       1708.45       1758.13       193.84 o                         
  17   6   4        716.58        703.20       153.71 o                         
  18   6   4        935.21        875.37       211.39 o                         
 -12   7   4        279.31        308.06       109.18 o                         
 -11   7   4          1.67        -73.21        77.15 o                         
 -10   7   4         11.49        135.53        99.54 o                         
  -9   7   4          0.18        -23.69        95.67 o                         
  -8   7   4          3.76         78.84        81.05 o                         
  -7   7   4         42.93        -69.05       205.06 o                         
  -6   7   4        107.39        112.49        60.50 o                         
  -5   7   4       1274.94       1289.89        83.60 o                         
  -4   7   4       1508.23       1529.30       100.48 o                         
  -3   7   4       3429.81       3376.35       105.66 o                         
  -2   7   4       8680.87       8658.51       168.45 o                         
  -1   7   4      10476.40      10321.85       316.91 o                         
   0   7   4      11441.83      11766.06       201.85 o                         
   1   7   4       2927.23       2796.25        89.61 o                         
   2   7   4       3380.66       3555.93        98.14 o                         
   3   7   4       1886.84       1809.02        97.46 o                         
   4   7   4        505.94        498.99        67.04 o                         
   5   7   4       6363.39       6684.06       133.81 o                         
   6   7   4        988.89        955.22        53.94 o                         
   7   7   4        340.63        473.25        40.50 o                         
   8   7   4        205.37        172.27        71.75 o                         
   9   7   4       2341.20       2013.04       129.92 o                         
  10   7   4       6155.35       6144.34       254.30 o                         
  11   7   4       1453.84       1539.45       162.50 o                         
  12   7   4       2186.29       2045.54       161.81 o                         
  13   7   4       1977.50       1772.13       177.97 o                         
  14   7   4       1405.30       1529.55       210.69 o                         
  15   7   4       2592.40       2959.96       204.93 o                         
  16   7   4       2476.22       2530.91       340.12 o                         
  17   7   4        883.12        805.93       157.34 o                         
  18   7   4        673.20        787.22       204.71 o                         
 -11   8   4        187.55        131.78       144.91 o                         
 -10   8   4         18.66         16.37        83.64 o                         
  -9   8   4          0.26        -83.95        93.91 o                         
  -8   8   4        124.47        231.83        90.69 o                         
  -7   8   4         55.81         24.30        72.98 o                         
  -6   8   4        219.65        305.57        93.63 o                         
  -5   8   4        868.76        941.67       114.17 o                         
  -4   8   4       2459.96       2517.25        95.66 o                         
  -3   8   4       2829.20       2689.87        93.18 o                         
  -2   8   4       5059.76       4930.26       124.71 o                         
  -1   8   4       2440.54       2503.17        87.80 o                         
   0   8   4       6019.59       5917.86       132.66 o                         
   1   8   4       3072.08       3127.85        93.07 o                         
   2   8   4       1947.73       2047.34        79.19 o                         
   3   8   4        529.63        577.04        54.82 o                         
   4   8   4       4753.96       4653.76       114.31 o                         
   5   8   4       1837.82       1748.88        75.93 o                         
   6   8   4        226.79        241.60        66.56 o                         
   7   8   4        409.10        446.62        45.58 o                         
   8   8   4       1383.26       1466.20        75.23 o                         
   9   8   4       3363.96       3209.86       165.31 o                         
  10   8   4       4627.87       4348.21       187.02 o                         
  11   8   4       2486.28       2415.78       151.54 o                         
  12   8   4        834.25        951.48       212.80 o                         
  13   8   4       1129.63       1253.35       148.08 o                         
  14   8   4       1752.38       1599.17       162.81 o                         
  15   8   4       3139.28       3239.91       201.94 o                         
  16   8   4       1639.30       1379.27       334.14 o                         
  17   8   4       1911.83       2219.50       204.41 o                         
  18   8   4        480.78        338.80       295.10 o                         
 -10   9   4          7.77        -62.12        86.47 o                         
  -9   9   4         11.95        -52.39        84.87 o                         
  -8   9   4        107.12         93.46        97.78 o                         
  -7   9   4        338.46        256.26        94.63 o                         
  -6   9   4        582.21        395.67       139.64 o                         
  -5   9   4       1508.02       1398.01       134.47 o                         
  -4   9   4       2533.94       2309.08       170.24 o                         
  -3   9   4       2149.75       2017.91       328.16 o                         
  -2   9   4       3149.85       2938.98       143.08 o                         
  -1   9   4       2606.86       2485.48        85.41 o                         
   0   9   4       2028.95       2134.92       106.10 o                         
   1   9   4       1952.35       2058.39        96.15 o                         
   2   9   4       3009.10       3105.30       100.36 o                         
   3   9   4       1918.17       1987.16       149.37 o                         
   4   9   4       2626.78       2268.27        92.76 o                         
   5   9   4        532.51        550.94        59.07 o                         
   6   9   4        561.60        614.59        59.26 o                         
   7   9   4        717.02        726.53        62.96 o                         
   8   9   4       2251.67       2152.63        78.51 o                         
   9   9   4       3572.49       3523.21        85.77 o                         
  10   9   4       5890.32       5178.82       225.11 o                         
  11   9   4       2207.23       1975.64       154.19 o                         
  12   9   4       2454.88       2164.37       155.74 o                         
  13   9   4       1533.46       1410.91       145.88 o                         
  14   9   4        922.34        924.15       129.80 o                         
  15   9   4       2101.92       2181.92       194.78 o                         
  16   9   4       1662.84       1732.34       182.45 o                         
  17   9   4       1175.00       1317.53       265.20 o                         
  18   9   4       1362.95       1462.23       187.52 o                         
 -10  10   4         75.36         34.41        91.73 o                         
  -9  10   4         32.79        105.34       128.73 o                         
  -8  10   4         61.53        100.23        94.58 o                         
  -7  10   4        366.46        248.07        96.99 o                         
  -6  10   4        856.91        897.74       123.68 o                         
  -5  10   4       2116.80       1745.49       152.71 o                         
  -4  10   4       4231.96       3931.70       183.68 o                         
  -3  10   4       3842.74       3474.44       204.00 o                         
  -2  10   4       2029.99       2084.56       274.70 o                         
  -1  10   4       1108.72       1118.84       274.70 o                         
   0  10   4       1799.85       1862.03        80.41 o                         
   1  10   4       2670.35       2688.26        92.44 o                         
   2  10   4       1275.36       1392.24       111.07 o                         
   3  10   4       2626.93       2862.96       106.31 o                         
   4  10   4       1785.48       1776.62        97.92 o                         
   5  10   4         57.21         45.84        46.60 o                         
   6  10   4       1192.15       1166.17        81.20 o                         
   7  10   4        644.30        633.94        64.14 o                         
   8  10   4       3064.79       2904.02       116.93 o                         
   9  10   4       1305.34       1513.56        99.38 o                         
  10  10   4       1683.28       1777.79       145.88 o                         
  11  10   4       1785.55       1905.07       153.05 o                         
  12  10   4       3500.91       3210.00       209.98 o                         
  13  10   4       2792.80       2891.62       195.65 o                         
  14  10   4       3805.36       3389.82       200.91 o                         
  15  10   4       1942.17       1976.16       189.47 o                         
  16  10   4       1920.66       1735.88       185.46 o                         
  17  10   4        643.71        796.81       147.48 o                         
  18  10   4        493.36        706.17       184.31 o                         
  -9  11   4          3.73        -79.30       172.35 o                         
  -8  11   4        330.16        323.43       110.34 o                         
  -7  11   4        415.36        520.96       118.59 o                         
  -6  11   4       1330.44       1182.40       145.21 o                         
  -5  11   4       2119.65       2101.55       182.97 o                         
  -4  11   4       2440.98       2587.46       190.28 o                         
  -3  11   4       2018.12       1884.06       160.99 o                         
  -2  11   4       1637.92       1473.12       221.24 o                         
  -1  11   4       1775.90       1521.29       194.51 o                         
   0  11   4       2304.88       2105.09       217.02 o                         
   1  11   4       1976.22       1962.40        89.22 o                         
   2  11   4       3531.86       3193.57       105.69 o                         
   3  11   4       1497.86       1562.64        92.42 o                         
   4  11   4        222.99        183.01        53.53 o                         
   5  11   4        254.73        268.72        56.06 o                         
   6  11   4        752.56        808.90        74.40 o                         
   7  11   4        368.28        384.24        60.55 o                         
   8  11   4        154.42        165.29        50.50 o                         
   9  11   4        827.52        938.07       121.28 o                         
  10  11   4       2945.88       2674.39       151.86 o                         
  11  11   4       2636.61       2508.69       160.79 o                         
  12  11   4       2954.90       2816.40       174.79 o                         
  13  11   4       3824.56       3429.96       185.77 o                         
  14  11   4       2474.31       2552.55       200.34 o                         
  15  11   4       1312.88       1354.01       209.63 o                         
  16  11   4        826.74        717.97       182.90 o                         
  17  11   4        523.47        363.72       122.11 o                         
  18  11   4         73.86        166.97       114.44 o                         
  -8  12   4        377.05        293.51       114.48 o                         
  -7  12   4        481.13        408.99       256.76 o                         
  -6  12   4        507.73        259.09       111.67 o                         
  -5  12   4       1028.67        973.42       149.84 o                         
  -4  12   4       1585.79       1257.25       145.67 o                         
  -3  12   4       1396.27       1317.41       161.44 o                         
  -2  12   4       2298.14       2340.30       175.61 o                         
  -1  12   4       3375.40       2995.43       290.18 o                         
   0  12   4       2177.61       2016.27       158.49 o                         
   1  12   4       1719.75       1575.20       136.18 o                         
   2  12   4       1633.29       1736.96       135.16 o                         
   3  12   4        537.13        761.07        87.64 o                         
   4  12   4        731.58       1004.27        80.26 o                         
   5  12   4         13.30        -43.22        45.16 o                         
   6  12   4        971.04        897.00        80.92 o                         
   7  12   4       1231.17       1294.32        92.34 o                         
   8  12   4       1666.59       1474.49       127.66 o                         
   9  12   4       1456.25       1377.86       115.02 o                         
  10  12   4        450.39        393.12        95.69 o                         
  11  12   4       1557.51       1027.63       128.69 o                         
  12  12   4       2415.82       1865.20       159.44 o                         
  13  12   4       1180.33       1099.53       164.61 o                         
  14  12   4       1450.54       1382.61       154.83 o                         
  15  12   4       1725.40       1542.70       169.98 o                         
  16  12   4        515.69        416.33       142.80 o                         
  17  12   4        838.35        690.34       144.53 o                         
  18  12   4        480.71        446.93       136.39 o                         
  -6  13   4       1113.30       1116.37       201.89 o                         
  -5  13   4        845.74        863.08       135.68 o                         
  -4  13   4       1656.16       1554.16       169.46 o                         
  -3  13   4        702.67        716.60       127.42 o                         
  -2  13   4       1222.75       1465.33       157.21 o                         
  -1  13   4       2339.04       2284.24       179.00 o                         
   0  13   4       2238.92       2162.12       340.47 o                         
   1  13   4       1384.90       1404.47       137.91 o                         
   2  13   4        744.12        734.08       108.95 o                         
   3  13   4       1377.62       1590.49       243.40 o                         
   4  13   4         37.10         42.44        48.76 o                         
   5  13   4         49.51         -1.37        50.41 o                         
   6  13   4        279.01        311.82        63.30 o                         
   7  13   4       2264.40       2271.52       109.63 o                         
   8  13   4       1323.59       1480.87       101.50 o                         
   9  13   4       1440.62       1487.05        93.51 o                         
  10  13   4       1899.20       1880.09       158.67 o                         
  11  13   4        344.88        232.13        85.54 o                         
  12  13   4       1341.54       1323.62       210.33 o                         
  13  13   4       1997.62       2321.04       197.93 o                         
  14  13   4       1815.37       1570.31       170.04 o                         
  15  13   4       1793.38       1832.60       404.14 o                         
  16  13   4       1786.91       1906.56       199.96 o                         
  17  13   4          9.26        120.14       100.65 o                         
  18  13   4         58.36        147.86       116.77 o                         
  -5  14   4        874.21        912.97       153.64 o                         
  -4  14   4        915.36       1073.18       232.49 o                         
  -3  14   4        916.06        940.11       150.93 o                         
  -2  14   4       2510.95       2726.07       203.86 o                         
  -1  14   4       1346.18       1300.79       148.43 o                         
   0  14   4       1532.75       1922.60       173.07 o                         
   1  14   4       2322.76       2317.96       181.26 o                         
   2  14   4        728.08        683.03       114.54 o                         
   3  14   4        361.81        342.94       107.63 o                         
   4  14   4         54.43        152.45        76.85 o                         
   5  14   4          3.27         15.84        53.76 o                         
   6  14   4        789.86        800.12        82.33 o                         
   7  14   4        846.28        881.46       130.33 o                         
   8  14   4       1206.18       1361.96       102.25 o                         
   9  14   4        879.98        905.14        87.32 o                         
  10  14   4        326.71        264.35       149.48 o                         
  11  14   4       1798.12       1661.36       152.64 o                         
  12  14   4       2234.08       2297.61       262.39 o                         
  13  14   4       1548.77       1595.02       175.16 o                         
  14  14   4       1555.20       1317.22       153.70 o                         
  15  14   4        513.45        374.02       164.26 o                         
  16  14   4        941.32       1071.76       341.18 o                         
  17  14   4        185.72        193.87       120.49 o                         
  -4  15   4       1236.06       1146.41       157.81 o                         
  -3  15   4        833.26        607.08       195.56 o                         
  -2  15   4        956.07        993.63       147.53 o                         
  -1  15   4       1768.90       1786.48       388.66 o                         
   0  15   4        999.19        861.39       133.59 o                         
   1  15   4        981.85       1148.68       148.72 o                         
   2  15   4        303.28        358.24       213.15 o                         
   3  15   4          2.19         -4.23        71.11 o                         
   4  15   4          1.80          5.16        72.34 o                         
   5  15   4         35.92         39.92        77.73 o                         
   6  15   4         10.09        -13.96        72.31 o                         
   7  15   4        119.00         47.87        57.42 o                         
   8  15   4        199.15        136.13        61.66 o                         
   9  15   4        436.92        540.10        79.62 o                         
  10  15   4        913.47       1103.78       294.04 o                         
  11  15   4       1380.94       1083.13       139.04 o                         
  12  15   4       1751.65       1522.40       154.90 o                         
  13  15   4       1754.67       1657.57       169.48 o                         
  14  15   4       1208.14        912.35       166.02 o                         
  15  15   4       1624.74       1654.19       176.41 o                         
  16  15   4        689.93        763.82       147.20 o                         
  17  15   4        274.99        216.32       107.62 o                         
  -2  16   4        973.91       1099.96       221.94 o                         
  -1  16   4        398.82        460.45       123.33 o                         
   0  16   4        675.49        912.67       143.33 o                         
   1  16   4       1268.64       1197.43       184.66 o                         
   2  16   4        249.28        341.73       106.83 o                         
   3  16   4          6.14        104.41        88.58 o                         
   4  16   4        103.77        210.35        90.78 o                         
   5  16   4         89.44        165.18        86.38 o                         
   6  16   4         98.32         36.96       133.30 o                         
   7  16   4          4.79        -19.57        72.92 o                         
   8  16   4        173.54        224.96        88.51 o                         
   9  16   4        443.19        557.37        85.21 o                         
  10  16   4        491.54        482.32       143.51 o                         
  11  16   4       1530.02       1479.02       163.13 o                         
  12  16   4       1317.72       1252.02       149.16 o                         
  13  16   4       1012.00        912.98       138.21 o                         
  14  16   4       1064.22        976.07       144.67 o                         
  15  16   4        853.20        814.28       151.86 o                         
  16  16   4        674.29        653.53       168.83 o                         
   0  17   4        531.88        437.21       123.32 o                         
   1  17   4        295.09        451.30       115.17 o                         
   2  17   4         91.13         62.01        97.97 o                         
   3  17   4         25.57         56.53        92.86 o                         
   4  17   4         51.90        120.56        89.79 o                         
   5  17   4          2.09        148.82        87.90 o                         
   6  17   4        192.25        295.96       125.57 o                         
   7  17   4        128.58        107.65        85.69 o                         
   8  17   4         42.18        -12.48        79.55 o                         
   9  17   4        713.08        722.83       122.43 o                         
  10  17   4        716.77        752.27       136.91 o                         
  11  17   4       1887.95       1999.14       544.47 o                         
  12  17   4       1652.55       1573.91       171.12 o                         
  13  17   4        688.55        694.76       138.23 o                         
  14  17   4       1269.24       1050.55       155.18 o                         
  15  17   4        766.81        601.28       138.28 o                         
   2  18   4         55.06         74.33        97.89 o                         
   3  18   4         35.58         46.43        92.86 o                         
   4  18   4          3.97         60.97        94.12 o                         
   5  18   4         94.54        422.02       119.20 o                         
   6  18   4         96.32        158.18       100.65 o                         
   7  18   4        115.84        -46.28       161.09 o                         
   8  18   4        359.70        359.99       152.65 o                         
   9  18   4        649.14        748.48       212.44 o                         
  10  18   4       1421.01        897.61       225.11 o                         
  11  18   4       1495.27       1491.33       291.23 o                         
  12  18   4       1643.57       1607.79       179.47 o                         
  13  18   4       1215.59       1265.02       162.51 o                         
   6  19   4         17.05         52.62        99.48 o                         
   7  19   4        174.22        348.45       115.79 o                         
   8  19   4        726.88        760.73       132.81 o                         
   9  19   4        691.97        729.48       237.77 o                         
  10  19   4       1794.83       1804.36       315.15 o                         
  11  19   4       1813.58       2528.22       365.09 o                         
 -10 -16   5          8.36         75.45        96.02 o                         
  -9 -16   5         18.34        -15.40        88.66 o                         
  -8 -16   5        162.99        236.37       114.64 o                         
  -7 -16   5        382.14        719.40       137.05 o                         
  -6 -16   5        620.42        775.00       142.65 o                         
  -5 -16   5        926.05        841.33       148.63 o                         
  -4 -16   5        541.06        509.05       131.32 o                         
  -3 -16   5       1075.38        969.36       246.91 o                         
 -13 -15   5        427.94        276.23       208.93 o                         
 -12 -15   5         22.37         -8.73        76.85 o                         
 -11 -15   5          6.41        -27.53        85.47 o                         
 -10 -15   5          1.92        -38.22        71.68 o                         
  -9 -15   5         27.43         19.31        87.49 o                         
  -8 -15   5        216.86        419.15       122.40 o                         
  -7 -15   5        176.30        237.93       104.60 o                         
  -6 -15   5        491.82        244.79       114.47 o                         
  -5 -15   5       1318.39       1423.86       169.73 o                         
  -4 -15   5       1361.40       1567.28       176.95 o                         
  -3 -15   5        734.68        738.15       146.72 o                         
  -2 -15   5       1734.07       1990.17       197.20 o                         
  -1 -15   5       1204.19       1265.55       320.07 o                         
   0 -15   5        625.14        648.55       144.00 o                         
 -14 -14   5        229.14         42.41        99.26 o                         
 -13 -14   5        482.75        237.83       171.99 o                         
 -12 -14   5        115.60         73.41        89.91 o                         
 -11 -14   5        199.50        211.98       101.42 o                         
 -10 -14   5          1.73          6.38        87.37 o                         
  -9 -14   5        128.15         58.50        72.64 o                         
  -8 -14   5        320.30        304.32        84.34 o                         
  -7 -14   5        305.97        304.22       244.10 o                         
  -6 -14   5        915.46       1046.31       142.13 o                         
  -5 -14   5       1472.53       1465.85       158.59 o                         
  -4 -14   5       2372.39       2791.68       209.06 o                         
  -3 -14   5       1073.74       1168.50       157.15 o                         
  -2 -14   5        868.26       1154.21       159.74 o                         
  -1 -14   5       1033.05       1035.35       315.15 o                         
   0 -14   5       1031.24       1399.85       171.09 o                         
   1 -14   5        774.88        837.45       147.95 o                         
   2 -14   5        451.54        519.04       130.89 o                         
 -15 -13   5        505.24        452.74       176.92 o                         
 -14 -13   5        273.63        178.87       102.80 o                         
 -13 -13   5         91.29         20.29        72.00 o                         
 -12 -13   5        384.63        268.43        82.94 o                         
 -11 -13   5        165.15        172.52        68.45 o                         
 -10 -13   5         11.69        -55.74        55.74 o                         
  -9 -13   5         35.05         40.05        66.05 o                         
  -8 -13   5        737.06        763.39        95.51 o                         
  -7 -13   5        284.48        469.16        85.57 o                         
  -6 -13   5       1323.38       1617.84       120.28 o                         
  -5 -13   5       2097.36       2066.07       400.62 o                         
  -4 -13   5        654.85        675.65       124.92 o                         
  -3 -13   5       1636.99       1976.32       388.66 o                         
  -2 -13   5        736.32        799.43       131.08 o                         
  -1 -13   5       1490.33       1704.57       178.76 o                         
   0 -13   5        872.65        800.44       133.05 o                         
   1 -13   5       1389.17       1431.20       190.28 o                         
   2 -13   5        878.81        935.01       199.78 o                         
   3 -13   5        224.50        376.37       122.45 o                         
   4 -13   5         14.57        -83.01       197.32 o                         
 -16 -12   5        684.74        830.28       145.26 o                         
 -15 -12   5        718.64        651.10       130.13 o                         
 -14 -12   5       1166.49       1231.69       651.05 o                         
 -13 -12   5        369.51        268.03       260.28 o                         
 -12 -12   5        119.32        123.41        82.73 o                         
 -11 -12   5        370.98        343.88        74.07 o                         
 -10 -12   5          0.19        -11.85        56.24 o                         
  -9 -12   5        394.70        428.79        80.53 o                         
  -8 -12   5       1540.56       1423.63       113.04 o                         
  -7 -12   5       1309.10       1452.86       197.92 o                         
  -6 -12   5       1668.70       1627.71       130.35 o                         
  -5 -12   5       1584.06       1579.91       114.19 o                         
  -4 -12   5        758.16        549.35       111.03 o                         
  -3 -12   5       1171.51       1175.51       227.57 o                         
  -2 -12   5       1021.79        953.05       132.47 o                         
  -1 -12   5       1051.12       1232.40       153.45 o                         
   0 -12   5        646.70        653.89       141.75 o                         
   1 -12   5       1027.41       1094.76       148.61 o                         
   2 -12   5        457.08        717.17       381.27 o                         
   3 -12   5        295.71        262.50       118.65 o                         
   4 -12   5        124.79         96.32       105.17 o                         
   5 -12   5         14.21         84.67       114.76 o                         
 -16 -11   5       1407.45       1341.84       551.51 o                         
 -15 -11   5        624.30        302.16       224.05 o                         
 -14 -11   5        134.26        228.85       177.97 o                         
 -13 -11   5        346.61        309.94       125.92 o                         
 -12 -11   5         22.32         75.52        76.33 o                         
 -11 -11   5         98.36        130.35        56.70 o                         
 -10 -11   5          8.68        -34.90        52.59 o                         
  -9 -11   5        179.24        194.44        82.07 o                         
  -8 -11   5         73.93         18.99        60.00 o                         
  -7 -11   5        633.00        625.60        85.28 o                         
  -6 -11   5       2200.99       2075.83       119.92 o                         
  -5 -11   5       1159.09       1412.85       108.11 o                         
  -4 -11   5       1426.55       1501.89       109.08 o                         
  -3 -11   5       1814.70       1905.91       113.74 o                         
  -2 -11   5       2718.00       2871.69       171.46 o                         
  -1 -11   5       1594.56       1988.97       198.37 o                         
   0 -11   5       1831.44       2302.41       189.97 o                         
   1 -11   5        721.30        765.14       124.61 o                         
   2 -11   5        231.01        237.68       101.22 o                         
   3 -11   5        246.04        173.39       103.19 o                         
   4 -11   5          4.52        -35.88        99.34 o                         
   5 -11   5         32.73        100.68       103.13 o                         
   6 -11   5         49.49        119.37       112.02 o                         
   7 -11   5        495.97        578.46       144.34 o                         
 -16 -10   5        478.16        495.48       253.95 o                         
 -15 -10   5        741.10        714.81       230.03 o                         
 -14 -10   5        581.76        552.19       112.57 o                         
 -13 -10   5        603.08        599.44       125.57 o                         
 -12 -10   5        340.93        273.29        99.07 o                         
 -11 -10   5         69.91         38.02        54.36 o                         
 -10 -10   5         30.84        144.81        58.53 o                         
  -9 -10   5        360.69        358.50        85.83 o                         
  -8 -10   5       1555.28       1742.34       111.98 o                         
  -7 -10   5       1019.12       1033.24        94.09 o                         
  -6 -10   5       1456.43       1601.37       164.55 o                         
  -5 -10   5       1600.84       1790.48       113.67 o                         
  -4 -10   5        773.88        700.89       107.00 o                         
  -3 -10   5       1685.56       1739.44       109.74 o                         
  -2 -10   5       1990.59       2098.57       199.34 o                         
  -1 -10   5       1677.74       1698.09       154.61 o                         
   0 -10   5       1118.92       1108.86       216.66 o                         
   1 -10   5       1384.64       1240.27       144.24 o                         
   2 -10   5        152.36        122.94        93.91 o                         
   3 -10   5        160.02        172.26        99.50 o                         
   4 -10   5         93.82        210.29       101.22 o                         
   5 -10   5         77.63         97.91       110.76 o                         
   6 -10   5         38.71         52.07        99.19 o                         
   7 -10   5        165.34        178.18       117.38 o                         
   8 -10   5        395.48        519.51       132.00 o                         
 -17  -9   5       1141.90       1207.11       169.85 o                         
 -16  -9   5        505.30        626.16       268.02 o                         
 -15  -9   5        772.36        777.46       245.15 o                         
 -14  -9   5        864.23        968.83       138.25 o                         
 -13  -9   5        283.89        371.41       137.17 o                         
 -12  -9   5        215.59        305.89       137.43 o                         
 -11  -9   5        193.63        188.82        59.94 o                         
 -10  -9   5       1220.81       1210.87        93.63 o                         
  -9  -9   5        409.86        435.82        67.28 o                         
  -8  -9   5        334.04        271.25        82.59 o                         
  -7  -9   5         33.90        -16.26        54.25 o                         
  -6  -9   5        300.19        290.09        76.54 o                         
  -5  -9   5         69.83         83.98        59.83 o                         
  -4  -9   5        968.12       1082.56        96.35 o                         
  -3  -9   5       3981.83       3983.84       135.93 o                         
  -2  -9   5       1619.05       1714.23       105.92 o                         
  -1  -9   5       8017.98       7991.29       193.84 o                         
   0  -9   5       3952.95       4179.52       134.24 o                         
   1  -9   5        859.20       1120.56       132.26 o                         
   2  -9   5          7.10        -27.78       100.95 o                         
   3  -9   5         46.73        -28.14        85.02 o                         
   4  -9   5         14.37         40.96        88.97 o                         
   5  -9   5          0.43        -35.12        86.53 o                         
   6  -9   5        114.88        227.92       106.46 o                         
   7  -9   5        123.61         31.11       326.05 o                         
   8  -9   5        711.07        852.99       150.98 o                         
   9  -9   5        369.54        602.46       167.07 o                         
 -17  -8   5        618.69        744.22       299.32 o                         
 -16  -8   5        539.73        860.95       446.69 o                         
 -15  -8   5        511.03        662.60       131.53 o                         
 -14  -8   5        696.32        978.11       173.40 o                         
 -13  -8   5        539.03        506.88       113.35 o                         
 -12  -8   5          6.62          3.01        54.00 o                         
 -11  -8   5          4.94        -46.66        46.66 o                         
 -10  -8   5        562.68        674.62        76.27 o                         
  -9  -8   5        708.85        778.40        91.28 o                         
  -8  -8   5        271.03        289.05        57.92 o                         
  -7  -8   5        929.67       1062.16        86.35 o                         
  -6  -8   5       1167.51       1297.10        93.96 o                         
  -5  -8   5       3182.16       3272.94       120.37 o                         
  -4  -8   5       5208.06       5004.39       144.90 o                         
  -3  -8   5       4172.35       4304.74       137.09 o                         
  -2  -8   5       2726.37       2941.38       114.76 o                         
  -1  -8   5        578.72        642.47        73.91 o                         
   0  -8   5       1187.26       1340.07        93.97 o                         
   1  -8   5        942.17        989.35        96.90 o                         
   2  -8   5         23.49        134.82        78.31 o                         
   3  -8   5          3.55         46.06        76.91 o                         
   4  -8   5          0.29        -64.46        80.24 o                         
   5  -8   5        117.90         98.89        96.31 o                         
   6  -8   5          4.77         95.63        86.15 o                         
   7  -8   5        474.66        335.27       102.83 o                         
   8  -8   5        327.36        536.21       139.99 o                         
   9  -8   5       1107.68       1132.06       162.61 o                         
  10  -8   5        891.31        893.85       148.11 o                         
 -17  -7   5        852.80       1135.91       175.18 o                         
 -16  -7   5        809.13       1274.23       380.92 o                         
 -15  -7   5        400.60        598.73       126.64 o                         
 -14  -7   5        143.91        223.70       103.37 o                         
 -13  -7   5        331.61        628.15       120.45 o                         
 -12  -7   5         11.94         43.14        56.71 o                         
 -11  -7   5         15.26        -39.52        50.56 o                         
 -10  -7   5         23.86         27.58        49.93 o                         
  -9  -7   5        849.51        850.09        81.12 o                         
  -8  -7   5       2054.92       1941.05        97.32 o                         
  -7  -7   5       1693.89       1715.53       156.97 o                         
  -6  -7   5       1998.49       1895.46       129.74 o                         
  -5  -7   5       4538.49       4782.94       135.45 o                         
  -4  -7   5       6199.78       6051.95       191.31 o                         
  -3  -7   5       5019.25       5111.20       138.22 o                         
  -2  -7   5       3435.25       3247.68       113.14 o                         
  -1  -7   5       3438.50       3415.31       119.49 o                         
   0  -7   5       2917.57       3057.37       110.64 o                         
   1  -7   5        538.20        567.61        67.95 o                         
   2  -7   5        379.73        454.68        66.95 o                         
   3  -7   5        231.50        208.58        54.90 o                         
   4  -7   5         12.24          4.14        76.08 o                         
   5  -7   5          0.22         26.03        76.89 o                         
   6  -7   5         21.59        171.64       100.24 o                         
   7  -7   5        368.82        278.60       103.30 o                         
   8  -7   5        491.21        505.80       119.29 o                         
   9  -7   5       1062.81        887.96       144.84 o                         
  10  -7   5        978.92       1149.24       197.67 o                         
  11  -7   5       1175.82       1261.25       330.27 o                         
 -17  -6   5        687.63        985.18       165.44 o                         
 -16  -6   5        561.54        772.93       342.23 o                         
 -15  -6   5        914.24       1038.51       155.48 o                         
 -14  -6   5        370.15        481.20       118.96 o                         
 -13  -6   5        790.26       1030.36       265.55 o                         
 -12  -6   5         16.98        -29.87        53.51 o                         
 -11  -6   5          0.06        -32.42        49.95 o                         
 -10  -6   5         31.58        -11.15        50.26 o                         
  -9  -6   5        176.67        238.25        58.05 o                         
  -8  -6   5       1791.51       1901.05       106.69 o                         
  -7  -6   5       2969.76       2837.11       103.36 o                         
  -6  -6   5       3700.28       3535.47       115.77 o                         
  -5  -6   5       6028.12       5818.74       206.37 o                         
  -4  -6   5       9995.33       9164.84       181.61 o                         
  -3  -6   5       9652.16       9274.41       182.94 o                         
  -2  -6   5       4999.08       4798.56       129.24 o                         
  -1  -6   5       2088.97       1951.27        96.35 o                         
   0  -6   5       2546.80       2477.40        99.32 o                         
   1  -6   5       1945.08       1890.02        91.18 o                         
   2  -6   5        294.34        359.95        77.32 o                         
   3  -6   5        564.94        717.43        69.65 o                         
   4  -6   5        127.92        168.08        63.83 o                         
   5  -6   5         33.10        101.33        48.61 o                         
   6  -6   5         12.82         43.55        78.62 o                         
   7  -6   5         29.67         73.78        86.03 o                         
   8  -6   5        604.96        531.27       172.00 o                         
   9  -6   5        618.02        666.25       119.97 o                         
  10  -6   5       2310.02       2672.00       190.12 o                         
  11  -6   5        880.76        771.76       169.18 o                         
  12  -6   5       1326.42       1375.89       168.01 o                         
 -17  -5   5       1256.99       1492.31       329.22 o                         
 -16  -5   5        556.14        699.80       150.22 o                         
 -15  -5   5       1745.69       2098.78       201.50 o                         
 -14  -5   5        293.38        377.34       114.81 o                         
 -13  -5   5        154.12        252.13        70.39 o                         
 -12  -5   5         18.72        -49.61        55.39 o                         
 -11  -5   5         32.41        107.80        73.00 o                         
 -10  -5   5         16.21        -52.10        52.10 o                         
  -9  -5   5       1063.03       1318.34        94.47 o                         
  -8  -5   5        718.53        766.57        71.91 o                         
  -7  -5   5        863.42        989.93        75.90 o                         
  -6  -5   5       2464.56       2399.32        93.64 o                         
  -5  -5   5       4144.03       4349.30       125.14 o                         
  -4  -5   5       8861.00       9168.85       176.49 o                         
  -3  -5   5       8578.54       8386.77       164.29 o                         
  -2  -5   5       7726.03       7996.07       160.20 o                         
  -1  -5   5       6704.65       6621.71       147.09 o                         
   0  -5   5       1024.05       1180.48        77.78 o                         
   1  -5   5       2872.51       3010.19       102.05 o                         
   2  -5   5       2484.99       2282.78        92.08 o                         
   3  -5   5        431.23        586.98        66.55 o                         
   4  -5   5        982.77       1227.97       102.07 o                         
   5  -5   5         93.44         93.37       102.70 o                         
   6  -5   5        614.28        617.29        73.69 o                         
   7  -5   5         56.49         14.92        54.32 o                         
   8  -5   5        873.76       1006.82       130.65 o                         
   9  -5   5        470.07        456.58       106.16 o                         
  10  -5   5       1282.07       1412.57       200.48 o                         
  11  -5   5       2006.30       2164.58       477.29 o                         
  12  -5   5       1435.19       1478.62       168.29 o                         
  13  -5   5        648.09        856.76       257.82 o                         
 -17  -4   5       1336.94       1597.76       428.40 o                         
 -16  -4   5       1145.88       1483.06       342.93 o                         
 -15  -4   5        841.71        898.14       151.44 o                         
 -14  -4   5       1159.35       1493.01       168.53 o                         
 -13  -4   5        141.34         73.82        64.95 o                         
 -12  -4   5        461.32        544.88        76.85 o                         
 -11  -4   5         47.39         46.07        54.46 o                         
 -10  -4   5         68.33         61.16        53.69 o                         
  -9  -4   5        448.00        487.06        67.54 o                         
  -8  -4   5        702.25        710.86        70.42 o                         
  -7  -4   5       3992.52       3668.29       110.60 o                         
  -6  -4   5       3474.70       3367.68       103.74 o                         
  -5  -4   5      11000.08      10292.85       184.94 o                         
  -4  -4   5       1190.32       1284.50        76.27 o                         
  -3  -4   5       4932.76       4673.46       113.22 o                         
  -2  -4   5       1230.69       1527.68        75.24 o                         
  -1  -4   5        915.68       1129.51        69.80 o                         
   0  -4   5       4990.75       4716.62       159.33 o                         
   1  -4   5        285.26        339.81        51.47 o                         
   2  -4   5       3316.91       3179.75       102.98 o                         
   3  -4   5       4289.47       4364.01       117.67 o                         
   4  -4   5         25.77        -19.52        49.74 o                         
   5  -4   5        236.05        306.29        60.19 o                         
   6  -4   5        989.00       1169.56        89.44 o                         
   7  -4   5       1233.42       1478.58        99.26 o                         
   8  -4   5       1562.32       1677.17       256.86 o                         
   9  -4   5       1964.03       2089.87       116.61 o                         
  10  -4   5        999.68       1171.14       199.43 o                         
  11  -4   5       1752.41       1971.81       172.56 o                         
  12  -4   5       1887.64       2085.40       220.89 o                         
  13  -4   5        688.53        659.40       132.59 o                         
 -17  -3   5        820.95        957.13       317.96 o                         
 -16  -3   5        696.61        722.38       168.55 o                         
 -15  -3   5        614.15        941.78       359.11 o                         
 -14  -3   5        212.17        433.01       123.69 o                         
 -13  -3   5        115.65        198.50        70.23 o                         
 -12  -3   5         51.03         70.74        61.22 o                         
 -11  -3   5          2.14         42.95        57.28 o                         
 -10  -3   5       1045.51       1161.42        92.55 o                         
  -9  -3   5       1323.45       1542.90        92.70 o                         
  -8  -3   5        686.40        773.86        72.41 o                         
  -7  -3   5       3322.47       3283.54       105.31 o                         
  -6  -3   5       2873.30       2970.83        96.25 o                         
  -5  -3   5       5326.13       5380.45       123.04 o                         
  -4  -3   5       4647.34       4397.18       134.66 o                         
  -3  -3   5       4930.91       5000.50       113.16 o                         
  -2  -3   5       2441.82       2699.07       114.55 o                         
  -1  -3   5       3794.23       4028.88       107.56 o                         
   0  -3   5       4816.14       5156.39       206.77 o                         
   1  -3   5       2514.66       2766.76       163.00 o                         
   2  -3   5        730.40        798.21        62.06 o                         
   3  -3   5        466.66        637.48        61.37 o                         
   4  -3   5        269.21        234.89        50.64 o                         
   5  -3   5        230.37        269.59        57.62 o                         
   6  -3   5       1252.59       1244.66        86.84 o                         
   7  -3   5       3597.61       3440.45       122.34 o                         
   8  -3   5       5059.01       4587.70       142.12 o                         
   9  -3   5       1074.65        998.12        92.17 o                         
  10  -3   5       1466.50       1508.68       133.25 o                         
  11  -3   5       1039.95       1144.76       108.69 o                         
  12  -3   5       1464.14       1666.27       164.20 o                         
  13  -3   5       1283.29       1247.74       281.03 o                         
  14  -3   5       1197.67       1326.72       304.60 o                         
 -16  -2   5        579.95        648.18       178.68 o                         
 -15  -2   5       1321.06       1285.78       173.46 o                         
 -14  -2   5        210.56        156.96       333.79 o                         
 -13  -2   5        200.29        187.51        74.54 o                         
 -12  -2   5         76.43        258.85        69.04 o                         
 -11  -2   5          9.26        -28.40        57.61 o                         
 -10  -2   5        664.25        678.36        80.21 o                         
  -9  -2   5        753.34        940.69        82.53 o                         
  -8  -2   5        785.23       1079.58        81.61 o                         
  -7  -2   5       3397.95       3333.36       129.25 o                         
  -6  -2   5       8345.21       7765.09       155.76 o                         
  -5  -2   5       5130.10       4878.43       112.84 o                         
  -4  -2   5       8118.04       8614.83       219.29 o                         
  -3  -2   5      10305.30      10364.88       169.65 o                         
  -2  -2   5       6525.94       6462.37       120.08 o                         
  -1  -2   5       1761.91       2133.52        82.23 o                         
   0  -2   5       1043.03       1199.16        62.81 o                         
   1  -2   5         55.31        105.62        37.95 o                         
   2  -2   5       1052.13       1467.02        95.36 o                         
   3  -2   5          1.42         -1.65        39.48 o                         
   4  -2   5         19.54        -38.08        52.25 o                         
   5  -2   5        142.89        134.95        49.30 o                         
   6  -2   5         76.78         42.24        49.77 o                         
   7  -2   5       3740.59       3634.08       122.91 o                         
   8  -2   5       5675.57       5345.22       152.10 o                         
   9  -2   5       1811.26       1897.94       113.69 o                         
  10  -2   5       3627.33       3674.41       139.41 o                         
  11  -2   5       1276.91       1521.91       113.96 o                         
  12  -2   5       2216.03       2366.87       169.72 o                         
  13  -2   5       1509.82       1760.07       260.98 o                         
  14  -2   5       1215.63       1069.96       263.09 o                         
  15  -2   5        952.67        936.30       265.20 o                         
 -16  -1   5        503.15        478.17       147.21 o                         
 -15  -1   5        379.02        416.35       138.02 o                         
 -14  -1   5        134.06        120.82       110.99 o                         
 -13  -1   5          0.46         37.37        64.76 o                         
 -12  -1   5         30.04         37.87        65.93 o                         
 -11  -1   5          3.40        -28.18        64.01 o                         
 -10  -1   5        118.85         78.14        61.89 o                         
  -9  -1   5        574.79        613.26        76.40 o                         
  -8  -1   5        549.04        537.33        70.05 o                         
  -7  -1   5       4330.78       4215.47       125.76 o                         
  -6  -1   5       4645.27       4680.43       119.23 o                         
  -5  -1   5       7817.41       7661.59       148.93 o                         
  -4  -1   5       7686.17       7963.56       145.02 o                         
  -3  -1   5      11935.46      12014.23       185.56 o                         
  -2  -1   5       2581.29       2747.32        65.40 o                         
  -1  -1   5       1245.17       1348.14        94.10 o                         
   0  -1   5       2766.59       2700.82        75.17 o                         
   1  -1   5        276.99        358.51        43.60 o                         
   2  -1   5        191.73        226.62        44.46 o                         
   3  -1   5          0.21         18.30        40.90 o                         
   4  -1   5        565.89        796.30        73.12 o                         
   5  -1   5        546.09        638.65        61.40 o                         
   6  -1   5       2123.41       2230.60        95.12 o                         
   7  -1   5       3651.55       3490.99       131.05 o                         
   8  -1   5       7115.51       6927.56       168.54 o                         
   9  -1   5       1248.64       1222.81        92.75 o                         
  10  -1   5       1638.86       1717.41       102.98 o                         
  11  -1   5       1831.42       1928.86       115.66 o                         
  12  -1   5       1690.22       1956.27       118.29 o                         
  13  -1   5       2027.19       2463.22       201.28 o                         
  14  -1   5       1861.68       1956.65       189.93 o                         
  15  -1   5        656.70        900.42       271.53 o                         
 -16   0   5        327.53        166.73       136.51 o                         
 -15   0   5         90.21        127.20       134.01 o                         
 -14   0   5          8.98         60.76        87.81 o                         
 -13   0   5        162.19        159.68        75.68 o                         
 -12   0   5        206.57        189.88        74.58 o                         
 -11   0   5         34.18        128.27        67.57 o                         
 -10   0   5        112.37         86.74        61.35 o                         
  -9   0   5        761.78        642.11        78.89 o                         
  -8   0   5       2352.72       2151.99       199.08 o                         
  -7   0   5       9058.15       8677.16       206.59 o                         
  -6   0   5       5025.61       4825.86       125.61 o                         
  -5   0   5       6971.64       7137.96       146.41 o                         
  -4   0   5       4041.47       4626.79       107.27 o                         
  -3   0   5       4504.74       4719.95        99.86 o                         
  -2   0   5       3020.19       3056.38       103.26 o                         
  -1   0   5       3574.51       3847.65       120.98 o                         
   0   0   5       5545.47       5709.20       146.58 o                         
   1   0   5       5468.79       5920.86       112.41 o                         
   2   0   5       4273.36       4312.33        97.76 o                         
   3   0   5        521.15        484.77        49.10 o                         
   4   0   5       5989.85       5902.55       159.64 o                         
   5   0   5       1396.28       1284.89        70.83 o                         
   6   0   5       2952.41       3080.95        98.12 o                         
   7   0   5        581.37        672.48        67.31 o                         
   8   0   5       2001.59       1893.31       116.47 o                         
   9   0   5       2889.88       2657.28       109.22 o                         
  10   0   5       5452.04       5327.50       150.17 o                         
  11   0   5       2204.94       1957.06       105.76 o                         
  12   0   5       1683.62       1974.44       225.13 o                         
  13   0   5       1845.74       1836.67       174.57 o                         
  14   0   5       1545.50       1333.92       335.20 o                         
  15   0   5        296.81        417.67       131.15 o                         
  16   0   5        512.23        156.87       224.40 o                         
 -15   1   5        286.93        229.06       126.11 o                         
 -14   1   5        109.88        186.67        75.48 o                         
 -13   1   5         76.95        149.23       105.20 o                         
 -12   1   5          5.63         72.81       100.89 o                         
 -11   1   5         74.67        105.47        68.48 o                         
 -10   1   5       1332.99       1538.45       149.56 o                         
  -9   1   5       1058.01       1185.69       107.02 o                         
  -8   1   5       6618.74       6714.76       170.55 o                         
  -7   1   5       7446.28       7158.39       168.01 o                         
  -6   1   5       4270.95       4125.23       122.40 o                         
  -5   1   5       4976.61       5103.93       125.42 o                         
  -4   1   5       3405.00       3789.28       102.56 o                         
  -3   1   5       2430.91       2317.41       117.61 o                         
  -2   1   5       7555.04       7523.31       127.43 o                         
  -1   1   5         17.93        -28.78        67.18 o                         
   0   1   5       9719.92       8925.60       111.19 o                         
   1   1   5       2579.62       2455.13       103.31 o                         
   2   1   5        806.63       1008.25        54.67 o                         
   3   1   5       1298.72       1391.41        62.05 o                         
   4   1   5       2933.14       2970.06        84.67 o                         
   5   1   5       3606.73       3562.17        96.35 o                         
   6   1   5       2706.83       2699.99        88.49 o                         
   7   1   5       2406.76       2543.16        91.11 o                         
   8   1   5       1299.29       1425.82       105.27 o                         
   9   1   5       2851.38       2738.11       104.04 o                         
  10   1   5       5794.28       5363.25       145.82 o                         
  11   1   5       4953.71       4728.81       142.20 o                         
  12   1   5       3307.29       3324.68       127.82 o                         
  13   1   5        641.37        778.94       136.40 o                         
  14   1   5        902.81       1088.43       156.34 o                         
  15   1   5        364.13        474.69       133.10 o                         
  16   1   5         12.45        110.99       120.68 o                         
 -15   2   5         25.27       -105.65       105.65 o                         
 -14   2   5        131.44        183.60        80.29 o                         
 -13   2   5        112.89         85.59        70.38 o                         
 -12   2   5         81.30         42.70       176.57 o                         
 -11   2   5         16.42         41.59        66.98 o                         
 -10   2   5       1296.68       1252.89       104.14 o                         
  -9   2   5       2454.23       2305.96       115.22 o                         
  -8   2   5       2618.65       2371.89       116.62 o                         
  -7   2   5       9423.53       8907.51       191.59 o                         
  -6   2   5       6635.64       6507.74       239.08 o                         
  -5   2   5       2059.23       2038.02       149.37 o                         
  -4   2   5       6089.49       6215.74       134.64 o                         
  -3   2   5        832.97        987.84        79.30 o                         
  -2   2   5       4221.51       4590.77       116.06 o                         
  -1   2   5      17082.96      15813.82       223.70 o                         
   0   2   5       9744.00      10202.48       156.69 o                         
   1   2   5       3400.62       3239.49        78.57 o                         
   2   2   5       5151.99       5493.57       105.70 o                         
   3   2   5        133.64        189.05        37.85 o                         
   4   2   5       2039.47       1848.75        66.94 o                         
   5   2   5       1423.69       1366.74        63.01 o                         
   6   2   5        685.20        685.04        64.97 o                         
   7   2   5       3552.89       3541.70        99.10 o                         
   8   2   5       1834.87       1818.08       115.32 o                         
   9   2   5       3441.10       3600.63       110.67 o                         
  10   2   5       8523.75       8336.80       176.39 o                         
  11   2   5       1979.55       1738.73       100.03 o                         
  12   2   5       3563.63       3202.27       183.18 o                         
  13   2   5       1810.04       1793.50       172.22 o                         
  14   2   5        116.34        -21.27        93.42 o                         
  15   2   5        472.05        504.93       188.17 o                         
  16   2   5        137.94        262.69       125.40 o                         
  17   2   5          1.11        142.27       174.11 o                         
 -14   3   5         53.97         67.18        86.98 o                         
 -13   3   5         13.79        -33.78        65.24 o                         
 -12   3   5          0.46        -21.48        60.73 o                         
 -11   3   5        741.93        965.78       131.97 o                         
 -10   3   5        282.92        286.41        75.62 o                         
  -9   3   5       3015.90       2940.47       127.28 o                         
  -8   3   5       3700.68       3860.65       175.33 o                         
  -7   3   5       1739.05       2027.58       105.77 o                         
  -6   3   5       2756.46       3014.82       113.59 o                         
  -5   3   5       4708.58       4910.80       169.45 o                         
  -4   3   5       3102.17       3082.21        96.77 o                         
  -3   3   5      15957.23      16020.00       247.02 o                         
  -2   3   5       7076.86       7033.99       135.35 o                         
  -1   3   5       2286.47       2240.37        90.50 o                         
   0   3   5       1680.99       1774.78        60.08 o                         
   1   3   5       3513.87       3132.93        77.30 o                         
   2   3   5         35.11         18.16        29.59 o                         
   3   3   5        674.07        630.50        68.26 o                         
   4   3   5         83.65         48.83        32.56 o                         
   5   3   5        290.05        340.50        43.46 o                         
   6   3   5       3792.75       4055.26        96.63 o                         
   7   3   5        178.04        203.18        40.63 o                         
   8   3   5       4966.89       5269.71       253.88 o                         
   9   3   5       2628.34       2785.65       153.38 o                         
  10   3   5       2930.44       2767.52        94.26 o                         
  11   3   5       3479.01       3361.18       120.22 o                         
  12   3   5       2579.83       2408.72       167.84 o                         
  13   3   5       1196.52       1207.47       145.62 o                         
  14   3   5        612.78        641.50       161.09 o                         
  15   3   5          4.74        122.04       103.23 o                         
  16   3   5        803.70        765.90       151.03 o                         
  17   3   5        134.85        153.58       129.45 o                         
 -14   4   5        152.12        133.84        99.58 o                         
 -13   4   5          1.04         36.23        85.50 o                         
 -12   4   5        163.17        177.10        75.59 o                         
 -11   4   5        285.18        274.22        76.61 o                         
 -10   4   5       1046.21       1143.66       126.55 o                         
  -9   4   5       1897.25       1877.85       115.77 o                         
  -8   4   5       1248.49       1088.52        94.21 o                         
  -7   4   5       2113.45       2240.16       178.99 o                         
  -6   4   5       1330.06       1429.91       107.00 o                         
  -5   4   5       1491.15       1811.86        99.89 o                         
  -4   4   5       5535.94       5042.50       150.58 o                         
  -3   4   5       4925.51       4930.57       121.90 o                         
  -2   4   5       9933.28       9451.93       168.31 o                         
  -1   4   5       8909.00       8178.52       163.19 o                         
   0   4   5        301.23        344.46        41.75 o                         
   1   4   5        134.21        185.28        38.74 o                         
   2   4   5        111.80        268.93        39.21 o                         
   3   4   5       1955.57       1981.11        65.51 o                         
   4   4   5        538.30        642.83        48.12 o                         
   5   4   5         80.84        174.37        34.68 o                         
   6   4   5       3330.22       3925.00        91.81 o                         
   7   4   5       9681.66      10379.77       172.89 o                         
   8   4   5       2433.36       2930.60       212.40 o                         
   9   4   5       1980.04       2087.26        75.63 o
[truncated: 662,095 more chars]
